# Supplementary material for: Negative selection maintains transcription factor binding motifs in human cancer
Source: BMC Genomics. 2016 Jun 23;17(Suppl 2):395. doi: 10.1186/s12864-016-2728-9 (PMC4928157; doi:10.1186/s12864-016-2728-9)
Supplement: Additional file 1: Table S1. — Mutation counts, frequencies of mutation contexts and relative control sizes for different cancer types. Initial as well as the final size (after binding sites predictions and equalizing the mutation contexts distribution) of each control set is shown. (XLSX 17 kb) [file 12864_2016_2728_MOESM1_ESM.xlsx]

## Sheet: Additional File 1 Table S1
Cancer type	Lung Adeno	Liver	Breast	Medulloblastoma	Lymphoma B-cell	Pancreas	CLL	Pilocytic Astrocytoma	ALL	AML
Genomic control size (k times cancer set, k is shown)	10	20	30	100	100	100	200	1000	1500	3000
Shuffle control size (k times cancer set, k is shown)	10	20	30	100	100	100	200	1000	1500	3000
Genomic control size after binding sites predictions and context distribution equalization (k times cancer set, k is shown)	2	4	6	20	20	20	40	200	300	600
Shuffle control size after binding sites predictions and context distribution equalization (k times cancer set, k is shown)	2	4	6	20	20	20	40	200	300	600
Total number of mutations	1445739	850729	647653	127466	124940	112061	51775	8502	7740	3414
Total number of mutations in intronic and promoter regions	673202	431222	348611	62218	61707	56193	24914	5065	4264	1847
A[C/A]A	24862	8029	4208	1184	667	873	398	84	10	28
A[C/G]A	6796	2320	2945	642	339	482	198	37	18	13
A[C/T]A	9759	7283	4928	1604	1287	1091	571	132	13	68
A[C/A]C	14200	4806	3678	960	500	692	292	69	4	25
A[C/G]C	3182	1430	1828	380	207	279	102	19	4	5
A[C/T]C	5032	3734	2595	828	663	467	318	73	6	38
A[C/A]G	5280	1044	608	140	56	80	61	8	0	3
A[C/G]G	1368	413	827	148	65	76	25	14	0	2
A[C/T]G	5374	4371	6897	5099	1478	2594	892	421	50	181
A[C/A]T	15777	4722	3224	840	471	562	260	61	9	12
A[C/G]T	4755	2774	3117	534	410	504	157	35	17	17
A[C/T]T	6329	4918	3536	1174	850	690	354	91	9	42
A[T/A]A	6028	4516	1913	469	558	569	328	38	5	3
A[T/C]A	11543	22587	4690	1242	1336	1162	652	121	5	38
A[T/G]A	1561	1699	1191	231	668	314	307	12	9	8
A[T/A]C	2838	2794	2025	337	344	377	244	19	2	18
A[T/C]C	2807	6126	1983	472	547	381	257	46	3	13
A[T/G]C	673	1056	610	135	186	110	63	5	1	3
A[T/A]G	5915	3722	2074	351	348	332	253	29	4	12
A[T/C]G	7768	13269	3206	704	823	596	406	76	4	35
A[T/G]G	1721	1372	1371	244	273	169	103	14	6	7
A[T/A]T	4471	4137	3245	869	859	819	395	49	6	12
A[T/C]T	6440	13951	4666	1129	1161	845	564	127	10	40
A[T/G]T	1524	2308	1392	256	856	290	212	26	3	4
C[C/A]A	30618	7462	4073	827	575	785	325	45	16	23
C[C/G]A	4867	1759	2311	230	226	319	88	18	21	9
C[C/T]A	10862	7848	4569	1067	1051	807	393	99	30	36
C[C/A]C	25877	5863	3082	596	366	603	188	32	3	10
C[C/G]C	4386	1911	1874	227	177	262	105	16	3	4
C[C/T]C	8843	5806	3352	1094	817	642	420	109	5	35
C[C/A]G	7269	1164	616	128	98	140	35	24	1	4
C[C/G]G	1765	543	785	145	40	85	20	17	2	3
C[C/T]G	5882	3150	4749	2647	1076	1643	525	237	24	104
C[C/A]T	24755	5911	3405	811	608	790	294	40	9	15
C[C/G]T	5024	2875	3236	324	298	455	106	31	13	10
C[C/T]T	11924	9039	4810	1201	1079	916	515	161	22	54
C[T/A]A	6651	3079	1430	234	272	296	136	13	4	6
C[T/C]A	6224	7255	1926	412	646	437	262	53	2	15
C[T/G]A	1105	1137	823	123	606	175	176	8	3	9
C[T/A]C	5149	4277	2130	328	282	387	161	27	1	4
C[T/C]C	3467	7334	2340	480	633	409	265	47	6	16
C[T/G]C	1003	1870	1061	118	310	200	87	16	1	4
C[T/A]G	11969	4742	1990	315	326	392	181	32	3	10
C[T/C]G	5595	6883	2315	463	745	472	270	41	4	23
C[T/G]G	2460	1838	1571	191	489	281	179	14	4	6
C[T/A]T	6546	4375	2446	460	545	520	203	38	7	13
C[T/C]T	5343	7923	2604	541	1179	676	437	61	7	15
C[T/G]T	2743	3971	2121	265	2636	682	452	25	3	11
G[C/A]A	17312	5361	3097	772	649	554	294	52	8	18
G[C/G]A	3970	1240	1499	254	155	224	69	12	4	6
G[C/T]A	6048	6513	3848	962	844	683	340	85	17	30
G[C/A]C	13768	4377	2365	480	330	393	186	26	3	11
G[C/G]C	3651	1513	1556	209	178	232	93	15	4	1
G[C/T]C	5242	5140	3131	1117	781	653	386	100	11	29
G[C/A]G	5185	964	513	116	101	75	29	7	0	2
G[C/G]G	1609	386	684	66	33	42	30	5	1	1
G[C/T]G	4785	3810	5350	3329	1191	2145	622	231	23	101
G[C/A]T	11623	3717	2423	538	517	542	266	27	7	17
G[C/G]T	3295	1607	2198	233	305	308	117	12	8	5
G[C/T]T	5637	5812	3107	1034	935	622	418	107	5	41
G[T/A]A	4691	1679	1151	170	251	172	93	18	4	7
G[T/C]A	5339	9353	2141	654	614	546	285	44	4	10
G[T/G]A	1073	783	842	102	315	100	93	5	0	3
G[T/A]C	2060	1611	1115	161	239	187	105	9	2	3
G[T/C]C	2316	4729	1402	433	569	316	213	40	3	18
G[T/G]C	785	801	881	69	198	87	52	6	1	2
G[T/A]G	5955	2201	1319	184	216	217	112	13	1	3
G[T/C]G	4192	6469	1770	448	526	390	250	47	1	5
G[T/G]G	4046	1443	3970	232	288	162	128	21	2	7
G[T/A]T	3256	1811	1673	278	278	300	169	24	4	7
G[T/C]T	3879	7358	2366	723	713	500	360	58	9	24
G[T/G]T	1650	1816	1603	222	1559	304	198	14	1	5
T[C/A]A	20805	7483	8132	1097	852	926	301	55	84	20
T[C/G]A	12673	2700	21342	361	538	1209	108	24	828	12
T[C/T]A	18790	8164	33772	1092	2111	1961	363	112	926	36
T[C/A]C	20102	6899	5069	787	408	720	200	49	38	17
T[C/G]C	6645	2543	6558	328	374	592	121	22	188	3
T[C/T]C	10179	6438	9705	1138	1612	1172	393	96	175	39
T[C/A]G	3557	1045	719	158	87	118	40	9	4	3
T[C/G]G	1414	377	1026	80	39	80	13	13	18	1
T[C/T]G	4113	2329	5864	2112	853	1262	350	177	75	83
T[C/A]T	22175	7410	7074	1574	1357	1449	501	76	45	26
T[C/G]T	15372	5874	29106	615	903	1971	250	62	878	19
T[C/T]T	16302	9869	18421	1187	2088	1610	417	85	442	43
T[T/A]A	6082	4111	3068	704	836	849	347	49	5	7
T[T/C]A	5475	11323	2603	664	765	780	383	69	1	24
T[T/G]A	1799	1920	1406	245	959	359	354	26	2	6
T[T/A]C	2641	3716	1581	330	233	295	134	24	3	13
T[T/C]C	2964	6464	2272	655	848	586	291	68	6	11
T[T/G]C	1092	1654	978	175	250	207	103	14	1	0
T[T/A]G	4415	2748	1118	211	272	244	200	12	2	6
T[T/C]G	3401	6385	1560	431	439	357	224	32	3	9
T[T/G]G	2550	1685	1628	227	367	310	155	19	4	1
T[T/A]T	4810	4657	3264	696	619	861	386	49	14	11
T[T/C]T	4677	8697	3004	846	1141	980	580	82	4	22
T[T/G]T	3472	4841	2961	520	1939	813	557	53	3	13
