# Supplementary material for: Negative selection maintains transcription factor binding motifs in human cancer
Source: BMC Genomics. 2016 Jun 23;17(Suppl 2):395. doi: 10.1186/s12864-016-2728-9 (PMC4928157; doi:10.1186/s12864-016-2728-9)
Supplement: Additional file 2: Table S2. — Raw data on binding sites predictions across mutation-centered windows in all evaluated cancer data sets as well as the respective generated control data sets. (XLSX 624 kb) [file 12864_2016_2728_MOESM2_ESM.xlsx]

## Sheet: Additional file 2 Table S2
Additional file 2 Table S2.
This table provides the raw data on binding sites predictions and affinity change frequencies for mutations in different cancer types and the respective control data.
Each list contains data for a particular cancer type.
Column name	Description
Motif name (HOCOMOCO v9)	Motif ID according to the HOCOMOCO v9 motif collection (http://autosome.ru/HOCOMOCO/)
TF gene (Gene symbol)	Transcription factor gene name (HGNC official symbol)
TF family (TFClass)	Transcription factor family according to TFClass database (http://tfclass.bioinf.med.uni-goettingen.de/tfclass)
Predicted TFBS, affinity loss cases	Number of detected motif affinity loss cases among tested windows around cancer somatic mutations
Predicted TFBS, total for germline alleles	Total number of windows with predicted TFBS for germline alleles, cancer mutations data (used in affinity loss test)
Control (genomic) predicted TFBS, affinity loss cases	Number of detected motif affinity loss cases among tested windows in genomic control (after context equalization)
Control (genomic) predicted TFBS, total for germline alleles	Total number of windows with predicted TFBS for germline alleles, genomic control data (after context equalization, used in affinity loss test)
Control (shuffle) predicted TFBS, affinity loss cases	Number of detected motif affinity loss cases among tested windows in shuffle control (after context equalization)
Control (shuffle) predicted TFBS, total for germline alleles	Total number of windows with predicted TFBS for germline alleles, shuffle control data (after context equalization, used in affinity loss test)
Predicted TFBS, affinity gain cases	Number of detected motif affinity gain cases among tested windows around cancer somatic mutations
Predicted TFBS, total for mutated alleles	Total number of windows with predicted TFBS for mutated alleles, cancer mutations data (used in affinity gain test)
Control (genomic) predicted TFBS, affinity gain cases	Number of detected motif affinity gain cases among tested windows in genomic control (after context equalization)
Control (genomic) predicted TFBS, total for simulated substitutions	Total number of windows with predicted TFBS for introduced substitutions, genomic control data (after context equalization, used in affinity gain test)
Control (shuffle) predicted TFBS, affinity gain cases	Number of detected motif affinity gain cases among tested windows in shuffle control (after context equalization)
Control (shuffle) predicted TFBS, total for simulated substitutions	Total number of windows with predicted TFBS for introduced substitutions, shuffle control data (after context equalization, used in affinity gain test)
Affinity loss, relative rate (cancer/genomic control)	Relative rate of affinity loss events for the cancer somatic mutations normalized to the genomic control data
Affinity loss, relative rate (cancer/shuffle control)	Relative rate of affinity loss events for the cancer somatic mutations normalized to the shuffle control data
Affinity gain, relative rate (cancer/genomic control)	Relative rate of affinity gain events for the cancer somatic mutations normalized to the genomic control data
Affinity gain, relative rate (cancer/shuffle control)	Relative rate of affinity gain events for the cancer somatic mutations normalized to the shuffle control data
Affinity loss significance (FDR-corrected two-tail Fisher's exact test P-value), versus genomic control	FDR-corrected (for the number of tested motifs) two-tail Fisher's exact test P-value, vs genomic control
Affinity loss significance (FDR-corrected two-tail Fisher's exact test P-value), versus shuffle control	FDR-corrected (for the number of tested motifs) two-tail Fisher's exact test P-value, vs shuffle control
Affinity gain significance (FDR-corrected two-tail Fisher's exact test P-value), versus genomic control	FDR-corrected (for the number of tested motifs) two-tail Fisher's exact test P-value, vs genomic control
Affinity gain significance (FDR-corrected two-tail Fisher's exact test P-value), versus shuffle control	FDR-corrected (for the number of tested motifs) two-tail Fisher's exact test P-value, vs shuffle control
TFBS missing from genomic control	The number of cases where the genomic control data did not contain enough TFBS predictions in some mutation contexts to fully equalize the contexts distribution
TFBS missing from shuffle control	The number of cases where the shuffle control data did not contain enough TFBS predictions in some mutation contexts to fully equalize the contexts distribution

## Sheet: ST2. Lung Adeno
Motif name (HOCOMOCO v9)	TF gene (Gene symbol)	TF family (TFClass)	Predicted TFBS, affinity loss cases	Predicted TFBS, total for germline alleles	Control (genomic) predicted TFBS, affinity loss cases	Control (genomic) predicted TFBS, total for germline alleles	Control (shuffle) predicted TFBS, affinity loss cases	Control (shuffle) predicted TFBS, total for germline alleles	Predicted TFBS, affinity gain cases	Predicted TFBS, total for mutated alleles	Control (genomic) predicted TFBS, affinity gain cases	Control (genomic) predicted TFBS, total for simulated substitutions	Control (shuffle) predicted TFBS, affinity gain cases	Control (shuffle) predicted TFBS, total for simulated substitutions	Affinity loss, relative rate (cancer/genomic control)	Affinity loss, relative rate (cancer/shuffle control)	Affinity gain, relative rate (cancer/genomic control)	Affinity gain, relative rate (cancer/shuffle control)	Affinity loss significance (FDR-corrected two-tail Fisher's exact test P-value), versus genomic control	Affinity loss significance (FDR-corrected two-tail Fisher's exact test P-value), versus shuffle control	Affinity gain significance (FDR-corrected two-tail Fisher's exact test P-value), versus genomic control	Affinity gain significance (FDR-corrected two-tail Fisher's exact test P-value), versus shuffle control	TFBS missing from genomic control	TFBS missing from shuffle control
AHR_si	AHR	PAS domain factors{1.2.5}	1694	6049	3212	12040	2890	12583	1243	5721	2606	11588	2094	11771	1.04974	1.21932	0.966125	1.22134	0.108097	2.84731e-13	0.364838	1.39894e-09	0	0
AIRE_f2	AIRE	AIRE{5.3.1}	6847	43564	14221	86993	15399	89001	7030	45777	14385	91201	13129	90298	0.96145	0.908395	0.973638	1.05622	0.00901599	7.90493e-13	0.0882429	9.03124e-05	0	0
ALX1_si	ALX1	Paired-related HD factors{3.1.3}	4377	39709	8437	78366	9043	80782	8883	44312	18487	89018	16842	88570	1.02383	0.984668	0.965272	1.05422	0.263889	0.402957	0.00607058	1.18294e-05	0	0
ANDR_do	AR	Steroid hormone receptors (NR3){2.1.1}	3940	21041	8150	42359	8704	42349	4013	21480	8121	42650	8108	42046	0.973235	0.911075	0.98117	0.968826	0.191862	9.12999e-08	0.383608	0.0806626	0	0
AP2A_f2	TFAP2A	AP-2{1.3.1}	7439	27228	13945	55202	14801	54749	2394	22153	4151	45136	4391	44339	1.08152	1.01061	1.17507	1.09122	2.22967e-09	0.412506	4.83974e-10	0.000405019	0	0
AP2B_f1	TFAP2B	AP-2{1.3.1}	5179	20456	10186	41082	10474	41574	1791	16894	3558	34112	3603	34310	1.02111	1.00493	1.0164	1.00953	0.232897	0.751714	0.656429	0.763764	0	0
AP2C_f1	TFAP2C	AP-2{1.3.1}	5164	19388	9873	38910	10633	39714	1861	16167	3590	32909	3060	31900	1.0497	0.994812	1.05521	1.20001	0.00330403	0.737506	0.0893947	1.56721e-10	0	0
ARI5B_f1	ARID5B	ARID-related factors{3.7.1}	4678	35957	9467	71961	9452	72109	6251	37735	12289	75122	11804	75204	0.988921	0.992527	1.01264	1.0554	0.607453	0.681688	0.488319	0.000241944	0	0
ARNT_f1	ARNT	PAS domain factors{1.2.5}	1371	4426	2737	8954	2514	9417	1213	4293	2329	8617	1895	8810	1.01337	1.16031	1.04541	1.31361	0.717883	3.33441e-07	0.220468	8.48322e-17	0	0
ATF1_si	ATF1	CREB-related factors{1.1.7}	1918	10662	4129	21080	4054	20843	1889	10489	3957	20719	4254	20775	0.918408	0.924882	0.942976	0.879511	0.0020006	0.00232056	0.0453621	3.29241e-07	0	0
ATF2+ATF4_f1	ATF2,ATF4	Jun-related factors{1.1.1}; ATF-4-related factors{1.1.6}	2517	13503	5128	27016	5175	26502	2781	13787	5586	27523	6124	27384	0.982033	0.9546	0.993862	0.901972	0.522161	0.0404441	0.841822	5.22273e-07	0	0
ATF3_f1	ATF3	Fos-related factors{1.1.2}	2519	14787	4968	28829	5464	29534	3248	15357	7049	30627	6506	30255	0.988544	0.920788	0.918939	0.983542	0.69534	0.000211765	2.72211e-05	0.421284	0	0
ATF5_si	ATF5	ATF-4-related factors{1.1.6}	8613	52047	18718	104870	20133	104521	7912	51324	14776	101004	15001	99545	0.927151	0.85912	1.05377	1.02298	1.37708e-09	2.09861e-38	0.000187769	0.0882163	0	0
ATF6A_si	ATF6	CREB-related factors{1.1.7}	3751	15036	7638	30183	7416	30529	2931	13839	5830	27738	5467	28128	0.98582	1.02697	1.00767	1.08968	0.523536	0.142001	0.791033	4.28766e-05	0	0
BACH1_si	BACH1	Jun-related factors{1.1.1}	4441	21580	8863	42703	9530	43612	5082	22013	10647	44098	9980	43339	0.991533	0.941765	0.956196	1.00254	0.693613	0.000263955	0.00740422	0.88322	0	0
BATF_si	BATF	B-ATF-related factors{1.1.4}	4889	32427	10205	64303	10828	62482	5346	32680	11718	65206	13356	65026	0.950017	0.870001	0.910293	0.796448	0.00393201	1.72412e-18	2.46378e-09	1.74218e-55	0	0
BCL6_f1	BCL6	More than 3 adjacent zinc finger factors{2.3.3}	6327	46612	13197	94314	14265	92479	7846	48277	15052	96380	15836	94291	0.970065	0.879977	1.04064	0.967682	0.0639872	9.74687e-20	0.00544251	0.0112732	0	0
BHE40_f2	BHLHE40	Hairy-related factors{1.2.4}	2310	9697	4602	19291	4469	19342	1788	9226	3652	18461	3846	18640	0.99858	1.03102	0.979667	0.939271	0.960322	0.195756	0.540724	0.0174936	0	0
BMAL1_f1	ARNTL	PAS domain factors{1.2.5}	3463	14365	6954	28813	6667	28257	2426	13274	4924	26583	5290	26960	0.998851	1.02174	0.986677	0.931436	0.960322	0.264895	0.656429	0.00162011	0	0
CDX1_f1	CDX1	HOX-related factors{3.1.1}	5238	38011	9690	76040	10500	75637	8159	41137	16238	83150	16715	82410	1.08137	0.992662	1.01563	0.977863	5.94037e-06	0.669008	0.293045	0.0751498	0	0
CDX2_f1	CDX2	HOX-related factors{3.1.1}	5182	52085	9214	103520	9822	101873	8896	57056	18680	114892	19976	114392	1.11779	1.03191	0.958973	0.892854	2.14712e-10	0.062527	0.00126463	3.42526e-22	0	0
CEBPA_do	CEBPA	C/EBP-related{1.1.8}	4394	35905	8996	71468	9584	70343	6481	37694	13018	75262	13969	74892	0.972226	0.898213	0.994034	0.921807	0.166944	4.20519e-10	0.762522	3.5937e-09	0	0
CEBPB_f1	CEBPB	C/EBP-related{1.1.8}	3750	29913	7893	59627	7804	57922	4909	31115	9835	61908	11353	62000	0.947048	0.93046	0.993106	0.861597	0.00855945	0.000137171	0.762522	1.27486e-21	0	0
CEBPD_f1	CEBPD	C/EBP-related{1.1.8}	3754	30816	7949	61196	8107	61206	5583	32826	11402	65425	11642	65226	0.93784	0.919712	0.975916	0.95289	0.00168321	7.73929e-06	0.169301	0.00139824	0	0
CEBPE_f1	CEBPE	C/EBP-related{1.1.8}	3043	25838	6543	51617	6429	51412	4811	27967	9660	55343	10236	55707	0.929092	0.941812	0.985542	0.936201	0.00113321	0.00472753	0.482387	4.43722e-05	0	0
CEBPG_si	CEBPG	C/EBP-related{1.1.8}	4420	36301	9187	72411	9417	71132	6263	38098	12597	75762	13326	75599	0.959698	0.919721	0.9887	0.932602	0.0363611	1.29084e-06	0.531196	8.49749e-07	0	0
COE1_f2	EBF1	Early B-Cell Factor-related factors{6.1.5}	6271	26803	11800	54084	13761	53284	2370	22701	4401	46068	4853	43668	1.07236	0.905942	1.09283	0.939413	2.62233e-06	1.38616e-13	0.000943095	0.0101346	0	0
COT1_f1	NR2F1	RXR-related receptors (NR2){2.1.3}	5399	25624	10562	50395	12189	50592	4480	24650	9701	49514	9924	47903	1.00533	0.874541	0.927625	0.877278	0.788471	1.85267e-20	1.79281e-05	7.75869e-16	0	0
COT1_si	NR2F1	RXR-related receptors (NR2){2.1.3}	5497	27605	11047	54668	12280	53237	4446	26241	9273	52495	10642	51064	0.985432	0.863283	0.95915	0.812981	0.429333	2.65048e-24	0.0280921	3.0357e-38	0	0
COT2_f1	NR2F2	RXR-related receptors (NR2){2.1.3}	5775	32069	11526	63182	13040	60436	3886	30049	8819	60085	11039	58361	0.987146	0.834612	0.881088	0.6837	0.489673	3.46553e-37	1.24645e-11	1.11061e-114	0	0
COT2_f2	NR2F2	RXR-related receptors (NR2){2.1.3}	7369	41478	14535	82534	17010	79937	4767	38848	10065	78026	11860	75735	1.00881	0.8349	0.951266	0.783589	0.601982	5.55143e-47	0.00669345	6.70655e-54	0	0
CREB1_f1	CREB1	CREB-related factors{1.1.7}	1528	8258	3153	16295	3276	16969	1859	8456	3953	16843	3529	17111	0.956266	0.958431	0.936714	1.06595	0.181632	0.143333	0.0200603	0.0152194	0	0
CREM_f1	CREM	CREB-related factors{1.1.7}	2953	16214	6152	32294	6448	31509	2976	15844	6186	31514	6701	31443	0.956046	0.889985	0.956889	0.881358	0.0542075	7.3755e-09	0.0603323	2.01741e-10	0	0
CRX_si	CRX	Paired-related HD factors{3.1.3}	2610	19023	5352	36986	5990	38678	3697	19823	8330	39725	6836	39184	0.948162	0.885929	0.889404	1.06902	0.0363611	3.29509e-08	2.4945e-10	0.000433374	0	0
CTCF_f2	CTCF	More than 3 adjacent zinc finger factors{2.3.3}	5614	26588	11341	53500	11466	52811	2565	23175	4930	46580	5508	46253	0.996068	0.972521	1.04573	0.929423	0.851227	0.0622601	0.0991231	0.00139824	0	0
CUX1_f1	CUX1	HD-CUT factors{3.1.9}	1677	12150	3195	23639	3213	24857	2261	12474	5139	24950	4085	25307	1.02121	1.06781	0.880008	1.12291	0.556107	0.0244127	8.79439e-08	2.1652e-06	0	0
DBP_si	DBP	C/EBP-related{1.1.8}	3717	25284	7248	50810	7632	51659	6695	28290	13031	56526	12043	56169	1.03057	0.995072	1.02657	1.10377	0.17234	0.80668	0.0896961	5.30176e-13	0	0
DDIT3_f1	DDIT3	C/EBP-related{1.1.8}	4083	25160	8862	50818	9926	49810	4254	25663	8013	50574	9552	49144	0.930582	0.81435	1.04622	0.852837	0.000126902	2.58418e-34	0.0227474	1.73964e-21	0	0
DLX3_do	DLX3	NK-related factors{3.1.2}	2936	29854	5971	58767	6062	58991	5117	31495	11036	62901	10697	63272	0.967921	0.957025	0.926018	0.961	0.202401	0.0464168	3.1828e-06	0.0125935	0	0
E2F1_f2	E2F1	E2F-related factors{3.3.2}	4479	21858	9797	44520	9161	44394	2667	20372	5074	39649	5364	41043	0.931178	0.993006	1.02299	1.0017	3.63833e-05	0.687622	0.419971	0.94946	0	0
E2F2_f1	E2F2	E2F-related factors{3.3.2}	1748	6302	3595	12717	3174	13151	1209	5701	2370	11294	1906	11923	0.98118	1.14925	1.01059	1.32659	0.556107	1.26885e-07	0.810713	1.20845e-16	0	0
E2F3_si	E2F3	E2F-related factors{3.3.2}	996	3237	1948	6488	1772	7091	798	3070	1583	6194	1073	6454	1.0248	1.23129	1.01708	1.56349	0.556107	2.17173e-09	0.746121	1.61662e-25	0	0
E2F4_do	E2F4	E2F-related factors{3.3.2}	3108	13741	6417	27623	5644	28385	1868	13014	3939	25960	3635	26872	0.973647	1.13753	0.945986	1.06111	0.241391	2.35459e-10	0.0664105	0.0306072	0	0
E2F5_do	E2F5	E2F-related factors{3.3.2}	986	3898	1919	7766	1647	8460	1111	3958	2237	7953	1648	8373	1.02366	1.29931	0.997937	1.42614	0.596925	8.5016e-13	0.979579	2.7975e-24	0	0
E2F6_f1	E2F6	E2F-related factors{3.3.2}	6752	34025	14350	68502	13825	67723	3015	30084	5518	58932	6038	59397	0.947296	0.972087	1.07034	0.985878	0.000166177	0.0391757	0.00492313	0.53852	0	0
EGR1_f2	EGR1	Three-zinc finger Krüppel-related factors{2.3.1}	4241	17217	8003	34171	7832	35156	1784	14557	3715	29638	3214	30393	1.05176	1.1057	0.977717	1.15891	0.00635797	3.9786e-09	0.517587	2.43672e-07	0	0
EGR2_si	EGR2	Three-zinc finger Krüppel-related factors{2.3.1}	5872	26829	11599	53150	11191	53617	2006	22395	4436	45019	4201	46117	1.00292	1.04861	0.909042	0.983305	0.893386	0.00126006	0.000669423	0.555141	0	0
EHF_si	EHF	Ets-related factors{3.5.2}	5099	32351	11605	65844	11103	65566	5844	33450	10419	65795	10905	66008	0.894269	0.930756	1.10327	1.05751	2.61969e-12	4.87506e-06	5.15322e-10	0.000222134	0	0
ELF1_f1	ELF1	Ets-related factors{3.5.2}	4129	24269	9052	48983	9171	48773	3824	23758	7174	46603	7322	46361	0.920648	0.904807	1.04559	1.01913	5.94037e-06	5.73513e-09	0.035587	0.32576	0	0
ELF2_f1	ELF2	Ets-related factors{3.5.2}	6340	34329	13478	69696	14215	68428	4941	33208	8967	65772	9846	64680	0.955016	0.889027	1.09135	0.977422	0.00247794	6.75746e-18	7.20459e-07	0.175734	0	0
ELK1_f1	ELK1	Ets-related factors{3.5.2}	2495	13988	5569	28585	5468	29011	2884	14342	5214	28210	5079	28607	0.915537	0.946344	1.08797	1.13261	0.000185284	0.0140054	0.000221231	7.20149e-09	0	0
ELK4_f1	ELK4	Ets-related factors{3.5.2}	2286	10549	4826	21736	4387	22614	2868	11036	5069	21739	4262	22388	0.976017	1.11706	1.11451	1.36512	0.383744	2.70985e-06	7.01571e-07	2.34583e-46	0	0
ENOA_si	ENO1		3732	21156	7334	42245	6997	40824	3246	20188	6378	40358	7273	39500	1.01611	1.02923	1.01742	0.87325	0.490094	0.135233	0.495277	2.36435e-12	0	0
ERG_f1	ERG	Ets-related factors{3.5.2}	2449	13952	5261	28421	5200	28831	3003	14199	5674	28011	5244	28107	0.948251	0.973215	1.04409	1.13357	0.0363611	0.248145	0.0664105	2.39716e-09	0	0
ERR1_f1	ESRRA	Steroid hormone receptors (NR3){2.1.1}	5231	26007	10185	51611	11268	50078	3825	24318	8115	49199	9408	47546	1.01924	0.893912	0.953611	0.794914	0.298973	7.08412e-14	0.0200603	3.16259e-40	0	0
ERR2_f1	ESRRB	Steroid hormone receptors (NR3){2.1.1}	5080	25432	10079	50824	11137	49032	3887	23639	7798	47590	9160	46670	1.00724	0.879416	1.0035	0.837776	0.727942	1.97217e-17	0.876419	1.57242e-24	0	0
ERR3_f1	ESRRG	Steroid hormone receptors (NR3){2.1.1}	4763	20863	9354	40886	9808	40312	3929	20497	8843	41049	9335	40372	0.997886	0.938335	0.889805	0.829006	0.93777	5.17426e-05	7.95463e-11	9.2204e-29	0	0
ESR1_do	ESR1	Steroid hormone receptors (NR3){2.1.1}	5044	29587	10125	58478	11614	56827	2901	26071	6456	52292	7846	51441	0.984627	0.834156	0.901284	0.729543	0.429333	1.00802e-32	3.66167e-06	2.95832e-56	0	0
ESR2_do	ESR2	Steroid hormone receptors (NR3){2.1.1}	5964	30761	11865	61283	13150	58380	3447	27908	7064	56369	9703	53962	1.0014	0.860747	0.985603	0.686902	0.949283	5.52985e-27	0.560476	3.56768e-98	0	0
ESR2_si	ESR2	Steroid hormone receptors (NR3){2.1.1}	5077	22630	9508	43856	11368	42400	2162	19762	5660	40143	7165	38332	1.03481	0.836767	0.775922	0.585289	0.0536974	6.74156e-34	2.52651e-25	1.13623e-133	0	0
ETS1_si	ETS1	Ets-related factors{3.5.2}	4488	25599	9696	51736	10351	51646	4438	25502	8499	50261	8430	49453	0.93547	0.874751	1.02914	1.02089	0.000176015	1.58481e-16	0.156238	0.245946	0	0
ETS2_f1	ETS2	Ets-related factors{3.5.2}	5785	32067	12460	64258	12640	63313	4061	29677	8029	58437	8778	58477	0.930367	0.90363	0.995954	0.911596	2.64403e-06	2.12557e-12	0.870243	2.03694e-07	0	0
ETV4_f1	ETV4	Ets-related factors{3.5.2}	4956	29511	11351	59776	12162	58727	4441	28704	8317	56342	9055	55166	0.884382	0.810924	1.0481	0.942587	1.81898e-14	2.27814e-43	0.0163789	0.000559302	0	0
EVI1_f1	MECOM	Factors with multiple dispersed zinc fingers{2.3.4}	7685	56509	14158	112789	14605	114390	9980	59770	19915	120410	18672	120709	1.08341	1.06515	1.00955	1.07943	1.26136e-08	2.63166e-06	0.508337	4.11161e-11	0	0
FEV_f1	FEV	Ets-related factors{3.5.2}	5852	34396	12911	69500	13559	68329	6497	34766	12244	68611	13263	67760	0.915844	0.857381	1.0472	0.95475	5.60531e-09	1.82698e-27	0.00279888	0.000867828	0	0
FLI1_f1	FLI1	Ets-related factors{3.5.2}	3766	24955	8309	50443	8632	50364	2866	23717	5272	46812	5291	46348	0.916168	0.880504	1.073	1.05855	5.94037e-06	1.64938e-12	0.00389623	0.0112732	0	0
FOSB_f1	FOSB	Fos-related factors{1.1.2}	4059	22447	8351	44086	8636	44719	4634	22872	10332	45541	9719	44955	0.954603	0.936354	0.893038	0.937148	0.0173503	0.000169638	5.09484e-12	6.0405e-05	0	0
FOSL1_f2	FOSL1	Fos-related factors{1.1.2}	5063	31037	10403	62279	10935	60078	4715	30446	10094	60317	11747	60490	0.976588	0.896241	0.925397	0.797458	0.204687	2.2121e-12	7.76047e-06	5.31036e-48	0	0
FOSL2_f1	FOSL2	Fos-related factors{1.1.2}	4712	28670	9663	57243	9949	54991	4356	28005	9555	55574	12038	56414	0.973617	0.908426	0.904676	0.728928	0.164545	3.71943e-09	1.29964e-08	2.31015e-90	0	0
FOS_si	FOS	Fos-related factors{1.1.2}	3201	19524	6325	38385	6818	39299	3527	19809	7628	39607	6737	39095	0.994988	0.945021	0.924494	1.03323	0.862333	0.00480449	7.52482e-05	0.09683	0	0
FOXA1_f1	FOXA1	Forkhead box (FOX) factors{3.3.1}	6669	57681	14264	115174	14777	114565	11270	62415	22971	124363	23566	123422	0.933557	0.896383	0.977566	0.945674	4.06775e-06	4.44674e-15	0.0615309	1.05297e-07	0	0
FOXA2_f1	FOXA2	Forkhead box (FOX) factors{3.3.1}	6043	55405	12618	110244	12891	110269	9634	59850	20048	119547	20135	119073	0.952946	0.932976	0.959865	0.951928	0.00328964	3.28395e-06	0.00104377	1.93913e-05	0	0
FOXA3_f1	FOXA3	Forkhead box (FOX) factors{3.3.1}	7422	67634	15597	134866	15795	134590	11924	72959	24320	145128	24477	144401	0.948893	0.935081	0.975283	0.964173	0.000286201	6.09507e-07	0.0327727	0.000454788	0	0
FOXC1_f1	FOXC1	Forkhead box (FOX) factors{3.3.1}	6291	59612	13198	118689	14271	117511	10065	63326	21569	126421	23001	126193	0.949048	0.868981	0.931582	0.872008	0.00102328	1.12305e-22	9.08928e-10	3.25158e-36	0	0
FOXI1_f1	FOXI1	Forkhead box (FOX) factors{3.3.1}	4656	24705	9401	48883	10320	49971	5305	25244	11029	50433	9889	49364	0.979968	0.912571	0.960961	1.04902	0.298973	1.06779e-08	0.0180966	0.00209498	0	0
FOXJ2_f1	FOXJ2	Forkhead box (FOX) factors{3.3.1}	6965	70720	14099	140199	14647	138913	11865	76242	24948	152834	25562	151768	0.979344	0.934056	0.953362	0.923972	0.205279	1.1114e-06	1.43486e-05	1.37427e-14	0	0
FOXJ3_f2	FOXJ3	Forkhead box (FOX) factors{3.3.1}	7256	103533	15087	206120	16018	201104	14036	110956	28639	221455	31948	219479	0.957493	0.879895	0.978183	0.869044	0.00446143	9.7868e-21	0.0482652	2.57891e-50	0	0
FOXJ3_si	FOXJ3	Forkhead box (FOX) factors{3.3.1}	7423	97899	15417	194859	16517	189960	14133	104955	29459	209387	32259	207164	0.958345	0.872032	0.957112	0.864758	0.00464288	3.00535e-24	1.808e-05	8.14335e-55	0	0
FOXO1_si	FOXO1	Forkhead box (FOX) factors{3.3.1}	7112	103593	15709	206259	16084	200855	12328	109966	24974	218335	27525	216205	0.901417	0.857334	0.980098	0.880588	5.12015e-13	4.849e-29	0.0983746	9.6222e-36	0	0
FOXO3_si	FOXO3	Forkhead box (FOX) factors{3.3.1}	5654	71003	12756	141922	13343	138422	9458	75647	19233	150017	21548	148933	0.88596	0.826096	0.975217	0.864155	2.47967e-14	2.4718e-36	0.066953	4.97877e-37	0	0
FOXO4_f1	FOXO4	Forkhead box (FOX) factors{3.3.1}	5680	48382	11859	96316	12552	97214	9927	53229	20250	105936	19877	105055	0.953487	0.909244	0.975637	0.985679	0.00453612	3.34249e-10	0.0550087	0.214569	0	0
FOXP2_si	FOXP2	Forkhead box (FOX) factors{3.3.1}	3986	36211	9007	72100	9602	71764	7301	39596	15119	77833	15821	77779	0.881154	0.8227	0.949231	0.906483	1.17493e-11	2.4272e-28	0.000187769	1.74157e-14	0	0
FOXQ1_f1	FOXQ1	Forkhead box (FOX) factors{3.3.1}	7375	67874	14674	135260	15793	135107	13327	74351	27813	148898	27698	147801	1.00157	0.929548	0.959592	0.956477	0.947182	5.7909e-08	6.2533e-05	4.42649e-06	0	0
GABP1+GABP2_f1	GABPB1,GABPB2		3362	20680	7663	42029	7626	42276	3513	20370	6243	39763	6142	40008	0.891656	0.901248	1.09843	1.12337	6.85497e-09	5.03062e-08	6.98978e-06	4.43589e-09	0	0
GABPA_f1	GABPA	Ets-related factors{3.5.2}	2967	20741	6686	42084	6687	42201	2865	20004	5282	39371	5177	39671	0.900406	0.902774	1.06754	1.0975	1.43768e-06	6.69123e-07	0.00719654	2.76994e-05	0	0
GATA1_si	GATA1	GATA-type zinc fingers{2.2.1}	3834	26241	7383	52534	7920	54090	5590	27861	11080	56020	9281	55327	1.03963	0.997846	1.01442	1.19607	0.0683093	0.921874	0.445648	1.74392e-30	0	0
GATA2_si	GATA2	GATA-type zinc fingers{2.2.1}	3674	22134	7109	44309	7680	45767	4796	22918	9506	45980	7942	45517	1.03458	0.989169	1.01222	1.19935	0.119637	0.580786	0.547042	2.42204e-27	0	0
GATA3_si	GATA3	GATA-type zinc fingers{2.2.1}	3945	23552	7396	47308	7862	49320	5278	24767	10414	49924	8288	49199	1.07141	1.05077	1.02162	1.26503	0.000522426	0.00728621	0.23199	6.36605e-48	0	0
GATA4_f1	GATA4	GATA-type zinc fingers{2.2.1}	3837	26047	7246	52173	8134	53897	5594	27556	11252	55640	9218	54586	1.06067	0.9761	1.00384	1.20213	0.00436419	0.202397	0.850078	3.87984e-32	0	0
GATA6_f2	GATA6	GATA-type zinc fingers{2.2.1}	3650	25206	7012	50250	7715	51683	5893	27487	11938	55226	10392	54406	1.03773	0.970065	0.991793	1.12242	0.0942296	0.115964	0.660762	7.83793e-15	0	0
GCR_do	NR3C1	Steroid hormone receptors (NR3){2.1.1}	7409	49964	15866	100350	16796	98294	5774	48672	11417	96337	13096	95701	0.937891	0.867808	1.00101	0.866913	3.98268e-06	2.43596e-28	0.972987	4.87271e-22	0	0
GCR_si	NR3C1	Steroid hormone receptors (NR3){2.1.1}	4956	31963	10666	63888	11357	62871	4996	31676	10154	62569	11010	62009	0.928756	0.858362	0.971883	0.8883	1.21859e-05	1.18362e-22	0.132469	4.11608e-14	0	0
GFI1B_f1	GFI1B	More than 3 adjacent zinc finger factors{2.3.3}	5783	37358	12055	75225	12360	72432	5960	38047	12062	75242	13740	75313	0.965972	0.907155	0.977163	0.858636	0.0393585	3.85976e-11	0.183551	4.50731e-27	0	0
GFI1_f1	GFI1	More than 3 adjacent zinc finger factors{2.3.3}	5418	37965	11287	75692	11105	72572	5281	37949	11080	74990	11971	74999	0.957033	0.932623	0.941845	0.871848	0.0102268	7.09431e-06	0.000400074	3.12773e-19	0	0
GLI1_f1	GLI1	More than 3 adjacent zinc finger factors{2.3.3}	7485	30059	14759	60473	15926	58765	4376	26614	8490	53517	9903	52364	1.02029	0.918818	1.03646	0.869427	0.170067	3.6212e-12	0.0724909	2.67791e-17	0	0
GLI2_f1	GLI2	More than 3 adjacent zinc finger factors{2.3.3}	6267	27076	11955	54332	13506	52791	4147	23892	8006	48273	9275	47382	1.05192	0.904708	1.04657	0.886709	0.000831715	8.68336e-14	0.0227358	1.46526e-12	0	0
GLI3_si	GLI3	More than 3 adjacent zinc finger factors{2.3.3}	5907	23969	11148	48077	12425	48282	4209	22166	8309	45225	8326	44056	1.06281	0.957648	1.03353	1.00476	6.84035e-05	0.00205662	0.0995774	0.80789	0	0
HEN1_si	NHLH1	Tal-related factors{1.2.3}	4540	24775	9136	49187	10183	48764	2390	22139	5104	44212	5522	43021	0.986589	0.877538	0.935124	0.841054	0.523761	5.24902e-16	0.010925	6.47535e-14	0	0
HIC1_si	HIC1	Factors with multiple dispersed zinc fingers{2.3.4}	4077	18967	8412	37866	9129	37131	2378	17130	4784	34148	5423	33205	0.967592	0.87429	0.990897	0.849999	0.0937741	6.88948e-16	0.787478	9.08156e-13	0	0
HIF1A_si	HIF1A	PAS domain factors{1.2.5}	1529	6290	2971	12729	2830	13291	1277	5798	2399	11789	2033	11924	1.04147	1.14164	1.08233	1.29181	0.215584	3.76164e-06	0.0259826	8.03773e-15	0	0
HINFP_f1	HINFP	Factors with multiple dispersed zinc fingers{2.3.4}	1296	5686	2802	11376	2191	11681	947	5330	1837	10500	1670	11144	0.925379	1.21517	1.01555	1.18563	0.0200727	1.23864e-09	0.762522	8.80548e-06	0	0
HLF_si	HLF	C/EBP-related{1.1.8}	2110	15443	4416	30977	4429	31938	3663	17071	7169	33880	6597	34130	0.958431	0.985264	1.01406	1.11011	0.142177	0.579893	0.547042	2.9629e-08	0	0
HNF1A_f1	HNF1A	POU domain factors{3.1.10}	4608	49290	9376	97620	9289	96581	8149	52886	17324	105694	18364	105632	0.973363	0.972023	0.940082	0.886323	0.18414	0.112775	2.8461e-06	5.0729e-23	0	0
HNF1B_f1	HNF1B	POU domain factors{3.1.10}	4160	38214	8225	75701	8900	76906	7874	42207	16427	84502	15747	84167	1.00193	0.940678	0.959665	0.997137	0.949283	0.000726278	0.00263281	0.843597	0	0
HNF4A_f1	HNF4A	RXR-related receptors (NR2){2.1.3}	6264	29713	12115	58960	13937	58498	4544	28296	9392	57015	9552	54933	1.02598	0.884865	0.974865	0.923533	0.114964	1.20086e-19	0.200785	1.88205e-06	0	0
HNF4G_f1	HNF4G	RXR-related receptors (NR2){2.1.3}	4846	25380	10180	50806	11222	49716	3491	23750	6978	47304	8065	46144	0.952926	0.845897	0.996445	0.841002	0.0055632	9.59657e-28	0.882961	1.15795e-20	0	0
HNF6_f1	ONECUT1	HD-CUT factors{3.1.9}	6246	56873	12064	113080	13083	114534	10328	62252	21498	124799	20212	123811	1.02941	0.961442	0.96311	1.01628	0.0922458	0.00830072	0.0018293	0.162016	0	0
HSF1_f2	HSF1	HSF factors{3.4.1}	5804	35945	12296	72338	12905	71864	6319	36282	12599	71670	12798	70800	0.94993	0.899171	0.990737	0.963492	0.00133897	2.57211e-13	0.609492	0.00950188	0	0
HSF2_si	HSF2	HSF factors{3.4.1}	4752	25300	9246	50222	9332	50010	4595	24954	9434	50441	9432	50142	1.02023	1.00656	0.98454	0.978911	0.301834	0.702728	0.454148	0.210796	0	0
HTF4_f1	TCF12	E2A-related factors{1.2.1}	6103	28501	11504	56943	13764	54711	3619	26069	6996	52835	8985	50353	1.05992	0.851164	1.04842	0.777985	0.000170502	8.10058e-33	0.0310135	1.29911e-44	0	0
HXA10_f1	HOXA10	HOX-related factors{3.1.1}	4768	44708	9516	89334	9930	88339	7595	48276	15549	96321	16251	96150	1.00118	0.948755	0.974574	0.93082	0.960322	0.00206406	0.0862878	2.78081e-08	0	0
HXA13_f1	HOXA13	HOX-related factors{3.1.1}	5201	34864	10237	69056	10843	69464	7059	36967	14733	73876	14278	73141	1.00633	0.955696	0.957505	0.978188	0.762564	0.00454341	0.00254999	0.104341	0	0
HXA1_f1	HOXA1	HOX-related factors{3.1.1}	5131	25504	9898	50483	10899	51036	4806	25343	10000	51074	9636	49887	1.0261	0.942071	0.968558	0.981785	0.158581	0.000104206	0.0845622	0.271297	0	0
HXB7_si	HOXB7	HOX-related factors{3.1.1}	4321	35009	8476	68311	8972	70051	7582	38111	16738	76609	15155	76156	0.994728	0.963673	0.910562	0.999727	0.827213	0.0391429	3.38554e-13	0.987461	0	0
HXB8_do	HOXB8	HOX-related factors{3.1.1}	4009	35427	7679	69190	8517	71154	7124	38611	16002	77733	14310	76954	1.01962	0.945397	0.896281	0.992212	0.391673	0.00238558	1.71766e-16	0.584258	0	0
IKZF1_f1	IKZF1	Factors with multiple dispersed zinc fingers{2.3.4}	10258	46487	20883	93940	22386	89269	5331	41993	9510	84064	13734	80593	0.992633	0.879945	1.12218	0.744958	0.593006	2.86301e-34	1.24645e-11	1.55483e-89	0	0
INSM1_f1	INSM1	Factors with multiple dispersed zinc fingers{2.3.4}	6065	22460	11751	45023	12930	45613	3441	20244	6859	40863	6591	39922	1.03462	0.952601	1.01265	1.02955	0.0288581	0.000330489	0.611972	0.145737	0	0
IRF1_si	IRF1	Interferon-regulatory factors{3.5.3}	5565	77693	13650	154933	14346	150024	9903	81714	19767	160466	23419	158828	0.813008	0.749054	0.983813	0.821919	3.07106e-41	9.75347e-83	0.236104	5.85661e-70	0	0
IRF2_f1	IRF2	Interferon-regulatory factors{3.5.3}	5753	60133	13345	120612	13422	117861	8832	62395	17492	123247	20062	123114	0.864676	0.840107	0.997347	0.868645	2.32304e-21	2.13214e-31	0.870243	5.64075e-33	0	0
IRF3_f1	IRF3	Interferon-regulatory factors{3.5.3}	6114	74430	14615	149471	14402	146102	8382	76941	16191	151261	18725	150462	0.840109	0.833318	1.01775	0.875376	3.57253e-32	7.41692e-36	0.248483	6.10993e-27	0	0
IRF4_si	IRF4	Interferon-regulatory factors{3.5.3}	9489	118986	22393	237755	20881	232527	12750	121695	24168	240012	27071	238900	0.846724	0.888069	1.04047	0.92459	1.07884e-44	2.45114e-23	0.000497456	1.88763e-14	0	0
IRF7_f1	IRF7	Interferon-regulatory factors{3.5.3}	4790	56325	11481	112948	11896	111326	8908	60670	17704	120212	19406	119679	0.836629	0.795848	0.996971	0.905499	1.13979e-26	6.92743e-45	0.854859	5.40716e-17	0	0
IRF9_f1	IRF9	Interferon-regulatory factors{3.5.3}	4906	45067	10695	90082	10915	88706	8315	48441	16699	95683	18368	95543	0.916909	0.884704	0.983543	0.892866	5.67674e-07	5.84576e-14	0.258221	3.87218e-21	0	0
ITF2_f1	TCF4	E2A-related factors{1.2.1}	6428	27524	12146	54977	14113	52610	3723	24841	7507	50378	9603	47797	1.05709	0.870589	1.00577	0.745964	0.000185728	3.30868e-26	0.835846	2.43299e-64	0	0
JUNB_f1	JUNB	Jun-related factors{1.1.1}	5127	30436	10570	60393	10431	58179	4774	30359	10373	60228	12364	60325	0.96247	0.939542	0.913038	0.767244	0.0308073	7.90399e-05	7.77142e-08	1.06616e-67	0	0
JUND_f1	JUND	Jun-related factors{1.1.1}	4171	27901	8816	54995	9025	53139	3920	27681	8985	54921	11394	55294	0.93255	0.880211	0.865615	0.687236	0.000195892	1.63907e-13	2.96998e-15	2.65012e-115	0	0
JUN_f1	JUN	Jun-related factors{1.1.1}	3472	19942	6972	39352	7721	39675	3821	20930	8529	41756	8755	40823	0.982699	0.894653	0.893776	0.851249	0.47389	2.40904e-09	8.34785e-10	1.92715e-20	0	0
KAISO_f1	ZBTB33	Other factors with up to three adjacent zinc fingers{2.3.2}	2488	13108	4874	26429	4885	27304	2574	13218	4979	26541	4353	26563	1.02922	1.0609	1.03805	1.18831	0.285122	0.0103377	0.156238	7.40127e-14	0	0
KLF1_f1	KLF1	Three-zinc finger Krüppel-related factors{2.3.1}	9825	41087	18573	81910	18742	79967	3421	34642	7231	70157	8646	69234	1.05459	1.02029	0.958126	0.790778	6.50419e-06	0.0748722	0.0622304	2.5293e-35	0	0
KLF4_f2	KLF4	Three-zinc finger Krüppel-related factors{2.3.1}	9458	36021	17246	71433	17489	70851	2968	29683	6136	60975	6455	60037	1.08756	1.06371	0.993625	0.929991	6.20749e-13	4.12431e-08	0.837821	0.000707701	0	0
KLF8_f1	KLF8	Three-zinc finger Krüppel-related factors{2.3.1}	6994	26317	12700	52338	13727	52022	3614	22587	7487	46543	7673	45095	1.09522	1.00717	0.994663	0.940357	2.20135e-11	0.59721	0.843138	0.00106078	0	0
LEF1_f1	LEF1	TCF-7-related factors{4.1.3}	5110	31557	10448	62784	12024	62598	6451	32863	13327	65487	13495	63978	0.973063	0.843018	0.96459	0.930631	0.137273	2.41816e-29	0.0197807	1.62033e-07	0	0
LHX3_f1	LHX3	HD-LIM factors{3.1.5}	3182	46554	6353	91806	7108	92573	8168	51611	17505	103166	16998	102782	0.987723	0.890185	0.932713	0.956958	0.65049	2.10601e-08	8.1249e-08	0.000472562	0	0
MAF_f1	MAF	Maf-related factors{1.1.3}	4519	21890	8847	43716	10183	44034	4290	21854	8728	44006	8456	42566	1.0201	0.892707	0.989745	0.988153	0.311431	1.07351e-12	0.641396	0.519583	0	0
MAX_f1	MAX	bHLH-ZIP factors{1.2.6}	3069	14144	6155	28115	6279	28088	2262	13326	4505	26675	4834	26628	0.991139	0.970633	1.00508	0.935028	0.73232	0.142001	0.870243	0.00460719	0	0
MBD2_si	MBD2		1854	8022	4075	15686	3873	16431	846	6591	2010	13167	1501	13698	0.889635	0.980491	0.840833	1.17137	6.74581e-06	0.458795	2.05288e-05	0.000140136	0	0
MECP2_f1	MECP2		2347	7375	4582	14977	4222	15432	1384	6270	2553	12642	2048	12942	1.04021	1.1632	1.09303	1.39489	0.111133	9.06155e-12	0.00769085	4.95414e-25	0	0
MEF2A_f1	MEF2A	Regulators of differentiation{5.1.1}	6598	59342	11947	117960	12786	114752	8552	62131	17477	125291	20186	123292	1.09781	0.997874	0.986762	0.840706	1.45612e-09	0.894628	0.384126	1.66811e-48	0	0
MEF2C_f1	MEF2C	Regulators of differentiation{5.1.1}	7440	53648	13520	107037	14334	104311	8756	55702	17744	112315	19759	110685	1.09794	1.00921	0.994996	0.88056	4.91849e-11	0.520945	0.765454	2.49505e-27	0	0
MEF2D_f1	MEF2D	Regulators of differentiation{5.1.1}	6629	49084	12273	97781	12891	95334	8580	50656	17515	101981	19587	100991	1.076	0.998779	0.986201	0.873315	1.87691e-06	0.938625	0.35185	7.31679e-31	0	0
MEIS1_f2	MEIS1	TALE-type homeo domain factors{3.1.4}	5303	32694	11056	64947	11996	63772	6300	34057	12963	67759	13933	66854	0.952828	0.862278	0.966931	0.887599	0.00437293	7.26716e-23	0.034861	3.00222e-18	0	0
MEIS2_do	MEIS2	TALE-type homeo domain factors{3.1.4}	4287	29462	9129	58566	9963	57406	5419	30344	11375	60301	12262	58955	0.933498	0.838414	0.946715	0.858629	0.00019977	9.27635e-26	0.000849695	2.6024e-25	0	0
MITF_f1	MITF	bHLH-ZIP factors{1.2.6}	5424	29244	10808	58389	12436	55126	3689	27456	7525	55028	10738	53426	1.002	0.822164	0.982536	0.668499	0.93777	1.76998e-41	0.461144	1.64465e-124	0	0
MTF1_f1	MTF1	More than 3 adjacent zinc finger factors{2.3.3}	4212	19959	7848	39878	7672	38380	2386	18124	5048	36787	6061	37325	1.07232	1.05571	0.959382	0.810722	0.000185728	0.00207339	0.132469	4.02987e-21	0	0
MYB_f1	MYB	Myb/SANT domain factors{3.5.1}	2419	11780	4567	23562	5180	24629	3174	12599	6231	25447	5174	24668	1.05943	0.976355	1.02884	1.2011	0.0257975	0.297671	0.207696	1.27835e-19	0	0
MYCN_si	MYCN	bHLH-ZIP factors{1.2.6}	2005	7339	3904	14781	3669	14761	1299	6518	2524	13094	2670	13621	1.03436	1.09912	1.0339	1.0167	0.225682	0.000124061	0.390807	0.613993	0	0
MYC_f1	MYC	bHLH-ZIP factors{1.2.6}	2888	12587	5526	25186	5373	24667	1837	11330	3640	22774	4250	23235	1.04574	1.05335	1.01442	0.886407	0.055502	0.0135185	0.676186	2.88796e-06	0	0
MYF6_f1	MYF6	MyoD / ASC-related factors{1.2.2}	5129	22555	9574	45256	11503	43915	3122	20911	6147	42535	7537	40560	1.07491	0.868144	1.0331	0.803448	1.28143e-05	5.0975e-22	0.178477	1.14034e-29	0	0
MYOD1_f1	MYOD1	MyoD / ASC-related factors{1.2.2}	5716	26484	11030	52713	12643	51027	3875	24341	7902	49382	9369	47378	1.03146	0.871081	0.994867	0.805039	0.0648656	8.47005e-23	0.843138	2.64841e-36	0	0
NANOG_f1	NANOG	NK-related factors{3.1.2}	4258	27555	8498	55200	9109	55159	6599	29514	12898	58971	12992	58213	1.00375	0.935731	1.02227	1.00183	0.88424	0.000131789	0.169173	0.903832	0	0
NDF1_f1	NEUROD1	Tal-related factors{1.2.3}	5353	26476	10580	52395	11955	51259	3228	23949	6929	48046	7911	46555	1.00127	0.866893	0.934615	0.793197	0.949734	1.49214e-22	0.00191938	8.58189e-34	0	0
NF2L1_f1	NFE2L1	Jun-related factors{1.1.1}	2758	18088	6221	36027	6303	36361	3787	19504	7920	38317	7488	38115	0.883022	0.879614	0.939373	0.988329	1.73816e-08	1.22741e-09	0.00127797	0.55373	0	0
NFAC1_do	NFATC1	NFAT-related factors{6.1.3}	3760	28678	8803	57056	9244	56244	4769	29986	9900	58760	10503	58126	0.849786	0.797729	0.943964	0.880169	1.71717e-18	7.62826e-37	0.00115313	1.59003e-15	0	0
NFAC1_si	NFATC1	NFAT-related factors{6.1.3}	4951	42885	11745	86051	12427	84480	6951	45495	13602	89000	14607	87992	0.845844	0.784829	0.999703	0.920377	3.77417e-25	2.44702e-54	0.994374	8.48268e-10	0	0
NFAC2_f1	NFATC2	NFAT-related factors{6.1.3}	5716	48125	14110	96662	15385	94399	6586	49452	12878	96207	15281	95029	0.813674	0.728771	0.994938	0.828213	1.43886e-44	3.01524e-110	0.798036	7.16847e-44	0	0
NFAC3_f1	NFATC3	NFAT-related factors{6.1.3}	5917	44742	14042	89957	14790	87557	8006	46718	15539	91134	17622	90373	0.847212	0.782905	1.00505	0.87885	5.76282e-30	1.86606e-67	0.771965	4.05382e-26	0	0
NFAC4_f1	NFATC4	NFAT-related factors{6.1.3}	5090	47954	13015	96801	13662	94693	6740	50191	12860	97416	14685	96583	0.789457	0.735693	1.01724	0.883204	9.15062e-52	9.57738e-91	0.32021	1.09928e-19	0	0
NFE2_f2	NFE2	Jun-related factors{1.1.1}	5049	25208	10229	50108	11184	50043	5091	25154	10416	50347	10660	49199	0.981162	0.896217	0.978292	0.934104	0.306053	5.59306e-13	0.23032	9.61776e-06	0	0
NFIA+NFIB+NFIC+NFIX_f2	NFIA,NFIB,NFIC,NFIX	Nuclear factor 1{7.1.2}	6210	29988	12377	60291	14277	58902	4248	28109	8309	56659	9044	54539	1.00874	0.854353	1.03053	0.911351	0.626122	8.96786e-32	0.150596	8.1058e-08	0	0
NFIA+NFIB+NFIC+NFIX_si	NFIA,NFIB,NFIC,NFIX	Nuclear factor 1{7.1.2}	4353	22360	8822	44821	10106	45747	4474	22761	8893	45386	7843	43762	0.98908	0.881252	1.00318	1.09678	0.613012	7.82892e-15	0.876419	9.39893e-08	0	0
NFIL3_si	NFIL3	C/EBP-related{1.1.8}	2238	20132	4947	40692	4925	41334	4660	22546	9065	44593	8458	44715	0.914409	0.932984	1.01675	1.0927	0.000627116	0.00488815	0.410761	1.21382e-07	0	0
NFKB1_f1	NFKB1	NF-kappaB-related factors{6.1.1}	5080	20901	10660	41969	11105	40543	2256	18326	4451	36154	5678	35287	0.956903	0.887348	0.999931	0.765052	0.00762612	4.25521e-16	1	1.11597e-31	0	0
NFYA_f1	NFYA	Heteromeric CCAAT-binding factors{4.2.1}	2854	18031	5762	36080	6455	37317	3534	18296	7051	36528	5909	35928	0.991123	0.91505	1.00066	1.17444	0.757128	2.07622e-05	0.983153	3.42465e-16	0	0
NFYB_f1	NFYB	Heteromeric CCAAT-binding factors{4.2.1}	3096	18127	6348	36397	6847	37716	3754	18399	7371	36637	6152	36107	0.979273	0.940807	1.01413	1.1975	0.397592	0.00248016	0.54554	3.30969e-21	0	0
NFYC_f1	NFYC	Heteromeric CCAAT-binding factors{4.2.1}	3431	18820	6855	37587	7714	38841	3824	18653	7741	37474	6571	36629	0.999612	0.917935	0.992435	1.14278	0.993334	4.83617e-06	0.762522	9.08156e-13	0	0
NKX25_f1	NKX2-5	NK-related factors{3.1.2}	3620	20954	7470	41583	7900	41625	4365	22250	8990	44305	8843	43455	0.961694	0.910267	0.966824	0.964038	0.0663937	3.19817e-07	0.0812544	0.031962	0	0
NKX28_f1	NKX2-8	NK-related factors{3.1.2}	3982	21939	8072	43994	8926	43862	4247	22265	8247	44379	8355	43450	0.989229	0.8919	1.02646	0.99198	0.636054	3.57964e-11	0.201934	0.666393	0	0
NKX31_si	NKX3-1	NK-related factors{3.1.2}	5561	58135	10912	116360	11205	115702	10664	63928	21828	128859	22417	128267	1.02003	0.987744	0.984759	0.954479	0.296394	0.459761	0.23199	1.93799e-05	0	0
NKX32_f1	NKX3-2	NK-related factors{3.1.2}	4479	23346	8937	46341	9791	47274	4559	23851	9408	48027	8934	47053	0.994815	0.926326	0.975778	1.00671	0.825434	2.95115e-06	0.205228	0.713735	0	0
NOBOX_si	NOBOX	Paired-related HD factors{3.1.3}	2457	21306	4717	42048	5195	43212	4767	23420	9836	46885	8809	46602	1.02798	0.959228	0.970228	1.0768	0.333861	0.0823025	0.100272	7.56387e-06	0	0
NR1D1_f1	NR1D1	Thyroid hormone receptor-related factors (NR1){2.1.2}	6941	39666	13341	77981	14077	77703	7429	40361	16411	81255	16497	80415	1.02283	0.965898	0.911346	0.897223	0.157796	0.011324	1.63983e-12	8.10899e-18	0	0
NR1H4_f1	NR1H4	Thyroid hormone receptor-related factors (NR1){2.1.2}	4325	18902	8516	37064	9734	37279	2999	18041	6652	36209	6425	34805	0.995852	0.876297	0.904857	0.900501	0.862745	1.50442e-16	2.85864e-06	2.5728e-07	0	0
NR1I2_f2	NR1I2	Thyroid hormone receptor-related factors (NR1){2.1.2}	6414	40145	12707	79547	13360	77229	5275	39444	11251	78887	13068	77436	1.00018	0.923573	0.937683	0.792456	0.993334	1.54046e-08	0.000128278	8.10632e-55	0	0
NR1I2_si	NR1I2	Thyroid hormone receptor-related factors (NR1){2.1.2}	4676	31335	9550	61476	11647	58100	3562	29607	8388	59069	11406	57608	0.96061	0.744401	0.847229	0.607644	0.0325631	4.29056e-80	1.05832e-17	1.87138e-189	0	0
NR1I3_f2	NR1I3	Thyroid hormone receptor-related factors (NR1){2.1.2}	5792	35777	11871	70667	12710	69562	5284	35015	11621	69761	12414	68449	0.963727	0.886036	0.905895	0.832078	0.0276231	8.7394e-17	5.85038e-10	1.18755e-34	0	0
NR1I3_si	NR1I3	Thyroid hormone receptor-related factors (NR1){2.1.2}	4704	27973	9521	54706	11159	52249	3161	26119	7516	52155	10010	50676	0.96623	0.787374	0.839802	0.612684	0.0667858	4.15799e-53	1.37148e-17	6.1742e-162	0	0
NR2C1_si	NR2C1	RXR-related receptors (NR2){2.1.3}	4773	28817	9992	57187	11596	55179	3495	26718	7629	53380	9443	51268	0.947955	0.788149	0.91528	0.710198	0.00258929	1.34393e-53	1.43486e-05	5.37183e-82	0	0
NR2C2_f1	NR2C2	RXR-related receptors (NR2){2.1.3}	7881	35767	16093	71597	16837	70771	5585	33502	10973	66681	11551	66044	0.980295	0.926167	1.01305	0.953161	0.166052	2.65675e-10	0.504231	0.00154309	0	0
NR2E3_f1	NR2E3	RXR-related receptors (NR2){2.1.3}	8556	67199	17893	133075	18504	130610	10978	70179	23476	139651	25457	138240	0.946937	0.898708	0.930542	0.849459	3.81155e-05	3.11979e-18	1.00755e-10	1.08256e-55	0	0
NR4A1_f1	NR4A1	NGFI-B-related receptors (NR4){2.1.4}	5212	26264	10661	52431	11760	51470	4336	25706	9106	51210	10030	50046	0.975964	0.868541	0.948597	0.841634	0.17234	2.01083e-21	0.00482674	7.78705e-26	0	0
NR4A2_si	NR4A2	NGFI-B-related receptors (NR4){2.1.4}	5422	28543	11099	56796	12163	55525	5095	28128	10666	55953	11813	55026	0.972062	0.867177	0.950226	0.843749	0.103543	2.16251e-22	0.00273682	1.03289e-29	0	0
NR5A2_f1	NR5A2	FTZ-F1-related receptors (NR5){2.1.5}	5398	25700	10287	51189	12320	50695	3996	24539	8189	49616	8458	47416	1.04517	0.864279	0.986642	0.912906	0.00855945	4.98389e-24	0.551524	2.70708e-07	0	0
NR6A1_do	NR6A1	GCNF-related receptors (NR6){2.1.6}	6653	33535	13283	66154	13943	63999	6273	33392	13936	66946	15590	65662	0.988051	0.910618	0.902442	0.791227	0.488676	2.8272e-12	5.41908e-13	5.40642e-71	0	0
NRF1_f1	NRF1	NRF{0.0.6}	2374	9376	4585	18520	4358	19260	1578	8452	3406	17240	2851	17561	1.02274	1.11901	0.945018	1.15	0.408029	8.23051e-07	0.0772572	1.85627e-06	0	0
OTX2_si	OTX2	Paired-related HD factors{3.1.3}	4904	39659	11089	78515	9112	76286	4725	40578	10235	80350	10318	78936	0.875526	1.03524	0.914133	0.890822	9.3419e-16	0.0444548	2.81813e-07	3.00713e-12	0	0
OVOL1_f1	OVOL1	More than 3 adjacent zinc finger factors{2.3.3}	3407	17764	7005	35582	7148	35950	4577	18964	9024	37737	8637	37708	0.974212	0.964597	1.0093	1.05371	0.241391	0.0624941	0.656429	0.00139824	0	0
P53_f2	TP53	p53-related factors{6.3.1}	4956	25685	9551	51174	10043	50055	3958	24483	8208	49639	8935	48368	1.03384	0.961691	0.97768	0.875134	0.0683093	0.0146444	0.296503	2.28411e-14	0	0
PBX1_do	PBX1	TALE-type homeo domain factors{3.1.4}	5191	37554	10113	73609	11186	75436	6413	39297	14643	79153	13045	78202	1.00611	0.932178	0.882143	0.978308	0.775713	8.67291e-06	8.45157e-19	0.131585	0	0
PBX2_f1	PBX2	TALE-type homeo domain factors{3.1.4}	5535	43514	11153	85411	12045	86762	8146	46401	18022	92912	16774	91886	0.974116	0.916244	0.905078	0.961678	0.149564	1.10019e-08	1.93316e-15	0.00176205	0	0
PBX3_f2	PBX3	TALE-type homeo domain factors{3.1.4}	3547	22645	6849	44950	7547	45789	4230	23046	8629	46302	7906	45690	1.028	0.950333	0.984882	1.06074	0.222801	0.00792155	0.486081	0.000871983	0	0
PDX1_do	PDX1	HOX-related factors{3.1.1}	2254	17980	4802	35467	4898	36493	3907	19550	8390	38701	7226	38650	0.925905	0.934017	0.921843	1.06893	0.00367247	0.00517654	1.09259e-05	0.000277706	0	0
PEBB_f1	CBFB		6493	31019	13288	62754	13510	62537	5870	31083	11247	62214	11371	61849	0.988552	0.968945	1.04464	1.02719	0.506017	0.0225183	0.007506	0.0764301	0	0
PIT1_f1	POU1F1	POU domain factors{3.1.10}	6851	62779	14101	125327	15757	123409	10849	67369	21760	134797	23201	132925	0.969916	0.854698	0.997587	0.922634	0.0557307	1.18579e-30	0.870243	5.50197e-14	0	0
PO2F1_f1	POU2F1	POU domain factors{3.1.10}	6181	42127	12489	84598	13646	83599	9144	45842	18042	91222	18894	89965	0.993872	0.898864	1.00853	0.949778	0.752545	6.59987e-14	0.560476	8.47647e-06	0	0
PO2F2_si	POU2F2	POU domain factors{3.1.10}	4884	39623	9928	79242	10965	78179	8736	43382	17521	86293	18411	84939	0.983834	0.87884	0.99179	0.929037	0.429333	1.31772e-15	0.582662	3.11264e-10	0	0
PO3F1_f1	POU3F1	POU domain factors{3.1.10}	6185	42818	12718	85144	13442	85153	9227	45959	18816	91427	18576	90389	0.967049	0.91506	0.975522	0.976907	0.040875	5.95507e-10	0.0613445	0.0470122	0	0
PO5F1_do	POU5F1	POU domain factors{3.1.10}	7872	63001	15629	126262	17313	124649	12077	67708	23796	135110	24999	132835	1.00944	0.89961	1.01275	0.947783	0.571362	1.25245e-16	0.304695	1.35519e-07	0	0
PPARA_f1	PPARA	Thyroid hormone receptor-related factors (NR1){2.1.2}	5064	25018	9835	48716	11717	46890	2808	22796	6748	46047	8524	43952	1.00262	0.810037	0.840552	0.635146	0.917026	5.41711e-46	1.01147e-15	1.34916e-121	0	0
PPARA_f2	PPARA	Thyroid hormone receptor-related factors (NR1){2.1.2}	6988	30432	13788	60673	15248	60413	4740	28427	9800	56885	9959	55662	1.01045	0.909787	0.967874	0.931945	0.525619	1.02479e-13	0.0846124	1.58676e-05	0	0
PPARG_f1	PPARG	Thyroid hormone receptor-related factors (NR1){2.1.2}	6658	38537	12931	76879	14250	76858	4141	36586	8422	73468	8399	72156	1.02717	0.931837	0.987355	0.972378	0.0946207	2.27972e-07	0.582662	0.13228	0	0
PPARG_si	PPARG	Thyroid hormone receptor-related factors (NR1){2.1.2}	5162	25363	10250	50493	11451	49621	3468	24105	7499	48419	8422	47316	1.00259	0.881941	0.928933	0.808285	0.917026	4.24421e-17	0.000357753	6.62636e-31	0	0
PRDM1_f1	PRDM1	More than 3 adjacent zinc finger factors{2.3.3}	6726	56597	14498	113867	14733	111629	7727	57345	14766	113283	16354	113102	0.933369	0.900429	1.03375	0.931884	3.24436e-06	4.57103e-14	0.0268741	5.80429e-08	0	0
PRGR_do	PGR	Steroid hormone receptors (NR3){2.1.1}	5940	35803	12122	71423	13622	69058	6122	35294	12648	70676	14285	69627	0.977532	0.841086	0.969265	0.845454	0.18542	1.19461e-34	0.0582847	2.4212e-34	0	0
PRGR_f1	PGR	Steroid hormone receptors (NR3){2.1.1}	4947	30076	10243	59870	11209	58785	4929	29931	10287	59395	11335	58503	0.9614	0.862624	0.950821	0.849952	0.029575	2.07424e-21	0.00416326	7.75331e-26	0	0
PRRX2_f1	PRRX2	Paired-related HD factors{3.1.3}	1910	17720	3702	34879	4136	36117	4225	19982	8998	40126	7803	39694	1.01554	0.941241	0.942904	1.0756	0.660488	0.0243336	0.00117624	3.01037e-05	0	0
PTF1A_f1	PTF1A	Tal-related factors{1.2.3}	6492	38566	13422	77207	14459	76467	5504	37352	10742	74609	11345	73055	0.968308	0.890245	1.02346	0.948877	0.040875	1.57364e-17	0.205228	0.000671052	0	0
RARA_f1	RARA	Thyroid hormone receptor-related factors (NR1){2.1.2}	2902	14332	5698	28086	6837	26491	1358	12728	3254	25582	4771	24413	0.998063	0.784555	0.838796	0.545948	0.949283	2.61428e-35	3.54013e-08	4.45338e-110	0	58
RARA_f2	RARA	Thyroid hormone receptor-related factors (NR1){2.1.2}	4759	26749	9402	52458	10446	52154	3391	25079	7896	50215	8125	49197	0.992658	0.888272	0.859892	0.818715	0.73232	9.07527e-14	1.9616e-14	1.92345e-26	0	0
RARG_do	RARG	Thyroid hormone receptor-related factors (NR1){2.1.2}	4942	36819	10416	73066	10444	70453	3582	34691	7835	68690	9574	66408	0.941554	0.905448	0.905239	0.716202	0.000612646	8.6273e-10	8.97145e-07	1.47399e-76	0	0
RARG_f1	RARG	Thyroid hormone receptor-related factors (NR1){2.1.2}	4976	27797	9977	54188	11827	51935	3093	25829	7501	51600	9673	49525	0.972267	0.786082	0.823764	0.613106	0.127858	1.18217e-57	4.10139e-21	4.05245e-157	0	0
RELB_si	RELB	NF-kappaB-related factors{6.1.1}	4474	22776	9393	45474	10190	44609	3444	21169	7007	41879	7783	41081	0.950993	0.859937	0.97236	0.85873	0.00532885	3.64792e-21	0.220468	3.16389e-16	0	0
REL_do	REL	NF-kappaB-related factors{6.1.1}	3907	21619	8807	43189	9521	42627	3201	20822	6489	40831	7016	39786	0.886243	0.809115	0.967332	0.871774	2.13053e-11	7.62466e-36	0.160926	2.58357e-12	0	0
REST_f1	REST	Factors with multiple dispersed zinc fingers{2.3.4}	6646	32482	13087	65592	14191	64367	3935	30095	7685	60534	8848	59167	1.02548	0.928042	1.02993	0.874349	0.111133	2.33384e-08	0.178477	5.97783e-14	0	0
RFX1_f1	RFX1	RFX-related factors{3.3.3}	3251	15006	6450	30421	6536	30879	3270	14932	6302	30066	5910	29819	1.0218	1.02354	1.04479	1.10493	0.351198	0.247669	0.0485411	5.18703e-07	0	0
RFX2_f1	RFX2	RFX-related factors{3.3.3}	3990	18873	8030	38048	8575	38797	3593	18455	7046	37161	6530	36247	1.00172	0.956524	1.0268	1.08069	0.949283	0.0108707	0.23032	5.43863e-05	0	0
RFX3_f1	RFX3	RFX-related factors{3.3.3}	3944	21246	8131	42819	8364	43538	4713	22108	9251	44059	8424	43570	0.97758	0.966305	1.0153	1.1026	0.285122	0.0580332	0.455516	4.18335e-09	0	0
RORA_f1	RORA	Thyroid hormone receptor-related factors (NR1){2.1.2}	6195	29814	11310	58012	12631	57556	5217	29021	12064	58939	12418	57578	1.0658	0.946834	0.878254	0.833515	3.32934e-05	9.80024e-05	4.53705e-17	4.92121e-35	0	0
RORG_f1	RORC	Thyroid hormone receptor-related factors (NR1){2.1.2}	6533	28858	12149	56706	12967	56430	5181	27819	11693	56549	11605	55765	1.05666	0.985183	0.900681	0.894929	0.000195892	0.289238	2.42018e-11	1.75869e-13	0	0
RUNX1_f1	RUNX1	Runt-related factors{6.4.1}	4849	25496	9938	51818	10416	51689	5100	26308	9722	52331	10076	51939	0.991658	0.943794	1.04348	0.999281	0.688647	0.000277807	0.01656	0.972966	0	0
RUNX2_f1	RUNX2	Runt-related factors{6.4.1}	5412	29799	11024	60056	12027	59942	5672	29973	10658	59901	11123	58832	0.989403	0.90517	1.06357	1.00092	0.583207	2.06468e-11	0.000146982	0.956309	0	0
RUNX3_si	RUNX3	Runt-related factors{6.4.1}	5081	30314	10761	60793	10863	61822	5835	30435	11309	60374	10335	60529	0.946906	0.953892	1.02351	1.12285	0.00138529	0.00290516	0.178631	1.87085e-14	0	0
RXRA_f1	RXRA	RXR-related receptors (NR2){2.1.3}	8125	39821	15818	79528	17426	77805	4476	36294	9000	72986	10371	70923	1.02584	0.911006	1.00012	0.843377	0.070128	9.51552e-15	1	1.3872e-24	0	0
RXRB_f1	RXRB	RXR-related receptors (NR2){2.1.3}	6123	30402	12595	59849	13781	56918	3740	28331	8445	56607	11012	53949	0.95702	0.831823	0.884871	0.646736	0.00437293	6.38575e-42	1.42568e-10	7.40022e-149	0	0
RXRG_f1	RXRG	RXR-related receptors (NR2){2.1.3}	4388	27459	9014	54409	9411	53433	4650	27067	9571	53838	10281	53259	0.964573	0.90731	0.966372	0.88996	0.0639872	8.1725e-09	0.0711956	4.51649e-13	0	0
SMAD3_f1	SMAD3	SMAD factors{7.1.1}	4481	25819	9434	51598	10942	51396	4179	24820	8563	49300	8596	47663	0.949232	0.815207	0.969374	0.933589	0.00437293	1.21569e-37	0.130006	8.37829e-05	0	0
SMAD4_si	SMAD4	SMAD factors{7.1.1}	4076	22647	8411	44969	9435	45051	3768	21930	7870	43885	7680	42470	0.962253	0.859382	0.958106	0.950152	0.0536974	3.14168e-19	0.0395034	0.00560251	0	0
SMRC1_f1	SMARCC1	Myb/SANT domain factors{3.5.1}	6289	37136	13386	73922	13344	68142	4682	35080	10049	69410	15663	69533	0.93521	0.864799	0.921873	0.592499	6.69154e-06	1.49987e-25	3.66167e-06	3.32295e-286	0	0
SNAI1_f1	SNAI1	More than 3 adjacent zinc finger factors{2.3.3}	7426	32687	13609	65994	16983	63339	3945	28485	7287	58356	9759	54611	1.10169	0.847299	1.10909	0.775007	6.20749e-13	1.09252e-42	1.50139e-07	6.45077e-50	0	0
SNAI2_f1	SNAI2	More than 3 adjacent zinc finger factors{2.3.3}	4492	18784	8392	37675	10424	35837	2218	16445	4330	33464	6141	31481	1.07359	0.822146	1.04236	0.691412	6.12598e-05	1.98791e-37	0.156365	4.63555e-62	0	0
SOX2_f1	SOX2	SOX-related factors{4.1.1}	7582	66192	15847	132480	17218	131550	11116	70256	22031	140483	22844	138790	0.957594	0.875158	1.00892	0.961283	0.00292439	9.9587e-25	0.517484	0.000258903	0	0
SOX4_f1	SOX4	SOX-related factors{4.1.1}	5659	34557	11991	69453	12293	69579	7027	34865	13789	69157	13742	69311	0.948504	0.926881	1.01084	1.01656	0.00107535	3.08917e-07	0.52028	0.233511	0	0
SOX5_f1	SOX5	SOX-related factors{4.1.1}	3920	35359	8056	70990	9001	72030	7896	40016	15429	79698	14820	79059	0.976931	0.887174	1.01926	1.05263	0.294335	4.03642e-11	0.200785	6.36231e-05	0	0
SOX9_f1	SOX9	SOX-related factors{4.1.1}	5771	39986	11931	80246	12560	81067	8713	43035	17036	85790	16270	85079	0.97071	0.931532	1.01957	1.05872	0.0846677	1.92382e-06	0.169295	2.78346e-06	0	0
SP1_f1	SP1	Three-zinc finger Krüppel-related factors{2.3.1}	9383	41650	18480	82805	18005	82094	2183	33779	4102	68161	5412	68031	1.00944	1.02718	1.07386	0.812374	0.514226	0.0208933	0.0148574	1.75892e-17	0	0
SP1_f2	SP1	Three-zinc finger Krüppel-related factors{2.3.1}	9288	53907	18447	107839	16278	107570	2343	45573	3691	90986	4734	92581	1.00723	1.13859	1.26735	1.00544	0.628394	1.32262e-26	4.77005e-18	0.843597	0	0
SP2_si	SP2	Three-zinc finger Krüppel-related factors{2.3.1}	6137	32089	12922	64103	12161	64682	2899	28041	5336	55873	5465	57267	0.948743	1.01722	1.08253	1.08335	0.000547329	0.250529	0.00108797	0.000354125	0	0
SP3_f1	SP3	Three-zinc finger Krüppel-related factors{2.3.1}	9134	53000	18224	106149	15795	106022	2441	44157	3741	88217	4758	91410	1.00382	1.15681	1.30357	1.06203	0.81303	2.3341e-32	4.61836e-23	0.0162664	0	0
SPI1_si	SPI1	Ets-related factors{3.5.2}	9008	77991	20277	156122	20419	154721	7748	77203	15382	151321	15467	150451	0.889292	0.875183	0.987283	0.976213	6.13382e-22	4.11841e-29	0.452335	0.079733	0	0
SPIB_f1	SPIB	Ets-related factors{3.5.2}	6960	51587	15753	103488	16099	102844	8050	52576	15423	102948	15726	102279	0.88633	0.861884	1.02202	0.99581	1.65502e-18	5.81182e-29	0.15249	0.768174	0	0
SRBP1_f2	SREBF1	bHLH-ZIP factors{1.2.6}	7065	32422	13027	64205	15199	61700	3579	28494	7922	58013	9746	55345	1.07398	0.884591	0.919811	0.71328	4.38107e-07	4.63648e-22	3.65998e-05	2.21446e-81	0	0
SRBP2_f1	SREBF2	bHLH-ZIP factors{1.2.6}	8431	40371	15818	80917	16321	80034	3939	35088	7991	71352	8756	69775	1.06831	1.02409	1.00238	0.894585	3.43914e-07	0.0551173	0.924587	9.41176e-10	0	0
SRF_do	SRF	Responders to external signals (SRF/RLM1){5.1.2}	4814	24971	9978	50289	11220	50371	4943	25245	9607	50084	9467	48732	0.971627	0.865482	1.02077	1.0079	0.119637	6.5149e-21	0.28167	0.64788	0	0
SRY_f1	SRY	SOX-related factors{4.1.1}	6935	66884	14601	133150	14937	130795	12371	72350	25389	144435	27454	143784	0.945546	0.907929	0.972732	0.895512	0.0001887	3.17655e-12	0.0146534	3.18477e-29	0	0
STA5A_do	STAT5A	STAT factors{6.2.1}	4334	28868	9497	58005	10135	57185	5014	29943	9818	59156	10393	58273	0.916962	0.847092	1.00894	0.938892	1.56246e-06	2.32843e-23	0.668071	7.44851e-05	0	0
STA5B_f1	STAT5B	STAT factors{6.2.1}	4848	33206	10694	66745	11471	65679	5802	34734	11371	68377	12105	67363	0.911223	0.835933	1.00446	0.929565	3.35362e-08	4.44447e-30	0.835846	7.32239e-07	0	0
STAT1_f2	STAT1	STAT factors{6.2.1}	4243	37036	9468	74356	10324	72883	5254	37689	10335	74438	11388	73120	0.899719	0.808774	1.00406	0.895085	6.85497e-09	1.08904e-35	0.850078	9.08156e-13	0	0
STAT2_f1	STAT2	STAT factors{6.2.1}	7060	84244	16634	168291	17294	162777	10017	86991	19975	170595	23987	168866	0.847871	0.788793	0.983429	0.810643	4.10874e-33	2.54733e-70	0.225359	7.60215e-81	0	0
STAT3_si	STAT3	STAT factors{6.2.1}	5125	31131	10868	63617	12221	61324	5265	30947	9369	61318	10993	59798	0.963661	0.826085	1.11346	0.925444	0.0367438	7.50365e-37	1.39584e-10	5.20546e-07	0	0
STAT4_si	STAT4	STAT factors{6.2.1}	4781	39624	9879	79533	10515	77525	6963	41356	13553	82344	14959	80717	0.971393	0.889596	1.02295	0.90849	0.137273	1.07351e-12	0.160488	4.71314e-13	0	0
STAT6_do	STAT6	STAT factors{6.2.1}	3701	35733	8512	71483	9283	70319	5611	37683	11171	74252	11525	73071	0.869803	0.784574	0.989717	0.944059	5.12015e-13	1.69963e-40	0.595939	0.000165275	0	0
STF1_f1	NR5A1	FTZ-F1-related receptors (NR5){2.1.5}	5219	23947	10030	47713	11330	46967	4536	23071	9419	46572	10018	45126	1.03675	0.90344	0.972135	0.88563	0.0373142	7.45895e-12	0.146886	3.45367e-14	0	0
SUH_f1	RBPJ	CSL-related factors{6.1.4}	5920	27517	12119	55370	13340	54756	5051	27123	9894	54062	10661	53036	0.982943	0.883073	1.01756	0.92643	0.306924	1.94365e-19	0.370865	9.10259e-07	0	0
TAL1_f1	TAL1	Tal-related factors{1.2.3}	5268	25890	10012	51969	11409	51263	5047	25465	9898	51287	10420	49730	1.05618	0.914261	1.02695	0.945889	0.00118538	2.08548e-09	0.15249	0.000367793	0	0
TAL1_f2	TAL1	Tal-related factors{1.2.3}	5299	39513	10457	78970	11536	78559	6441	40119	12825	80487	13311	79195	1.01277	0.91326	1.00756	0.955191	0.525135	5.66357e-09	0.684596	0.00121847	0	0
TBP_f1	TBP	TBP-related factors{8.1.1}	5763	51643	10580	102667	11167	100768	8040	53791	16555	108492	18548	108180	1.08289	1.00699	0.979524	0.871759	1.93273e-06	0.672304	0.168749	4.04622e-29	0	0
TCF7_f1	TCF7	TCF-7-related factors{4.1.3}	4601	27740	9399	55295	10257	55344	5720	28694	11509	56864	11285	55897	0.975776	0.894944	0.984929	0.987397	0.20669	8.83162e-12	0.403951	0.415828	0	0
TF65_f2	RELA	NF-kappaB-related factors{6.1.1}	4734	24848	10551	49383	11596	47839	2963	22690	6170	44679	7597	43781	0.891704	0.785979	0.945617	0.752559	1.88885e-12	1.93241e-56	0.0180966	4.11079e-47	0	0
TF7L2_f1	TCF7L2	TCF-7-related factors{4.1.3}	5805	43830	11822	87366	13346	88008	7557	44798	15636	89711	15096	88292	0.978774	0.873377	0.967856	0.986621	0.225693	2.3288e-20	0.0247094	0.324305	0	0
TFAP4_si	TFAP4	bHLH-ZIP factors{1.2.6}	4465	21259	8566	42517	9667	41746	2677	19607	5409	39561	6223	37973	1.04247	0.906989	0.998591	0.833129	0.0276231	1.56484e-09	0.977015	1.1912e-17	0	0
TFE2_f2	TCF3	E2A-related factors{1.2.1}	4938	24969	9525	50014	10955	49281	3908	23781	7652	47828	8583	46180	1.03843	0.889646	1.02714	0.884177	0.0369756	2.81929e-14	0.212399	2.94355e-12	0	0
TFE3_f1	TFE3	bHLH-ZIP factors{1.2.6}	5522	25736	10837	50809	11831	48824	4150	23957	8868	48152	11000	47648	1.00597	0.885457	0.940599	0.750357	0.762247	3.39552e-17	0.001103	1.10838e-71	0	0
TFEB_f1	TFEB	bHLH-ZIP factors{1.2.6}	3668	15716	7392	31361	6897	29574	2350	14226	4805	28468	6480	29317	0.990183	1.00078	0.978698	0.74736	0.669162	0.972071	0.461144	2.30937e-42	0	0
THA_f1	THRA	Thyroid hormone receptor-related factors (NR1){2.1.2}	5101	27173	10279	53540	11862	51248	3225	25132	7355	50436	9305	47645	0.977789	0.81103	0.879955	0.657058	0.221825	5.65841e-45	4.83974e-10	1.30108e-117	0	0
THA_f2	THRA	Thyroid hormone receptor-related factors (NR1){2.1.2}	7108	37235	14669	74036	14836	70345	4469	34340	9239	69067	11884	65155	0.963471	0.905133	0.972872	0.713502	0.0104911	2.04781e-14	0.175503	5.40506e-101	0	0
THB_do	THRB	Thyroid hormone receptor-related factors (NR1){2.1.2}	6824	39847	14127	79818	14840	74669	4163	36150	7718	72358	10991	69113	0.967596	0.861688	1.07964	0.724137	0.0315391	3.1961e-29	0.000106858	7.15442e-84	0	0
THB_f1	THRB	Thyroid hormone receptor-related factors (NR1){2.1.2}	5117	27340	10520	54053	12709	51369	3217	25342	6998	50545	9255	47467	0.961659	0.756496	0.916884	0.651067	0.0257975	2.91015e-82	5.07353e-05	2.72637e-122	0	0
TYY1_f2	YY1	More than 3 adjacent zinc finger factors{2.3.3}	4954	34586	10344	69712	11654	66656	4787	33251	9076	66057	11768	64435	0.965328	0.819257	1.04781	0.788275	0.054685	1.69708e-37	0.0131082	9.08314e-53	0	0
USF1_f1	USF1	bHLH-ZIP factors{1.2.6}	3797	19999	7664	39734	8314	38126	2646	18061	5584	36397	7246	36441	0.984326	0.87065	0.954923	0.736784	0.489673	3.70633e-15	0.0686949	7.3023e-51	0	0
USF2_f1	USF2	bHLH-ZIP factors{1.2.6}	3908	19999	7463	39751	8249	38415	2513	18057	5111	36498	6367	35670	1.04083	0.910009	0.993825	0.779678	0.0522154	7.6988e-08	0.850078	4.47363e-31	0	0
VDR_f1	VDR	Thyroid hormone receptor-related factors (NR1){2.1.2}	5654	30785	11424	60456	12952	56686	2987	28139	6985	56098	10446	54507	0.971936	0.803814	0.852526	0.553897	0.0954654	1.68222e-53	8.46208e-14	1.55337e-229	0	0
VDR_f2	VDR	Thyroid hormone receptor-related factors (NR1){2.1.2}	5929	30414	11805	60029	12903	58544	3888	28339	8746	56556	9583	55609	0.991295	0.884504	0.887178	0.796132	0.638565	2.73357e-18	1.39584e-10	2.66857e-39	0	0
XBP1_f1	XBP1	XBP-1-related factors{1.1.5}	2107	9150	4215	18263	3863	19066	2210	9476	4540	18966	3780	19433	0.997741	1.13652	0.974287	1.19899	0.949283	1.97175e-07	0.35978	8.55925e-14	0	0
ZFX_f1	ZFX	More than 3 adjacent zinc finger factors{2.3.3}	6189	40633	12268	81473	11595	80325	2059	33638	3695	67744	5312	68997	1.01154	1.05517	1.12223	0.795057	0.528108	0.000322316	7.43255e-05	4.17481e-20	0	0
ZIC1_f1	ZIC1	More than 3 adjacent zinc finger factors{2.3.3}	7476	31197	14305	61863	14511	61395	2406	26061	5320	51999	5529	52185	1.03633	1.01389	0.902377	0.871372	0.0108243	0.292133	4.36775e-05	4.08021e-09	0	0
ZIC2_f1	ZIC2	More than 3 adjacent zinc finger factors{2.3.3}	7387	32893	14084	64949	15413	64109	2821	27363	6521	55193	7264	54897	1.03565	0.934107	0.872588	0.779134	0.0145572	5.7909e-08	8.34785e-10	1.68486e-33	0	0
ZIC3_f1	ZIC3	More than 3 adjacent zinc finger factors{2.3.3}	6701	26886	13628	53604	13552	52148	2430	22863	4969	45295	6132	45348	0.980344	0.959064	0.968845	0.786012	0.196491	0.00160237	0.262265	4.50731e-27	0	0
ZN350_f1	ZNF350	More than 3 adjacent zinc finger factors{2.3.3}	4766	27265	9733	54645	10241	54408	3427	25319	6793	50381	6992	49954	0.981414	0.928686	1.00386	0.967022	0.333861	4.43338e-06	0.876419	0.0958173	0	0
ZN384_f1	ZNF384	More than 3 adjacent zinc finger factors{2.3.3}	4635	57349	10545	113194	10776	112513	6853	59119	15733	117536	16631	117625	0.867562	0.843857	0.86599	0.819851	3.51631e-16	6.19197e-24	1.08569e-24	3.51906e-50	0	0

## Sheet: ST2. Liver
Motif name (HOCOMOCO v9)	TF gene (Gene symbol)	TF family (TFClass)	Predicted TFBS, affinity loss cases	Predicted TFBS, total for germline alleles	Control (genomic) predicted TFBS, affinity loss cases	Control (genomic) predicted TFBS, total for germline alleles	Control (shuffle) predicted TFBS, affinity loss cases	Control (shuffle) predicted TFBS, total for germline alleles	Predicted TFBS, affinity gain cases	Predicted TFBS, total for mutated alleles	Control (genomic) predicted TFBS, affinity gain cases	Control (genomic) predicted TFBS, total for simulated substitutions	Control (shuffle) predicted TFBS, affinity gain cases	Control (shuffle) predicted TFBS, total for simulated substitutions	Affinity loss, relative rate (cancer/genomic control)	Affinity loss, relative rate (cancer/shuffle control)	Affinity gain, relative rate (cancer/genomic control)	Affinity gain, relative rate (cancer/shuffle control)	Affinity loss significance (FDR-corrected two-tail Fisher's exact test P-value), versus genomic control	Affinity loss significance (FDR-corrected two-tail Fisher's exact test P-value), versus shuffle control	Affinity gain significance (FDR-corrected two-tail Fisher's exact test P-value), versus genomic control	Affinity gain significance (FDR-corrected two-tail Fisher's exact test P-value), versus shuffle control	TFBS missing from genomic control	TFBS missing from shuffle control
AHR_si	AHR	PAS domain factors{1.2.5}	737	2714	2795	10935	2625	11913	1061	3059	4117	12392	3113	12407	1.06242	1.23239	1.04399	1.38237	0.171488	5.26846e-08	0.196917	7.07494e-25	0	0
AIRE_f2	AIRE	AIRE{5.3.1}	4782	30765	19114	122901	20033	124426	5018	30960	19859	123602	19363	123165	0.999439	0.965423	1.00878	1.03097	0.993239	0.0232711	0.631283	0.04662	0	0
ALX1_si	ALX1	Paired-related HD factors{3.1.3}	5855	35865	24368	141165	24316	144933	4950	35019	22189	139261	19292	140009	0.945721	0.973041	0.887142	1.02584	0.000261354	0.0521412	8.05083e-15	0.103937	0	0
ANDR_do	AR	Steroid hormone receptors (NR3){2.1.1}	2377	13215	8894	52483	9510	52826	2680	13518	11054	54741	10745	54070	1.06141	0.999147	0.981783	0.997636	0.0195009	0.989738	0.434693	0.920251	0	0
AP2A_f2	TFAP2A	AP-2{1.3.1}	2707	12018	10317	48689	11457	47220	1363	10674	4961	43261	6260	41900	1.063	0.928349	1.11351	0.854689	0.00837573	0.00012115	0.000819411	2.02286e-08	0	0
AP2B_f1	TFAP2B	AP-2{1.3.1}	1851	8392	6923	34188	7742	34115	1194	7722	4064	31509	4612	30895	1.08923	0.971926	1.19882	1.03579	0.00195773	0.253749	7.38849e-08	0.27587	0	0
AP2C_f1	TFAP2C	AP-2{1.3.1}	1950	9218	7452	37056	8484	36611	1127	8466	4376	34246	4843	32763	1.05192	0.91287	1.04179	0.900565	0.0705402	6.85372e-05	0.269772	0.000888718	0	0
ARI5B_f1	ARID5B	ARID-related factors{3.7.1}	4106	24337	17316	98377	15406	97970	3966	24370	15358	97041	14947	98574	0.958513	1.07289	1.0283	1.07326	0.0259809	2.96455e-05	0.14453	3.36454e-05	0	0
ARNT_f1	ARNT	PAS domain factors{1.2.5}	510	2267	2017	9116	1942	9862	1060	2824	4126	11285	3398	11340	1.01676	1.14244	1.02663	1.25265	0.819724	0.00485563	0.429883	6.75015e-14	0	0
ATF1_si	ATF1	CREB-related factors{1.1.7}	1097	5783	4451	23382	4402	23559	1575	6248	6025	25041	5976	25066	0.9965	1.01522	1.04769	1.05734	0.956432	0.678635	0.105154	0.0319388	0	0
ATF2+ATF4_f1	ATF2,ATF4	Jun-related factors{1.1.1}; ATF-4-related factors{1.1.6}	1583	8142	6089	33332	6242	33256	2104	8694	7863	35214	7930	34966	1.0643	1.03585	1.08381	1.06708	0.043961	0.196488	0.000819411	0.00396588	0	0
ATF3_f1	ATF3	Fos-related factors{1.1.2}	1649	9637	6375	38428	6860	39346	2027	10138	8316	40791	7598	40334	1.03145	0.981421	0.980734	1.06139	0.344345	0.516186	0.481978	0.0118594	0	0
ATF5_si	ATF5	ATF-4-related factors{1.1.6}	5545	33909	22870	136849	25141	135447	4825	33159	18275	131806	19196	129135	0.978503	0.880995	1.04948	0.978879	0.201753	2.50206e-20	0.00391695	0.178289	0	0
ATF6A_si	ATF6	CREB-related factors{1.1.7}	1553	6993	6280	28368	5959	28286	1763	7150	6699	28595	6742	28879	1.00318	1.05416	1.05251	1.05618	0.942393	0.0504619	0.0593166	0.0260208	0	0
BACH1_si	BACH1	Jun-related factors{1.1.1}	2484	13220	10134	52727	10899	53055	2921	13743	12126	54635	11736	53748	0.977625	0.91466	0.957642	0.973402	0.380321	1.39841e-05	0.0363675	0.166811	0	0
BATF_si	BATF	B-ATF-related factors{1.1.4}	3407	21151	13758	84263	14707	82544	3243	20713	13574	82594	15115	82174	0.986558	0.904071	0.952675	0.851197	0.572756	1.46914e-08	0.0154636	6.78503e-20	0	0
BCL6_f1	BCL6	More than 3 adjacent zinc finger factors{2.3.3}	4757	35949	20219	143400	21466	141732	4371	35174	17670	139612	18221	136896	0.938503	0.873702	0.98185	0.933636	0.00025561	3.52225e-19	0.340773	1.99338e-05	0	0
BHE40_f2	BHLHE40	Hairy-related factors{1.2.4}	1055	5249	4398	21121	4357	21358	1350	5593	5407	22302	5475	22384	0.96524	0.985256	0.995581	0.98683	0.369696	0.684103	0.910026	0.669386	0	0
BMAL1_f1	ARNTL	PAS domain factors{1.2.5}	1522	7609	5979	30580	5915	30050	1722	7773	6889	31117	7111	31209	1.02305	1.01619	1.00066	0.972285	0.501518	0.581981	0.979161	0.274112	0	0
CDX1_f1	CDX1	HOX-related factors{3.1.1}	5583	32083	23520	127706	23510	128224	4935	31284	20011	123840	19689	124189	0.944858	0.949094	0.976241	0.995003	0.000261354	0.000187816	0.15881	0.774469	0	0
CDX2_f1	CDX2	HOX-related factors{3.1.1}	6040	47009	25694	186581	25758	187077	4932	45666	21339	180632	20402	180938	0.933021	0.933177	0.91422	0.957827	5.83509e-06	4.92091e-07	2.29329e-08	0.0056954	0	0
CEBPA_do	CEBPA	C/EBP-related{1.1.8}	3904	25355	15550	100700	16292	100009	3877	25250	15668	100805	16298	100309	0.997115	0.945172	0.987877	0.945018	0.929047	0.000903163	0.56564	0.000850637	0	0
CEBPB_f1	CEBPB	C/EBP-related{1.1.8}	2946	20307	12121	80852	12079	79515	2881	20261	11876	80908	13053	80960	0.967697	0.955004	0.968732	0.881947	0.16584	0.0211048	0.15881	5.30319e-11	0	0
CEBPD_f1	CEBPD	C/EBP-related{1.1.8}	3431	22185	13973	88184	13758	88782	3354	22194	13922	88686	13659	88776	0.976026	0.998001	0.962678	0.98221	0.278218	0.944568	0.061861	0.358672	0	0
CEBPE_f1	CEBPE	C/EBP-related{1.1.8}	3288	20039	12236	79755	12242	80961	3049	20010	12641	80726	12290	81303	1.06948	1.08512	0.973066	1.00801	0.00164673	1.52017e-05	0.210773	0.711195	0	0
CEBPG_si	CEBPG	C/EBP-related{1.1.8}	4190	25935	16358	103057	16029	101919	3618	25310	15164	101574	15448	101875	1.01783	1.02725	0.957514	0.942696	0.380321	0.114741	0.0245031	0.000818584	0	0
COE1_f2	EBF1	Early B-Cell Factor-related factors{6.1.5}	2456	13870	9398	55579	11211	53937	1240	12741	4960	51179	6192	48697	1.04719	0.851911	1.00422	0.765402	0.0701905	2.95093e-15	0.920023	3.13059e-20	0	0
COT1_f1	NR2F1	RXR-related receptors (NR2){2.1.3}	3031	15219	11133	59755	13029	59770	2659	14870	11573	60313	12047	58401	1.06896	0.913633	0.931907	0.86686	0.00224943	9.99083e-07	0.000930374	1.69958e-13	0	0
COT1_si	NR2F1	RXR-related receptors (NR2){2.1.3}	3243	16719	12139	66757	13589	64570	2612	16079	10635	65315	12677	63441	1.06672	0.92168	0.997676	0.812957	0.0022454	5.78662e-06	0.934711	1.00962e-26	0	0
COT2_f1	NR2F2	RXR-related receptors (NR2){2.1.3}	3256	18518	12225	73888	13865	70745	2545	17686	10525	71619	13027	69697	1.06271	0.897152	0.979184	0.769889	0.0050303	1.72806e-09	0.401159	8.00584e-41	0	0
COT2_f2	NR2F2	RXR-related receptors (NR2){2.1.3}	3949	24048	14988	95144	17160	92649	2799	22800	12306	91909	13903	89489	1.04243	0.886608	0.916873	0.790186	0.0389782	1.61981e-13	4.72129e-05	4.24346e-35	0	0
CREB1_f1	CREB1	CREB-related factors{1.1.7}	841	4635	3219	18836	3383	19972	1572	5284	5890	21219	5061	21550	1.06173	1.07119	1.07176	1.26678	0.171488	0.0671332	0.0106158	6.11255e-20	0	0
CREM_f1	CREM	CREB-related factors{1.1.7}	1620	9100	6798	36851	7081	36264	2023	9476	7509	37535	7931	37392	0.965032	0.911706	1.06715	1.00652	0.265954	0.000310226	0.0101593	0.796969	0	0
CRX_si	CRX	Paired-related HD factors{3.1.3}	2265	13632	9131	53178	9076	54645	1921	13145	8918	52807	7568	52955	0.967659	1.00038	0.865348	1.02257	0.222539	0.989738	4.47157e-09	0.387996	0	0
CTCF_f2	CTCF	More than 3 adjacent zinc finger factors{2.3.3}	2128	12191	8209	48978	9133	47925	1574	11624	5762	46405	6608	45284	1.04146	0.915969	1.09054	0.927949	0.149505	9.69156e-05	0.00365064	0.0056158	0	0
CUX1_f1	CUX1	HD-CUT factors{3.1.9}	1143	7549	4348	29925	4253	31179	1180	7666	5223	30688	4096	31126	1.04208	1.11	0.904402	1.16971	0.293522	0.00132427	0.00196827	8.93931e-07	0	0
DBP_si	DBP	C/EBP-related{1.1.8}	3290	20582	13329	82614	13318	83955	4098	21270	15772	84572	14374	84635	0.990751	1.00766	1.0331	1.13443	0.728989	0.714112	0.0742663	3.12716e-14	0	0
DDIT3_f1	DDIT3	C/EBP-related{1.1.8}	2632	14644	10249	59473	11002	58398	2516	14719	9382	59446	10373	57938	1.04295	0.954009	1.08308	0.954754	0.0892377	0.0223272	0.000544584	0.0285938	0	0
DLX3_do	DLX3	NK-related factors{3.1.2}	3521	22380	14230	88761	13571	89534	2984	21541	12669	85965	11761	87297	0.981348	1.03796	0.939966	1.02822	0.391992	0.0441656	0.00304369	0.171247	0	0
E2F1_f2	E2F1	E2F-related factors{3.3.2}	2105	10649	7813	43065	7973	42594	1614	10079	6131	40691	6873	41300	1.08956	1.05601	1.0628	0.962254	0.0010233	0.0196218	0.0379013	0.155418	0	0
E2F2_f1	E2F2	E2F-related factors{3.3.2}	706	2596	2664	10519	2621	11100	729	2625	2904	10663	2385	10951	1.07384	1.15174	1.01972	1.27516	0.123868	0.000273103	0.673082	2.96432e-10	0	0
E2F3_si	E2F3	E2F-related factors{3.3.2}	430	1400	1473	5546	1485	6100	468	1447	1881	5997	1429	6038	1.15643	1.26166	1.03115	1.36659	0.0102678	3.35494e-06	0.586784	6.57482e-11	0	0
E2F4_do	E2F4	E2F-related factors{3.3.2}	1557	7392	5759	29390	5636	30319	1452	7365	5754	29722	5431	30105	1.07493	1.13311	1.01836	1.09283	0.0203588	3.79868e-06	0.586784	0.00145652	0	0
E2F5_do	E2F5	E2F-related factors{3.3.2}	537	2153	1927	8430	1919	9387	737	2363	3184	9672	2343	9874	1.09113	1.22006	0.94743	1.31439	0.10372	1.3441e-05	0.174198	5.40797e-13	0	0
E2F6_f1	E2F6	E2F-related factors{3.3.2}	2601	14836	9952	60115	10374	58225	1594	13488	5699	54850	6945	54399	1.059	0.983981	1.13741	0.925677	0.0192571	0.470999	1.35497e-05	0.00415557	0	0
EGR1_f2	EGR1	Three-zinc finger Krüppel-related factors{2.3.1}	1407	6232	4956	25037	5365	25634	1067	5864	4054	24241	3890	24131	1.14056	1.07873	1.08802	1.12875	3.06386e-05	0.00704256	0.0172813	0.000235004	0	0
EGR2_si	EGR2	Three-zinc finger Krüppel-related factors{2.3.1}	1873	9947	6856	40223	7437	40023	1293	9236	5151	37935	5184	37641	1.10471	1.01335	1.03101	1.01651	0.000319497	0.629035	0.390427	0.617046	0	0
EHF_si	EHF	Ets-related factors{3.5.2}	3919	22057	15813	90096	16396	89692	4510	22720	15965	90609	16679	89839	1.01233	0.971952	1.1266	1.06921	0.578212	0.0983059	8.86534e-13	1.93328e-05	0	0
ELF1_f1	ELF1	Ets-related factors{3.5.2}	2495	14626	10275	59295	11008	58522	2557	14642	9444	58395	10193	57692	0.984422	0.906892	1.07982	0.988425	0.57119	2.33086e-06	0.000758424	0.617046	0	0
ELF2_f1	ELF2	Ets-related factors{3.5.2}	3548	20631	14113	83163	15554	81469	3237	20274	12171	81296	13346	79547	1.01338	0.900769	1.06646	0.951647	0.568522	1.37474e-09	0.00150471	0.00801196	0	0
ELK1_f1	ELK1	Ets-related factors{3.5.2}	1600	8732	6321	35756	6649	36505	2154	9354	7905	37370	7549	37452	1.0365	1.00601	1.0886	1.14244	0.271677	0.850675	0.000410042	3.17446e-09	0	0
ELK4_f1	ELK4	Ets-related factors{3.5.2}	1245	6331	4962	26077	4925	27000	1959	7028	6997	27982	6308	28303	1.03347	1.07809	1.11473	1.25067	0.368813	0.0135116	7.42921e-06	1.09363e-21	0	0
ENOA_si	ENO1		1816	10888	6642	43624	6508	41874	1904	10978	7615	44382	8532	43371	1.09545	1.07316	1.01084	0.881642	0.00157488	0.0061875	0.721631	5.23354e-08	0	0
ERG_f1	ERG	Ets-related factors{3.5.2}	1489	8300	6112	34147	6214	34508	1988	8792	7248	34907	6880	34976	1.00227	0.996243	1.08899	1.1495	0.959628	0.928771	0.000722862	3.00091e-09	0	0
ERR1_f1	ESRRA	Steroid hormone receptors (NR3){2.1.1}	2885	15206	11385	60509	12396	58754	2450	14764	10130	59229	11802	57762	1.00837	0.899263	0.970257	0.812173	0.771294	2.0662e-08	0.210773	1.78264e-25	0	0
ERR2_f1	ESRRB	Steroid hormone receptors (NR3){2.1.1}	2778	14720	11121	58921	12305	57093	2399	14290	9831	57226	11273	56127	0.999886	0.87564	0.977223	0.835854	1	3.55818e-12	0.363106	9.97948e-19	0	0
ERR3_f1	ESRRG	Steroid hormone receptors (NR3){2.1.1}	2815	13337	11158	52741	11778	52075	2617	13282	11154	53319	11715	52304	0.997659	0.933207	0.941871	0.879696	0.945288	0.000310226	0.00525493	3.74523e-11	0	0
ESR1_do	ESR1	Steroid hormone receptors (NR3){2.1.1}	2153	14011	8239	56146	9658	54072	1713	13267	6752	53179	8214	52082	1.04717	0.86032	1.01693	0.818686	0.096999	9.75657e-12	0.592541	4.07613e-16	0	0
ESR2_do	ESR2	Steroid hormone receptors (NR3){2.1.1}	2708	16409	10487	65663	11943	62643	1986	15715	8037	63551	10368	60950	1.03332	0.865617	0.999294	0.742923	0.182858	1.61981e-13	0.989306	8.00584e-41	0	0
ESR2_si	ESR2	Steroid hormone receptors (NR3){2.1.1}	2238	11777	8607	47291	10159	45446	1768	11286	6957	45534	8834	44020	1.04412	0.8501	1.02531	0.780611	0.106917	1.28482e-14	0.401159	3.32569e-26	0	0
ETS1_si	ETS1	Ets-related factors{3.5.2}	2937	16143	12054	65930	12828	64693	3022	16243	11045	64443	11892	63575	0.995111	0.917525	1.08552	0.994626	0.888921	5.84111e-06	7.06393e-05	0.798089	0	0
ETS2_f1	ETS2	Ets-related factors{3.5.2}	3038	17229	12331	70172	12918	68845	2756	16887	9945	67470	11073	66912	1.00344	0.939734	1.10722	0.986201	0.921454	0.00104885	3.32016e-06	0.53289	0	0
ETV4_f1	ETV4	Ets-related factors{3.5.2}	3258	17887	13322	72788	14690	70758	2955	17592	10624	69864	12181	68214	0.995185	0.877339	1.10461	0.94066	0.884681	1.2509e-13	2.44785e-06	0.00151362	0	0
EVI1_f1	MECOM	Factors with multiple dispersed zinc fingers{2.3.4}	7122	46320	26525	184103	25472	187114	5754	44110	24604	179206	22107	180954	1.06718	1.12948	0.950123	1.06775	5.83509e-06	5.69059e-21	0.000722862	4.62964e-06	0	0
FEV_f1	FEV	Ets-related factors{3.5.2}	4241	22515	17078	91285	17979	89895	4272	22426	15788	89562	17296	88597	1.00684	0.941817	1.08063	0.975782	0.771294	0.000160603	6.13217e-06	0.132256	0	0
FLI1_f1	FLI1	Ets-related factors{3.5.2}	2142	13414	8084	54347	8690	53792	2026	13309	7354	53329	7669	52526	1.07352	0.98846	1.10391	1.04263	0.00885835	0.663691	0.00012488	0.0877508	0	0
FOSB_f1	FOSB	Fos-related factors{1.1.2}	2691	14501	10899	57562	11632	58246	2876	14635	12090	58408	11528	57503	0.980088	0.929239	0.949385	0.980241	0.417018	0.00022392	0.0125018	0.326673	0	0
FOSL1_f2	FOSL1	Fos-related factors{1.1.2}	3085	19075	12222	76494	13469	74132	2729	18633	11183	74357	12805	73879	1.01222	0.890145	0.973833	0.845011	0.633586	3.72898e-10	0.257948	3.10895e-18	0	0
FOSL2_f1	FOSL2	Fos-related factors{1.1.2}	2644	16841	11186	67983	11800	65266	2621	16694	10250	65778	12999	66550	0.954155	0.868358	1.00754	0.803794	0.0511268	1.42069e-12	0.790949	1.266e-29	0	0
FOS_si	FOS	Fos-related factors{1.1.2}	1873	12280	7266	48234	7862	48915	1789	12183	7966	49010	7177	48245	1.01251	0.948961	0.903442	0.98711	0.720805	0.0355132	0.000107427	0.657299	0	0
FOXA1_f1	FOXA1	Forkhead box (FOX) factors{3.3.1}	6565	46466	25534	185110	26379	185646	6131	46686	24929	186864	24487	185718	1.02426	0.994321	0.984386	0.996009	0.140338	0.706796	0.325445	0.796969	0	0
FOXA2_f1	FOXA2	Forkhead box (FOX) factors{3.3.1}	6101	45868	23537	182804	23990	183631	5585	45668	22947	182968	22081	182064	1.03306	1.01814	0.975125	1.00836	0.0456917	0.212042	0.122134	0.608042	0	0
FOXA3_f1	FOXA3	Forkhead box (FOX) factors{3.3.1}	7479	54093	28594	214570	28264	215446	6521	53228	26720	214133	25977	213113	1.03752	1.05392	0.981796	1.00507	0.0113006	3.29049e-05	0.229187	0.737263	0	0
FOXC1_f1	FOXC1	Forkhead box (FOX) factors{3.3.1}	6507	46459	25872	186030	26951	185918	6519	46386	27197	185657	28386	186420	1.00708	0.966179	0.959366	0.922959	0.70347	0.0104793	0.00345944	4.83859e-10	0	0
FOXI1_f1	FOXI1	Forkhead box (FOX) factors{3.3.1}	2946	15500	11610	60952	12181	61591	2626	15255	11621	61299	10942	60461	0.997831	0.961026	0.908014	0.951177	0.952128	0.0410383	5.30716e-06	0.0151164	0	0
FOXJ2_f1	FOXJ2	Forkhead box (FOX) factors{3.3.1}	7387	57927	28709	230585	28264	229757	6552	56956	27168	228254	27055	227743	1.02424	1.03663	0.966485	0.968349	0.117887	0.00521034	0.0187261	0.0173176	0	0
FOXJ3_f2	FOXJ3	Forkhead box (FOX) factors{3.3.1}	9140	83258	37388	331541	37404	326432	8025	82449	32921	328921	35343	325519	0.973476	0.958065	0.972475	0.896463	0.04383	0.000173963	0.0372329	2.10452e-20	0	0
FOXJ3_si	FOXJ3	Forkhead box (FOX) factors{3.3.1}	8742	78229	35144	310531	36589	305864	7834	77711	33491	309816	35080	306386	0.987408	0.934159	0.93256	0.880462	0.379178	3.50305e-09	5.42692e-08	8.57146e-27	0	0
FOXO1_si	FOXO1	Forkhead box (FOX) factors{3.3.1}	7613	79719	30757	317455	31318	311276	7961	79840	33532	318008	35539	314306	0.985671	0.949174	0.94564	0.88185	0.361509	3.30588e-05	1.38983e-05	1.52153e-26	0	0
FOXO3_si	FOXO3	Forkhead box (FOX) factors{3.3.1}	5794	55105	23630	220326	24130	217654	5422	55162	22603	220222	23344	219160	0.980369	0.948412	0.957666	0.922796	0.265541	0.000220073	0.0066758	3.13988e-08	0	0
FOXO4_f1	FOXO4	Forkhead box (FOX) factors{3.3.1}	5454	36850	21158	145476	22954	147334	6311	37874	26908	151970	25583	150119	1.01764	0.949997	0.941095	0.97778	0.333552	0.000365746	1.16429e-05	0.0976737	0	0
FOXP2_si	FOXP2	Forkhead box (FOX) factors{3.3.1}	4121	27926	16592	111382	17733	111805	5089	28991	21083	115947	21273	115310	0.990627	0.930407	0.965376	0.951497	0.687302	1.17279e-05	0.0277795	0.000672194	0	0
FOXQ1_f1	FOXQ1	Forkhead box (FOX) factors{3.3.1}	7989	55883	31870	221475	32565	222826	7807	55501	33651	221725	32517	220837	0.993471	0.9782	0.92683	0.955311	0.695556	0.0727017	9.82917e-10	0.000138912	0	0
GABP1+GABP2_f1	GABPB1,GABPB2		1920	11476	7993	46721	8297	46878	2234	11818	8275	46976	8385	46755	0.977942	0.945276	1.07312	1.05406	0.462011	0.0206688	0.00348449	0.0200688	0	0
GABPA_f1	GABPA	Ets-related factors{3.5.2}	1769	11727	7082	47919	7499	48140	1975	12032	7245	47850	7421	47857	1.02069	0.968375	1.08411	1.05855	0.533574	0.225162	0.00192486	0.0197485	0	0
GATA1_si	GATA1	GATA-type zinc fingers{2.2.1}	3566	20381	14419	81475	13986	83512	3230	19974	13057	79874	10605	80022	0.988656	1.04475	0.989235	1.22021	0.623267	0.0156554	0.636059	5.70271e-25	0	0
GATA2_si	GATA2	GATA-type zinc fingers{2.2.1}	3200	16237	12708	65276	12293	66475	2883	15780	11126	63077	9657	63695	1.01233	1.06572	1.03579	1.20504	0.61427	0.000702226	0.110721	2.01835e-20	0	0
GATA3_si	GATA3	GATA-type zinc fingers{2.2.1}	3396	17724	13047	70643	12813	73059	2998	17268	12153	69665	9631	69529	1.03744	1.09252	0.995224	1.25338	0.0892377	1.36583e-06	0.861049	1.77285e-29	0	0
GATA4_f1	GATA4	GATA-type zinc fingers{2.2.1}	3695	19870	14347	79359	13870	81330	3357	19307	13636	78025	11223	78146	1.02861	1.09041	0.994909	1.21069	0.171488	8.72374e-07	0.848226	1.86323e-24	0	0
GATA6_f2	GATA6	GATA-type zinc fingers{2.2.1}	3900	20722	15362	82568	15017	84597	3369	20178	13828	80698	11829	80931	1.01157	1.06024	0.974375	1.14233	0.606924	0.000606533	0.210455	8.37198e-13	0	0
GCR_do	NR3C1	Steroid hormone receptors (NR3){2.1.1}	4320	29859	16592	120297	18219	118081	3862	29278	14882	117847	16748	116209	1.04897	0.9377	1.04455	0.915267	0.0122386	6.76563e-05	0.0224446	1.46629e-07	0	0
GCR_si	NR3C1	Steroid hormone receptors (NR3){2.1.1}	3242	20278	13032	81497	14342	80596	3267	20161	12731	80651	13428	79376	0.999812	0.898445	1.02656	0.957888	1	3.69263e-09	0.215572	0.020817	0	0
GFI1B_f1	GFI1B	More than 3 adjacent zinc finger factors{2.3.3}	4107	24887	16891	100348	16713	97549	3700	24444	14291	97267	16353	97720	0.980405	0.963209	1.03023	0.904514	0.33482	0.0248273	0.133622	3.00091e-09	0	0
GFI1_f1	GFI1	More than 3 adjacent zinc finger factors{2.3.3}	4170	25087	16580	100963	15160	97208	3189	24029	12533	96193	13985	96454	1.0122	1.06584	1.01861	0.915328	0.572756	0.000148357	0.411783	1.83756e-06	0	0
GLI1_f1	GLI1	More than 3 adjacent zinc finger factors{2.3.3}	2998	14296	11725	57966	13286	55975	2548	13741	9620	55044	11219	53660	1.03676	0.883521	1.061	0.886906	0.115862	8.74886e-12	0.00951673	1.58272e-09	0	0
GLI2_f1	GLI2	More than 3 adjacent zinc finger factors{2.3.3}	2780	13090	10413	53204	12008	51222	2457	12481	8943	50459	10655	49408	1.08511	0.905922	1.11074	0.91285	0.00025561	2.23483e-07	3.83749e-06	7.3238e-06	0	0
GLI3_si	GLI3	More than 3 adjacent zinc finger factors{2.3.3}	2480	11867	9088	48477	10332	48039	2556	12012	9183	48623	9702	47447	1.11475	0.971673	1.12669	1.04062	5.83509e-06	0.180417	5.52348e-08	0.0562689	0	0
HEN1_si	NHLH1	Tal-related factors{1.2.3}	2033	11828	7853	47673	9154	46564	1737	11387	6651	45901	7410	44304	1.04343	0.87431	1.05275	0.912043	0.140338	2.98355e-09	0.0738349	0.000236343	0	0
HIC1_si	HIC1	Factors with multiple dispersed zinc fingers{2.3.4}	1963	9273	7408	37205	8382	36080	1539	8807	6104	35807	7058	34636	1.06316	0.911211	1.02509	0.857545	0.0259809	4.73106e-05	0.434693	1.79285e-09	0	0
HIF1A_si	HIF1A	PAS domain factors{1.2.5}	576	2862	2269	11431	2275	12375	971	3262	3939	13142	3131	13149	1.01392	1.09475	0.993141	1.2501	0.854938	0.0441656	0.881633	1.27771e-11	0	0
HINFP_f1	HINFP	Factors with multiple dispersed zinc fingers{2.3.4}	563	2585	2158	10600	1759	11151	791	2841	2998	11451	2504	11884	1.0698	1.38069	1.06345	1.3214	0.201753	4.10968e-12	0.126277	8.57926e-14	0	0
HLF_si	HLF	C/EBP-related{1.1.8}	1744	11991	7005	48008	6849	49435	2393	12670	9236	50258	8176	50826	0.996774	1.04978	1.02775	1.17412	0.945288	0.0681574	0.265468	2.4955e-13	0	0
HNF1A_f1	HNF1A	POU domain factors{3.1.10}	5871	41737	24107	165792	22788	166124	4932	40298	20813	160906	20492	162178	0.967412	1.02546	0.946187	0.968606	0.0430136	0.0834524	0.000738147	0.0406007	0	0
HNF1B_f1	HNF1B	POU domain factors{3.1.10}	4516	34166	18434	134760	18562	137242	4382	33528	19075	134183	17741	134939	0.966276	0.977287	0.919386	0.994086	0.0701905	0.168161	6.1689e-07	0.751663	0	0
HNF4A_f1	HNF4A	RXR-related receptors (NR2){2.1.3}	3444	18191	12466	71276	14453	70915	2541	17501	11896	71318	11962	68958	1.08249	0.928938	0.870442	0.836995	0.000129698	2.67206e-05	8.93779e-11	6.52695e-19	0	0
HNF4G_f1	HNF4G	RXR-related receptors (NR2){2.1.3}	2715	14626	10589	57316	12044	55775	2179	13857	9543	56058	10891	54459	1.00477	0.859633	0.923721	0.786303	0.891585	4.22507e-15	0.000898415	4.36924e-30	0	0
HNF6_f1	ONECUT1	HD-CUT factors{3.1.9}	6930	48909	27133	193691	27212	196751	5694	47298	25046	189587	22458	189821	1.01148	1.02447	0.911265	1.01753	0.489345	0.0681574	2.3569e-10	0.246981	0	0
HSF1_f2	HSF1	HSF factors{3.4.1}	4134	25116	16929	100122	17506	99596	3748	24769	15432	98448	15723	97317	0.97346	0.936429	0.96533	0.936579	0.171488	5.52736e-05	0.0678753	0.000133807	0	0
HSF2_si	HSF2	HSF factors{3.4.1}	3151	16734	12532	66937	12824	66657	2825	16472	11366	66047	11219	65587	1.00576	0.978748	0.996592	1.00262	0.852376	0.268872	0.908327	0.899287	0	0
HTF4_f1	TCF12	E2A-related factors{1.2.1}	2736	14819	10484	60213	12876	57363	2381	14470	8801	58540	11048	55637	1.06038	0.822523	1.09449	0.82865	0.0124369	6.04804e-25	0.000125985	3.36381e-20	0	0
HXA10_f1	HOXA10	HOX-related factors{3.1.1}	5068	37597	21376	149955	21408	150202	4535	36513	18527	144848	18613	145385	0.945623	0.945765	0.97104	0.970137	0.000945338	0.000207662	0.102745	0.0625484	0	0
HXA13_f1	HOXA13	HOX-related factors{3.1.1}	4902	27006	19883	106699	19524	107424	4322	26615	18641	105836	17817	105923	0.974073	0.998724	0.921982	0.965415	0.149505	0.960877	1.12777e-06	0.0303988	0	0
HXA1_f1	HOXA1	HOX-related factors{3.1.1}	3242	16015	12967	63833	14110	64243	3051	15803	12368	63197	11974	61982	0.996533	0.92169	0.986506	0.999376	0.921454	4.80713e-06	0.562102	0.985536	0	0
HXB7_si	HOXB7	HOX-related factors{3.1.1}	5003	29798	20213	117365	20313	119791	4220	28883	18562	115356	16385	115377	0.97488	0.990133	0.907999	1.02883	0.157539	0.548547	1.06949e-08	0.0933828	0	0
HXB8_do	HOXB8	HOX-related factors{3.1.1}	4799	30099	19309	118283	19377	120882	3962	29161	17659	116499	15426	116713	0.9767	0.994658	0.89633	1.02796	0.201753	0.763818	2.52551e-10	0.117502	0	0
IKZF1_f1	IKZF1	Factors with multiple dispersed zinc fingers{2.3.4}	4481	24416	18415	98354	19943	93550	2591	22857	9658	90924	14310	87589	0.980214	0.860902	1.06718	0.693838	0.295898	1.94899e-23	0.00537002	1.56537e-80	0	0
INSM1_f1	INSM1	Factors with multiple dispersed zinc fingers{2.3.4}	2742	11675	10405	46890	11892	46996	2342	11325	9093	45753	9288	44442	1.0584	0.928147	1.04055	0.98951	0.0126214	8.99957e-05	0.0997151	0.660961	0	0
IRF1_si	IRF1	Interferon-regulatory factors{3.5.3}	5937	59114	24092	235415	26304	229555	5533	58821	23043	234109	26515	230262	0.981382	0.876479	0.955669	0.816881	0.284851	1.46242e-21	0.00395303	7.67654e-48	0	0
IRF2_f1	IRF2	Interferon-regulatory factors{3.5.3}	5324	44268	21167	177091	22766	174125	5193	44225	21413	177491	23591	176099	1.0062	0.919862	0.973306	0.876518	0.7765	1.18051e-08	0.108181	5.95659e-20	0	0
IRF3_f1	IRF3	Interferon-regulatory factors{3.5.3}	5358	54625	21876	217374	22839	214197	5074	54485	20860	217475	22406	214586	0.974655	0.919915	0.970887	0.891888	0.157284	1.65475e-08	0.0863011	1.69047e-14	0	0
IRF4_si	IRF4	Interferon-regulatory factors{3.5.3}	8004	85606	32990	342668	31099	336682	6780	84480	25234	336090	27985	331873	0.971167	1.01222	1.06892	0.951749	0.042966	0.353796	3.99535e-06	0.000217231	0	0
IRF7_f1	IRF7	Interferon-regulatory factors{3.5.3}	5276	44123	21008	174913	23018	174354	5010	44180	21791	177740	22264	175818	0.995582	0.905741	0.924954	0.895514	0.864303	1.07967e-11	1.01476e-06	1.00661e-13	0	0
IRF9_f1	IRF9	Interferon-regulatory factors{3.5.3}	5709	36056	22247	143353	22681	143134	5081	35601	21198	143516	21943	143157	1.02028	0.999225	0.966257	0.931116	0.247466	0.979219	0.0362794	1.09807e-06	0	0
ITF2_f1	TCF4	E2A-related factors{1.2.1}	2707	13846	10267	55627	12325	53146	2207	13360	8627	54110	10563	51341	1.05927	0.843039	1.03613	0.802921	0.0146319	3.10484e-19	0.165853	1.44311e-25	0	0
JUNB_f1	JUNB	Jun-related factors{1.1.1}	3100	18888	12916	76227	13228	73727	2972	18735	11775	74454	13999	74290	0.968627	0.914762	1.00305	0.841838	0.164545	1.96755e-06	0.910026	6.79476e-21	0	0
JUND_f1	JUND	Jun-related factors{1.1.1}	2596	17336	10853	68960	11712	67161	2447	17246	10150	68437	12568	68195	0.951488	0.858701	0.956688	0.769896	0.042966	3.99632e-14	0.0650513	2.65506e-39	0	0
JUN_f1	JUN	Jun-related factors{1.1.1}	2314	13593	9184	54040	10369	54372	2430	14030	10380	56264	10385	55048	1.00169	0.892661	0.938819	0.918087	0.959628	1.04347e-07	0.00524393	4.18622e-05	0	0
KAISO_f1	ZBTB33	Other factors with up to three adjacent zinc fingers{2.3.2}	1402	8016	5258	31817	5661	32623	1500	8065	6234	32790	5577	32386	1.05835	1.00791	0.978276	1.08005	0.096999	0.801808	0.49928	0.00547656	0	0
KLF1_f1	KLF1	Three-zinc finger Krüppel-related factors{2.3.1}	3432	17176	13076	69305	13928	66667	2170	15894	7933	63838	9895	62456	1.05905	0.956417	1.09867	0.861757	0.00581157	0.0127236	0.00018899	1.39033e-11	0	0
KLF4_f2	KLF4	Three-zinc finger Krüppel-related factors{2.3.1}	3302	14849	11913	59455	13185	58109	1818	13555	7253	55538	8330	53638	1.10981	0.980038	1.02699	0.863618	5.03098e-07	0.282519	0.369051	1.25455e-09	0	0
KLF8_f1	KLF8	Three-zinc finger Krüppel-related factors{2.3.1}	2580	11715	9957	47382	11112	46374	2321	11383	8965	45952	9621	44640	1.048	0.919094	1.04514	0.946068	0.0489426	2.00426e-05	0.0678753	0.00964036	0	0
LEF1_f1	LEF1	TCF-7-related factors{4.1.3}	3649	21955	14404	86009	16263	85984	3645	21849	16165	87757	16318	85945	0.992433	0.878734	0.905674	0.878658	0.771294	1.9743e-14	3.15801e-08	1.11022e-14	0	0
LHX3_f1	LHX3	HD-LIM factors{3.1.5}	5334	42596	22036	168587	22715	171013	4460	41267	19936	164603	17747	164983	0.958022	0.942759	0.892343	1.00472	0.0119365	6.16338e-05	7.91038e-12	0.796969	0	0
MAF_f1	MAF	Maf-related factors{1.1.3}	2304	12678	9239	50568	10415	50150	2471	12876	9844	51445	10284	50162	0.994678	0.875071	1.00291	0.936062	0.890282	2.4555e-10	0.920023	0.00145652	0	0
MAX_f1	MAX	bHLH-ZIP factors{1.2.6}	1398	7521	5237	30141	5552	29842	1574	7717	6246	31195	6756	30850	1.06981	0.999103	1.01868	0.931369	0.0432645	0.989738	0.56564	0.00579132	0	0
MBD2_si	MBD2		512	2211	1898	9028	1995	9543	540	2247	2002	9099	1707	9113	1.10148	1.1077	1.09225	1.28298	0.0782905	0.0288364	0.0736927	6.45027e-08	0	0
MECP2_f1	MECP2		701	2711	2643	10983	2684	11356	847	2815	3235	11402	2787	11293	1.07451	1.09404	1.0605	1.21921	0.125432	0.0226322	0.124241	1.62566e-08	0	0
MEF2A_f1	MEF2A	Regulators of differentiation{5.1.1}	7960	51357	32581	204896	31953	202297	5212	49023	21460	196379	22973	194122	0.974726	0.981276	0.972904	0.898383	0.0692789	0.124862	0.105154	2.30604e-13	0	0
MEF2C_f1	MEF2C	Regulators of differentiation{5.1.1}	8188	44677	32346	178870	32429	176159	5868	42515	23450	171490	25400	168778	1.01347	0.995555	1.00935	0.917128	0.355094	0.736518	0.58832	1.92064e-10	0	0
MEF2D_f1	MEF2D	Regulators of differentiation{5.1.1}	7641	40387	30609	161534	31117	158893	5682	38668	23549	154985	25053	153523	0.998443	0.966086	0.96709	0.900458	0.942393	0.0041096	0.0305044	1.665e-14	0	0
MEIS1_f2	MEIS1	TALE-type homeo domain factors{3.1.4}	4150	22729	15811	90607	17036	89251	4248	22831	16945	92021	18327	91040	1.04633	0.956562	1.01043	0.924273	0.0185171	0.00661136	0.592541	4.15588e-07	0	0
MEIS2_do	MEIS2	TALE-type homeo domain factors{3.1.4}	3216	19281	12623	77329	13692	75773	3635	19621	14181	79100	15569	77583	1.0218	0.923069	1.03336	0.923186	0.355094	1.35449e-05	0.0947591	2.12413e-06	0	0
MITF_f1	MITF	bHLH-ZIP factors{1.2.6}	2551	15645	10040	63093	11452	60018	2347	15357	8886	61587	11696	60451	1.02467	0.854545	1.05923	0.789901	0.355094	5.87219e-15	0.0173082	7.48067e-31	0	0
MTF1_f1	MTF1	More than 3 adjacent zinc finger factors{2.3.3}	1779	9595	6443	38606	6637	37196	1497	9266	5900	37484	7058	37762	1.11096	1.0391	1.02642	0.864376	0.000250714	0.139728	0.415634	2.24191e-08	0	0
MYB_f1	MYB	Myb/SANT domain factors{3.5.1}	1360	7772	5304	31043	5856	31964	1843	8364	7357	33610	6493	32915	1.02416	0.955138	1.00665	1.11702	0.517705	0.11755	0.849279	5.98984e-06	0	0
MYCN_si	MYCN	bHLH-ZIP factors{1.2.6}	771	3473	3014	13873	2861	14116	897	3541	3619	14329	3398	14601	1.02183	1.09533	1.00298	1.08849	0.671077	0.0178944	0.944769	0.0144879	0	0
MYC_f1	MYC	bHLH-ZIP factors{1.2.6}	1220	6023	4701	24159	4679	23784	1253	5987	5025	24185	5350	24408	1.04096	1.02962	1.00728	0.954817	0.278218	0.354044	0.861049	0.117364	0	0
MYF6_f1	MYF6	MyoD / ASC-related factors{1.2.2}	2253	11593	8699	46967	10458	45387	1994	11423	7360	45990	9000	44235	1.04927	0.843428	1.09076	0.857963	0.0670803	3.72943e-16	0.00076111	8.22026e-12	0	0
MYOD1_f1	MYOD1	MyoD / ASC-related factors{1.2.2}	2668	14041	10099	56631	12118	55005	2424	13823	9253	55947	10658	53497	1.06553	0.8625	1.06029	0.880205	0.00768476	1.9743e-14	0.0125018	4.83859e-10	0	0
NANOG_f1	NANOG	NK-related factors{3.1.2}	3580	20691	15278	81783	16073	82301	3932	20877	16738	82903	16100	81715	0.926186	0.885951	0.932851	0.95592	9.51327e-05	1.04259e-12	6.35645e-05	0.00673422	0	0
NDF1_f1	NEUROD1	Tal-related factors{1.2.3}	2443	12907	8808	51866	10595	50777	1950	12438	7610	50565	8396	48633	1.11456	0.907119	1.04172	0.908119	6.14341e-06	2.43476e-06	0.133622	4.0108e-05	0	0
NF2L1_f1	NFE2L1	Jun-related factors{1.1.1}	2220	12403	9239	50074	9574	50090	2431	12888	9428	51094	9389	50603	0.970093	0.936448	1.02223	1.01661	0.26916	0.003093	0.381334	0.475571	0	0
NFAC1_do	NFATC1	NFAT-related factors{6.1.3}	3387	21185	12574	84957	13913	83765	3221	20889	12597	84255	13485	82745	1.08022	0.962562	1.03134	0.946158	0.000240196	0.0396589	0.149113	0.00307452	0	0
NFAC1_si	NFATC1	NFAT-related factors{6.1.3}	4779	32189	18401	129209	19651	127594	4431	31671	16788	126969	18274	125239	1.04251	0.963996	1.05813	0.95884	0.0221713	0.0193986	0.00120963	0.00932786	0	0
NFAC2_f1	NFATC2	NFAT-related factors{6.1.3}	5188	34273	21390	137777	23533	134772	4430	33507	16880	133516	20258	131440	0.975021	0.866902	1.04575	0.857826	0.157284	1.32188e-23	0.0117794	1.98819e-23	0	0
NFAC3_f1	NFATC3	NFAT-related factors{6.1.3}	4847	31019	20038	124611	21312	122137	4777	30825	18659	122237	20690	120595	0.971734	0.895506	1.01523	0.903277	0.120191	9.37626e-14	0.406653	7.79509e-12	0	0
NFAC4_f1	NFATC4	NFAT-related factors{6.1.3}	4650	35069	19348	140815	20900	138418	4430	34647	17027	138318	19237	136066	0.965034	0.878164	1.03867	0.904379	0.0531229	2.04731e-17	0.0348513	1.53609e-10	0	0
NFE2_f2	NFE2	Jun-related factors{1.1.1}	2849	15222	11681	61045	12921	60335	3038	15521	12102	61756	12996	60309	0.978117	0.873965	0.998827	0.908323	0.366676	7.70727e-13	0.965317	1.34249e-07	0	0
NFIA+NFIB+NFIC+NFIX_f2	NFIA,NFIB,NFIC,NFIX	Nuclear factor 1{7.1.2}	3034	16914	11259	67531	13556	65624	2338	16331	9313	65567	10846	63060	1.0759	0.868361	1.00792	0.832369	0.000896828	1.30495e-14	0.793671	1.68963e-18	0	0
NFIA+NFIB+NFIC+NFIX_si	NFIA,NFIB,NFIC,NFIX	Nuclear factor 1{7.1.2}	2590	14579	9950	57006	11275	56856	2075	14077	9712	56619	9516	54746	1.01782	0.895843	0.859333	0.84802	0.504692	4.83299e-08	1.1187e-10	1.50372e-13	0	0
NFIL3_si	NFIL3	C/EBP-related{1.1.8}	2517	17507	11060	70507	10857	71840	2809	18042	11096	71191	9959	71555	0.916534	0.951323	0.998908	1.11864	0.000234799	0.020426	0.970322	4.26507e-08	0	0
NFKB1_f1	NFKB1	NF-kappaB-related factors{6.1.1}	2069	10328	8401	41899	9128	40219	1434	9747	5075	38896	6773	37870	0.999118	0.882673	1.12758	0.822607	0.993239	1.59998e-08	0.000101583	2.30604e-13	0	0
NFYA_f1	NFYA	Heteromeric CCAAT-binding factors{4.2.1}	1726	10796	6487	42420	7019	43386	1557	10679	6993	42940	6179	42347	1.04545	0.988217	0.895275	0.999223	0.157284	0.68958	8.36167e-05	0.987763	0	0
NFYB_f1	NFYB	Heteromeric CCAAT-binding factors{4.2.1}	1820	10867	6901	42821	7436	43693	1646	10693	7263	43040	6450	42516	1.03922	0.984089	0.912192	1.01467	0.201753	0.563993	0.000819411	0.617046	0	0
NFYC_f1	NFYC	Heteromeric CCAAT-binding factors{4.2.1}	1899	10718	7110	42088	7680	43036	1691	10600	7702	42718	6848	42079	1.04882	0.992846	0.8848	0.980256	0.106523	0.801808	3.81402e-06	0.475571	0	0
NKX25_f1	NKX2-5	NK-related factors{3.1.2}	2540	14475	10256	57686	10566	57504	2855	15010	11737	60115	11705	59297	0.986978	0.954998	0.974207	0.963578	0.635542	0.0289865	0.240927	0.0597804	0	0
NKX28_f1	NKX2-8	NK-related factors{3.1.2}	2521	14184	9900	56123	11078	55814	2459	14326	10690	57325	10785	55972	1.00758	0.89548	0.920449	0.890808	0.819724	6.2405e-08	0.00018899	1.6335e-08	0	0
NKX31_si	NKX3-1	NK-related factors{3.1.2}	8817	56213	34404	223538	34792	226212	6953	53997	28913	216715	26530	216710	1.01912	1.01981	0.965158	1.05183	0.166843	0.093895	0.0110908	0.000113373	0	0
NKX32_f1	NKX3-2	NK-related factors{3.1.2}	2775	15471	10948	61058	11884	61983	2953	15897	12925	63578	12236	62729	1.00035	0.935523	0.913744	0.952307	1	0.000726061	5.35663e-06	0.0111651	0	0
NOBOX_si	NOBOX	Paired-related HD factors{3.1.3}	2717	17766	10550	69949	10570	72009	2369	17310	10506	69595	8631	69866	1.01398	1.04187	0.906585	1.10783	0.606924	0.0523728	1.77399e-05	5.27973e-06	0	0
NR1D1_f1	NR1D1	Thyroid hormone receptor-related factors (NR1){2.1.2}	5184	29260	20404	116528	20944	116195	5085	28761	20823	115623	21089	114992	1.01183	0.982921	0.981721	0.964048	0.53039	0.260616	0.272144	0.0132741	0	0
NR1H4_f1	NR1H4	Thyroid hormone receptor-related factors (NR1){2.1.2}	2153	10825	8283	42690	9518	42973	1905	10698	8298	43200	8005	41837	1.02507	0.897979	0.927049	0.930661	0.369696	7.97786e-07	0.00279141	0.00265874	0	0
NR1I2_f2	NR1I2	Thyroid hormone receptor-related factors (NR1){2.1.2}	4113	25479	16341	101511	17460	99074	3482	25026	14821	100259	16417	98215	1.00279	0.915992	0.941203	0.832379	0.929047	6.57798e-08	0.0016096	1.00962e-26	0	0
NR1I2_si	NR1I2	Thyroid hormone receptor-related factors (NR1){2.1.2}	2851	17801	10477	71419	12676	68541	2413	17198	9473	69327	12214	67772	1.09177	0.866006	1.02682	0.778524	0.000139989	5.72473e-14	0.292406	2.72192e-35	0	0
NR1I3_f2	NR1I3	Thyroid hormone receptor-related factors (NR1){2.1.2}	3558	21911	13880	87054	14829	86019	3187	21605	13526	86579	14247	85181	1.01846	0.941947	0.944215	0.881956	0.400869	0.000726061	0.00412949	4.63931e-12	0	0
NR1I3_si	NR1I3	Thyroid hormone receptor-related factors (NR1){2.1.2}	2574	15256	9797	61350	11783	58998	2271	14894	8696	60127	11204	58197	1.05655	0.844791	1.05428	0.792015	0.0253641	2.40315e-17	0.0327336	3.14915e-29	0	0
NR2C1_si	NR2C1	RXR-related receptors (NR2){2.1.3}	2591	15750	10141	63011	12332	60933	2201	15251	8886	61206	10672	58652	1.02217	0.812842	0.994053	0.793156	0.389747	8.47043e-26	0.858952	1.24156e-27	0	0
NR2C2_f1	NR2C2	RXR-related receptors (NR2){2.1.3}	4376	21215	17004	84623	18478	83466	3463	20411	14196	82234	15120	80402	1.02653	0.931728	0.982819	0.902201	0.166843	4.35588e-06	0.411783	2.64069e-09	0	0
NR2E3_f1	NR2E3	RXR-related receptors (NR2){2.1.3}	7612	49181	30225	195248	31685	193202	6741	48692	29641	195648	31415	192891	0.99982	0.943755	0.913796	0.850044	1	1.69889e-06	1.41383e-11	1.90707e-39	0	0
NR4A1_f1	NR4A1	NGFI-B-related receptors (NR4){2.1.4}	3101	16441	12294	65077	13582	64165	2845	16202	12035	65026	12937	63545	0.998408	0.891062	0.948756	0.862505	0.959628	2.25681e-10	0.0126567	3.06024e-15	0	0
NR4A2_si	NR4A2	NGFI-B-related receptors (NR4){2.1.4}	3498	18612	13478	73534	14866	72542	3203	18215	13999	73436	14948	72119	1.02539	0.917112	0.922443	0.848388	0.250502	6.05634e-07	2.79782e-05	6.70816e-21	0	0
NR5A2_f1	NR5A2	FTZ-F1-related receptors (NR5){2.1.5}	2389	14992	9671	59339	11520	58463	1989	14551	8532	58437	9224	56476	0.977745	0.808696	0.936222	0.836925	0.400055	4.86721e-25	0.0108302	7.0521e-15	0	0
NR6A1_do	NR6A1	GCNF-related receptors (NR6){2.1.6}	4843	22388	18544	88862	19143	86529	4149	21791	17775	88263	19535	86555	1.0366	0.977802	0.945443	0.843616	0.0410797	0.140753	0.000961929	4.4633e-29	0	0
NRF1_f1	NRF1	NRF{0.0.6}	1029	4343	3783	17617	3964	18268	1143	4434	4219	17985	3733	17876	1.10337	1.0919	1.09888	1.23442	0.00905101	0.00705888	0.00370737	1.06417e-11	0	0
OTX2_si	OTX2	Paired-related HD factors{3.1.3}	3812	26204	16564	104530	13029	102266	2688	25286	11587	101055	11799	100730	0.918039	1.14184	0.92712	0.907534	5.83509e-06	1.18731e-13	0.000722862	2.15819e-06	0	0
OVOL1_f1	OVOL1	More than 3 adjacent zinc finger factors{2.3.3}	2651	12694	10471	51055	10475	51768	3621	13529	13881	54160	13267	54205	1.01827	1.03209	1.04429	1.09353	0.476356	0.129154	0.0165973	9.48814e-08	0	0
P53_f2	TP53	p53-related factors{6.3.1}	2365	14877	9225	58853	9751	57668	1989	14603	8692	58563	9453	57071	1.01419	0.940159	0.917691	0.822316	0.623267	0.00485563	0.000728274	6.49744e-18	0	0
PBX1_do	PBX1	TALE-type homeo domain factors{3.1.4}	4560	27832	17674	110123	18297	112440	3801	27120	16482	108917	14721	108746	1.02085	1.00684	0.926177	1.03534	0.285976	0.698128	2.30754e-05	0.0513365	0	0
PBX2_f1	PBX2	TALE-type homeo domain factors{3.1.4}	5854	34410	22829	136455	23379	137519	5143	33775	21719	135639	20723	135547	1.01688	1.0007	0.950968	0.995998	0.333263	0.979219	0.00140097	0.804153	0	0
PBX3_f2	PBX3	TALE-type homeo domain factors{3.1.4}	2088	14371	7953	56513	8654	57590	1885	14126	8481	57064	7476	56346	1.03243	0.966882	0.897857	1.00574	0.27556	0.164905	2.60036e-05	0.828603	0	0
PDX1_do	PDX1	HOX-related factors{3.1.1}	2438	14082	10200	55374	9884	57121	2461	14155	10894	56194	9228	56505	0.939886	1.00054	0.896818	1.06459	0.0113006	0.989738	5.86295e-07	0.00404217	0	0
PEBB_f1	CBFB		2979	18150	12622	73505	13073	72945	3573	18745	13691	74441	14133	73770	0.955834	0.915828	1.03639	0.994931	0.043961	3.84822e-06	0.0679294	0.796969	0	0
PIT1_f1	POU1F1	POU domain factors{3.1.10}	7998	53685	31788	212896	33445	212672	6344	51586	27422	206606	27448	204145	0.997775	0.947344	0.926563	0.914659	0.921454	4.97626e-06	5.42692e-08	1.27771e-11	0	0
PO2F1_f1	POU2F1	POU domain factors{3.1.10}	6451	34807	26121	138908	27357	138580	6010	34420	24356	136971	24439	135221	0.985594	0.938842	0.981943	0.966105	0.368813	9.07148e-07	0.23963	0.0114805	0	0
PO2F2_si	POU2F2	POU domain factors{3.1.10}	5754	33928	23417	134820	24663	134758	5523	33511	23037	133367	22727	131379	0.976416	0.92666	0.954136	0.952734	0.157284	2.4544e-08	0.00184872	0.000624967	0	0
PO3F1_f1	POU3F1	POU domain factors{3.1.10}	5915	33407	24142	133239	25294	133277	6119	33380	24820	132834	24571	131296	0.977182	0.932943	0.981074	0.979541	0.161207	2.48026e-07	0.210357	0.132256	0	0
PO5F1_do	POU5F1	POU domain factors{3.1.10}	7968	51340	32548	204169	34585	203442	6872	50581	28123	201758	28901	199303	0.973552	0.912949	0.974686	0.936907	0.053847	4.42302e-15	0.0742663	2.75004e-07	0	0
PPARA_f1	PPARA	Thyroid hormone receptor-related factors (NR1){2.1.2}	2552	13908	9653	55596	11499	53577	2145	13461	8598	54549	10479	52423	1.05681	0.854937	1.01097	0.797172	0.0248031	3.04432e-15	0.706776	2.05548e-26	0	0
PPARA_f2	PPARA	Thyroid hormone receptor-related factors (NR1){2.1.2}	3683	17669	13681	70245	15468	69537	2974	16885	12453	68759	12905	66769	1.07026	0.937069	0.972513	0.91129	0.000471996	0.000112538	0.203986	6.75845e-07	0	0
PPARG_f1	PPARG	Thyroid hormone receptor-related factors (NR1){2.1.2}	3816	22918	13822	90819	15673	90387	3017	22116	12587	89812	13150	87955	1.09405	0.960253	0.973377	0.912438	5.83509e-06	0.0193986	0.224486	1.48618e-06	0	0
PPARG_si	PPARG	Thyroid hormone receptor-related factors (NR1){2.1.2}	3085	15594	11713	62079	13058	61209	2616	15165	10478	61248	11761	60103	1.04851	0.927334	1.00834	0.881551	0.0334512	4.20307e-05	0.755091	1.57103e-10	0	0
PRDM1_f1	PRDM1	More than 3 adjacent zinc finger factors{2.3.3}	5675	39999	21654	160224	22848	158317	5191	39217	20830	158096	21868	156096	1.0498	0.983096	1.00463	0.944842	0.00324565	0.253937	0.82566	0.000120162	0	0
PRGR_do	PGR	Steroid hormone receptors (NR3){2.1.1}	4074	22672	15102	91473	17312	88663	3982	22323	15362	90133	17255	88642	1.0884	0.920294	1.04661	0.916375	5.83509e-06	2.73021e-07	0.0125018	6.02333e-08	0	0
PRGR_f1	PGR	Steroid hormone receptors (NR3){2.1.1}	3256	18794	12645	75387	13951	74424	3261	18736	12863	75128	13808	74038	1.03286	0.924215	1.01656	0.93325	0.155159	1.47451e-05	0.449738	0.000138374	0	0
PRRX2_f1	PRRX2	Paired-related HD factors{3.1.3}	2424	15420	9300	60596	9341	62587	2130	15123	9644	60996	7721	60919	1.02426	1.05327	0.890811	1.11127	0.370424	0.0196218	1.26294e-06	8.13725e-06	0	0
PTF1A_f1	PTF1A	Tal-related factors{1.2.3}	3459	22570	13541	90488	15332	89119	3388	22527	13307	90288	14195	87834	1.02414	0.890821	1.02045	0.930609	0.285976	4.72992e-11	0.349029	6.43577e-05	0	0
RARA_f1	RARA	Thyroid hormone receptor-related factors (NR1){2.1.2}	1532	7773	5872	31454	6915	29621	1163	7390	4314	29826	6134	28848	1.05575	0.844263	1.08805	0.740129	0.0921743	2.44073e-11	0.0141176	3.14854e-26	0	0
RARA_f2	RARA	Thyroid hormone receptor-related factors (NR1){2.1.2}	2541	14287	9491	56660	10524	56289	2201	13930	9290	56276	9563	54976	1.06176	0.951276	0.957142	0.908339	0.0146599	0.0177448	0.0792246	1.28061e-05	0	0
RARG_do	RARG	Thyroid hormone receptor-related factors (NR1){2.1.2}	2760	19415	10947	77729	11842	75313	2546	19169	10268	77054	11989	73851	1.00939	0.9041	0.996709	0.818149	0.756304	5.10639e-07	0.910026	1.53383e-23	0	0
RARG_f1	RARG	Thyroid hormone receptor-related factors (NR1){2.1.2}	2690	15166	9894	60584	11768	58491	2231	14721	8919	59726	11069	57368	1.08609	0.881592	1.01487	0.785459	0.000351762	1.41403e-10	0.592541	9.68204e-31	0	0
RELB_si	RELB	NF-kappaB-related factors{6.1.1}	2385	12780	9298	51388	10577	50422	2206	12538	8586	50246	9248	48897	1.03141	0.889642	1.02965	0.930276	0.241713	1.89107e-08	0.260041	0.00107962	0	0
REL_do	REL	NF-kappaB-related factors{6.1.1}	2175	13104	9228	52601	10064	51605	2024	12926	8084	51401	9008	50327	0.94611	0.851092	0.995615	0.874821	0.0367221	1.07844e-13	0.908327	3.52354e-09	0	0
REST_f1	REST	Factors with multiple dispersed zinc fingers{2.3.4}	2843	16761	11623	67360	12937	65506	2416	16324	9506	65047	10930	63718	0.983016	0.858864	1.01274	0.862804	0.500053	1.27542e-15	0.634602	1.08284e-12	0	0
RFX1_f1	RFX1	RFX-related factors{3.3.3}	1719	9122	6758	36014	7221	36731	2004	9322	8482	37416	7787	36743	1.00424	0.958564	0.948304	1.01436	0.929047	0.0993148	0.0324614	0.577633	0	0
RFX2_f1	RFX2	RFX-related factors{3.3.3}	2066	11285	8090	44479	9074	45069	2135	11327	8957	45438	8563	44328	1.00655	0.909301	0.95618	0.975742	0.867966	2.59562e-05	0.0734312	0.299511	0	0
RFX3_f1	RFX3	RFX-related factors{3.3.3}	2355	14129	9562	56150	9694	57012	2441	14445	10034	57463	9029	56950	0.97877	0.980263	0.967753	1.06587	0.42626	0.392628	0.175292	0.00365191	0	0
RORA_f1	RORA	Thyroid hormone receptor-related factors (NR1){2.1.2}	3898	19614	15054	77668	16085	76842	3497	19270	14686	77542	15556	76423	1.02534	0.949409	0.958181	0.891538	0.218655	0.0017775	0.0263067	1.39033e-11	0	0
RORG_f1	RORC	Thyroid hormone receptor-related factors (NR1){2.1.2}	3659	18694	14017	74685	14763	74196	3381	18578	13825	74551	14098	74051	1.04289	0.983708	0.981374	0.955916	0.0409899	0.368271	0.375874	0.0124836	0	0
RUNX1_f1	RUNX1	Runt-related factors{6.4.1}	2304	15569	9651	62750	10507	62194	2974	16167	11473	64336	12207	63420	0.962195	0.875975	1.03155	0.955716	0.153212	8.35581e-10	0.155044	0.018982	0	0
RUNX2_f1	RUNX2	Runt-related factors{6.4.1}	2670	17160	11525	68808	12420	67639	3110	17636	12040	69815	13484	68836	0.928949	0.847363	1.02255	0.900238	0.00130036	4.24105e-17	0.309491	7.49699e-09	0	0
RUNX3_si	RUNX3	Runt-related factors{6.4.1}	2617	16353	10931	66491	11451	66602	3691	17234	13635	68567	13340	68179	0.97344	0.930787	1.07701	1.09459	0.286927	0.000476477	5.25235e-05	1.34612e-07	0	0
RXRA_f1	RXRA	RXR-related receptors (NR2){2.1.3}	3941	22583	14954	90202	16815	87661	2670	21297	11035	86173	12795	83780	1.05265	0.909776	0.97902	0.820905	0.00905101	8.76064e-09	0.390727	1.12269e-23	0	0
RXRB_f1	RXRB	RXR-related receptors (NR2){2.1.3}	3131	16664	12947	66967	14544	63438	2649	16357	10666	65631	13753	62522	0.971842	0.819539	0.996519	0.73623	0.201753	1.88179e-29	0.910026	3.44411e-60	0	0
RXRG_f1	RXRG	RXR-related receptors (NR2){2.1.3}	3091	17655	12020	69720	12754	68778	2832	17323	12227	69756	12795	68733	1.01551	0.944136	0.932678	0.878203	0.53039	0.00244032	0.000870953	8.53125e-12	0	0
SMAD3_f1	SMAD3	SMAD factors{7.1.1}	2486	14443	9523	57988	11335	57292	2604	14403	10342	58003	10761	56199	1.04811	0.869994	1.01399	0.9442	0.0629551	7.14732e-12	0.586784	0.00513858	0	0
SMAD4_si	SMAD4	SMAD factors{7.1.1}	2203	13042	8369	52353	9370	52242	2501	13259	9968	53553	9802	52274	1.05667	0.941782	1.01339	1.00594	0.0410797	0.00782338	0.592541	0.797557	0	0
SMRC1_f1	SMARCC1	Myb/SANT domain factors{3.5.1}	3358	20717	13954	83341	15148	77991	2618	19957	10407	79481	15571	78102	0.968086	0.834532	1.00187	0.657991	0.144686	4.86721e-25	0.94216	4.92417e-113	0	0
SNAI1_f1	SNAI1	More than 3 adjacent zinc finger factors{2.3.3}	3166	16083	11805	64348	15096	61894	2272	15036	9065	61047	11471	57536	1.07303	0.807106	1.01759	0.757904	0.000918497	5.91431e-35	0.519707	1.88563e-41	0	0
SNAI2_f1	SNAI2	More than 3 adjacent zinc finger factors{2.3.3}	1814	9132	6843	36704	8722	34990	1309	8626	5087	34821	6785	33010	1.06546	0.796892	1.03875	0.738288	0.0291718	2.75206e-23	0.264559	1.77285e-29	0	0
SOX2_f1	SOX2	SOX-related factors{4.1.1}	7217	50797	28695	202280	30796	202201	6384	50078	26358	201029	26839	198632	1.00153	0.932841	0.972282	0.943472	0.942393	2.26708e-08	0.0614074	1.18909e-05	0	0
SOX4_f1	SOX4	SOX-related factors{4.1.1}	4111	22249	15848	88698	16849	88892	4586	22482	18600	90286	18392	89728	1.03413	0.974822	0.990163	0.995172	0.0892377	0.129624	0.592541	0.782986	0	0
SOX5_f1	SOX5	SOX-related factors{4.1.1}	4199	28739	16089	113299	17947	115512	4737	29333	20627	117862	18886	116557	1.0289	0.940393	0.922751	0.996656	0.157284	0.000176303	4.47603e-07	0.84363	0	0
SOX9_f1	SOX9	SOX-related factors{4.1.1}	4706	28543	17695	112889	18542	114932	4757	28849	20455	116439	18380	115306	1.05185	1.02197	0.938645	1.03445	0.0052617	0.175738	8.01816e-05	0.0303988	0	0
SP1_f1	SP1	Three-zinc finger Krüppel-related factors{2.3.1}	3220	16836	12002	67910	12488	66650	1396	15112	4884	61470	6351	60040	1.08217	1.02076	1.16266	0.873297	0.00020998	0.289675	3.00528e-06	2.00272e-06	0	0
SP1_f2	SP1	Three-zinc finger Krüppel-related factors{2.3.1}	3019	21804	11562	88044	11027	86203	1238	19663	3930	79768	5193	78712	1.05437	1.08241	1.27793	0.954319	0.0221713	8.0658e-05	2.4591e-12	0.154538	0	0
SP2_si	SP2	Three-zinc finger Krüppel-related factors{2.3.1}	2171	13289	8391	53312	8894	53376	1473	12398	5361	50251	5700	49920	1.03796	0.98043	1.11365	1.04052	0.171488	0.414985	0.000550209	0.173745	0	0
SP3_f1	SP3	Three-zinc finger Krüppel-related factors{2.3.1}	2888	20205	10972	81626	10492	80072	1160	17955	4106	73151	4902	72959	1.06336	1.09084	1.151	0.961564	0.00904344	2.21483e-05	9.22021e-05	0.250936	0	0
SPI1_si	SPI1	Ets-related factors{3.5.2}	5949	50420	23150	202746	23984	200141	4686	49283	17616	196401	18091	193402	1.03334	0.98459	1.06009	1.01649	0.0489426	0.293595	0.000819411	0.334944	0	0
SPIB_f1	SPIB	Ets-related factors{3.5.2}	5509	35508	21964	142438	23009	141082	5468	35276	20974	140743	21382	138903	1.00615	0.951306	1.04015	1.00696	0.771294	0.000476477	0.0125018	0.66587	0	0
SRBP1_f2	SREBF1	bHLH-ZIP factors{1.2.6}	2788	15078	10922	60639	12446	57655	2143	14295	8289	57519	10260	55402	1.02659	0.856557	1.04027	0.809499	0.284851	4.14737e-16	0.133218	1.08735e-22	0	0
SRBP2_f1	SREBF2	bHLH-ZIP factors{1.2.6}	3109	18209	11463	72761	12237	71392	1875	16854	7884	68257	8466	66697	1.08376	0.996114	0.963161	0.876448	0.000234799	0.874236	0.191272	5.2125e-08	0	0
SRF_do	SRF	Responders to external signals (SRF/RLM1){5.1.2}	3405	17573	13451	69616	14871	69649	2938	17002	12325	68125	12333	66784	1.00283	0.907499	0.95515	0.935741	0.929458	2.44491e-08	0.0293832	0.000552891	0	0
SRY_f1	SRY	SOX-related factors{4.1.1}	7752	51414	29536	202346	30416	201782	7574	50735	32991	206505	33800	204344	1.03294	1.00026	0.934443	0.902532	0.0233161	0.989738	7.50058e-08	2.97756e-18	0	0
STA5A_do	STAT5A	STAT factors{6.2.1}	3041	21738	13140	86537	14185	85687	2875	21611	11972	85304	12496	83894	0.921305	0.84505	0.947907	0.893147	0.000158261	1.64187e-19	0.0132311	5.85061e-09	0	0
STA5B_f1	STAT5B	STAT factors{6.2.1}	3535	25549	15146	101804	16165	100485	3249	25162	13397	99759	14415	98214	0.929999	0.860084	0.9615	0.879758	0.000261354	4.43331e-18	0.0614074	1.92146e-12	0	0
STAT1_f2	STAT1	STAT factors{6.2.1}	3081	26881	13966	107198	15203	105535	2930	26754	12047	105616	13019	103598	0.879753	0.795634	0.960129	0.87147	9.20918e-10	5.91431e-35	0.0687233	1.15876e-12	0	0
STAT2_f1	STAT2	STAT factors{6.2.1}	6681	62430	26760	248612	29200	242317	6138	61968	25467	246169	28672	241453	0.994224	0.888074	0.957448	0.834131	0.771294	7.71048e-20	0.0036128	1.37304e-42	0	0
STAT3_si	STAT3	STAT factors{6.2.1}	3231	20631	14186	82759	15300	79986	3035	20330	12075	80127	13947	78830	0.913633	0.818727	0.990634	0.843785	7.91919e-06	1.88179e-29	0.70478	2.06455e-20	0	0
STAT4_si	STAT4	STAT factors{6.2.1}	4347	31359	18179	124802	19600	122634	4595	31346	18747	124692	19860	121452	0.951654	0.867326	0.975013	0.896456	0.00837573	1.33661e-19	0.154966	6.64568e-13	0	0
STAT6_do	STAT6	STAT factors{6.2.1}	3313	28494	14527	113513	15545	112541	3320	28286	13880	111640	14180	109643	0.908527	0.84176	0.944054	0.907551	5.83509e-06	1.90219e-21	0.00395303	1.21288e-07	0	0
STF1_f1	NR5A1	FTZ-F1-related receptors (NR5){2.1.5}	2517	13758	9910	54468	11301	53536	2227	13384	9577	53765	10135	52211	1.00553	0.866676	0.934124	0.857181	0.877177	9.35878e-13	0.00395303	4.57723e-13	0	0
SUH_f1	RBPJ	CSL-related factors{6.1.4}	3245	17518	13182	69731	14519	68126	2855	17280	11544	68983	13250	67832	0.979884	0.869173	0.987298	0.845826	0.369696	2.07981e-15	0.592541	3.30438e-19	0	0
TAL1_f1	TAL1	Tal-related factors{1.2.3}	3218	15745	12227	63482	13929	62843	3336	15835	12644	63910	13212	62019	1.06114	0.922105	1.06486	0.988927	0.0055629	5.89162e-06	0.00116618	0.576906	0	0
TAL1_f2	TAL1	Tal-related factors{1.2.3}	4122	26509	16472	106153	17833	105559	4313	26658	17242	106982	17599	105225	1.00208	0.920419	1.00386	0.967348	0.942393	3.55801e-07	0.861498	0.0417673	0	0
TBP_f1	TBP	TBP-related factors{8.1.1}	7466	43747	28916	174504	29427	173904	5075	41050	20289	164750	21078	165355	1.02993	1.00856	1.00389	0.969864	0.042243	0.524393	0.858952	0.046622	0	0
TCF7_f1	TCF7	TCF-7-related factors{4.1.3}	3323	18707	13302	74470	13927	74629	3624	19172	15182	76746	14723	75670	0.994468	0.951867	0.955537	0.971512	0.85522	0.0070354	0.0142337	0.102489	0	0
TF65_f2	RELA	NF-kappaB-related factors{6.1.1}	2330	13596	9647	54911	10941	52705	1996	13154	7492	52204	9591	50982	0.975465	0.825543	1.05733	0.806595	0.363956	2.50206e-20	0.0360099	5.84263e-22	0	0
TF7L2_f1	TCF7L2	TCF-7-related factors{4.1.3}	4142	29667	17051	117173	18739	118045	4023	29597	17909	117834	17290	116376	0.959432	0.879504	0.894338	0.914894	0.0334512	1.79183e-15	8.93779e-11	6.58288e-08	0	0
TFAP4_si	TFAP4	bHLH-ZIP factors{1.2.6}	1851	10436	7228	42433	8435	41465	1804	10534	6651	42151	7561	40631	1.04126	0.871905	1.08534	0.920283	0.171488	6.43135e-09	0.00265534	0.000688224	0	0
TFE2_f2	TCF3	E2A-related factors{1.2.1}	2511	13870	9472	55955	11101	55394	2461	13815	9245	55853	10045	53925	1.06947	0.903381	1.07622	0.956315	0.00634797	6.72253e-07	0.00141131	0.0359864	0	0
TFE3_f1	TFE3	bHLH-ZIP factors{1.2.6}	2498	13630	9739	54666	10911	53046	2501	13566	9710	54457	11467	53526	1.02873	0.891014	1.03394	0.860551	0.277801	1.59998e-08	0.160299	3.9476e-14	0	0
TFEB_f1	TFEB	bHLH-ZIP factors{1.2.6}	1597	8067	6531	32411	6168	30829	1714	8051	6749	32167	8110	32803	0.982439	0.989482	1.01469	0.8611	0.606924	0.726003	0.634602	1.80808e-10	0	0
THA_f1	THRA	Thyroid hormone receptor-related factors (NR1){2.1.2}	2562	14743	10238	59158	11474	56392	2135	14418	8506	57786	10695	54989	1.00413	0.854075	1.00598	0.761356	0.915215	2.88114e-15	0.858952	1.46056e-37	0	0
THA_f2	THRA	Thyroid hormone receptor-related factors (NR1){2.1.2}	3625	19825	14664	79702	15189	75130	2739	19156	10794	76611	13723	72529	0.993829	0.904438	1.01484	0.755701	0.823568	3.69263e-09	0.562102	5.81881e-50	0	0
THB_do	THRB	Thyroid hormone receptor-related factors (NR1){2.1.2}	3227	19580	13447	78884	14198	73962	2300	18461	8853	73927	11737	70760	0.966829	0.858554	1.04036	0.75111	0.135715	2.04731e-17	0.124241	4.36763e-43	0	0
THB_f1	THRB	Thyroid hormone receptor-related factors (NR1){2.1.2}	2638	14172	10392	56909	12544	53721	2114	13643	8472	55084	10805	52278	1.01936	0.797171	1.00748	0.749703	0.454374	2.34741e-32	0.816938	4.63628e-42	0	0
TYY1_f2	YY1	More than 3 adjacent zinc finger factors{2.3.3}	3495	20593	13532	83216	14714	79855	2729	19581	10182	79157	12624	77672	1.04369	0.921083	1.08349	0.857504	0.0430136	3.10412e-06	0.000350631	4.02981e-15	0	0
USF1_f1	USF1	bHLH-ZIP factors{1.2.6}	1672	10008	6402	40025	6951	38739	1597	9800	6099	39306	7403	39202	1.04449	0.931087	1.05022	0.862937	0.167311	0.00589416	0.102986	5.13385e-09	0	0
USF2_f1	USF2	bHLH-ZIP factors{1.2.6}	1748	10260	6479	41036	7295	39625	1539	9957	6059	40524	7378	39599	1.07907	0.925418	1.03376	0.829575	0.0106923	0.00207881	0.292406	2.57526e-13	0	0
VDR_f1	VDR	Thyroid hormone receptor-related factors (NR1){2.1.2}	2841	16258	10860	65608	12634	61976	2156	15542	8052	62820	11468	60809	1.05568	0.857209	1.08227	0.735567	0.0203588	4.89278e-16	0.00169878	4.6729e-48	0	0
VDR_f2	VDR	Thyroid hormone receptor-related factors (NR1){2.1.2}	2799	15540	10853	62351	11641	60671	2339	15080	9478	60583	10640	59898	1.03477	0.938734	0.991432	0.873172	0.157284	0.00138635	0.778846	1.09716e-10	0	0
XBP1_f1	XBP1	XBP-1-related factors{1.1.5}	1069	5348	4389	21481	4083	22707	1846	6113	7228	24369	6269	24866	0.978307	1.11165	1.01812	1.1978	0.606924	0.00122082	0.516276	1.665e-14	0	0
ZFX_f1	ZFX	More than 3 adjacent zinc finger factors{2.3.3}	2157	16046	8890	64436	8937	62887	950	14328	3812	57244	5354	57209	0.974339	0.945916	0.995669	0.708474	0.368813	0.0182901	0.933995	1.94933e-25	0	0
ZIC1_f1	ZIC1	More than 3 adjacent zinc finger factors{2.3.3}	2833	13298	10582	53449	11745	52072	1698	12107	6600	48916	7735	47915	1.07605	0.944521	1.03946	0.868785	0.000965632	0.00316652	0.195407	1.72737e-08	0	0
ZIC2_f1	ZIC2	More than 3 adjacent zinc finger factors{2.3.3}	2719	13627	10348	54723	11786	53195	1839	12548	7108	50640	8650	49859	1.05517	0.900561	1.04413	0.844763	0.0221713	6.46732e-08	0.127539	9.39857e-13	0	0
ZIC3_f1	ZIC3	More than 3 adjacent zinc finger factors{2.3.3}	2298	11403	9075	46079	9565	43942	1431	10537	5166	42228	7023	41598	1.02326	0.925818	1.11012	0.804401	0.389747	0.000310226	0.000819411	2.94759e-16	0	0
ZN350_f1	ZNF350	More than 3 adjacent zinc finger factors{2.3.3}	2307	14429	8830	57424	10025	56906	2130	14078	8856	56847	9048	55698	1.03979	0.90758	0.9712	0.931377	0.15133	7.73714e-06	0.266533	0.00190455	0	0
ZN384_f1	ZNF384	More than 3 adjacent zinc finger factors{2.3.3}	3628	37643	15132	148220	16620	148711	4006	38042	18701	152610	18526	151513	0.944047	0.862373	0.859341	0.861223	0.00593626	4.26142e-17	1.54056e-18	1.07917e-19	0	0

## Sheet: ST2. Breast
Motif name (HOCOMOCO v9)	TF gene (Gene symbol)	TF family (TFClass)	Predicted TFBS, affinity loss cases	Predicted TFBS, total for germline alleles	Control (genomic) predicted TFBS, affinity loss cases	Control (genomic) predicted TFBS, total for germline alleles	Control (shuffle) predicted TFBS, affinity loss cases	Control (shuffle) predicted TFBS, total for germline alleles	Predicted TFBS, affinity gain cases	Predicted TFBS, total for mutated alleles	Control (genomic) predicted TFBS, affinity gain cases	Control (genomic) predicted TFBS, total for simulated substitutions	Control (shuffle) predicted TFBS, affinity gain cases	Control (shuffle) predicted TFBS, total for simulated substitutions	Affinity loss, relative rate (cancer/genomic control)	Affinity loss, relative rate (cancer/shuffle control)	Affinity gain, relative rate (cancer/genomic control)	Affinity gain, relative rate (cancer/shuffle control)	Affinity loss significance (FDR-corrected two-tail Fisher's exact test P-value), versus genomic control	Affinity loss significance (FDR-corrected two-tail Fisher's exact test P-value), versus shuffle control	Affinity gain significance (FDR-corrected two-tail Fisher's exact test P-value), versus genomic control	Affinity gain significance (FDR-corrected two-tail Fisher's exact test P-value), versus shuffle control	TFBS missing from genomic control	TFBS missing from shuffle control
AHR_si	AHR	PAS domain factors{1.2.5}	786	2759	4811	16436	4116	16907	550	2563	3577	15219	3030	15767	0.973266	1.17021	0.913022	1.11666	0.549613	7.38184e-06	0.0385154	0.0116	0	0
AIRE_f2	AIRE	AIRE{5.3.1}	3030	22095	16969	130633	18327	132422	3636	23463	23254	142233	22075	140967	1.05571	0.990872	0.947857	0.989594	0.00952959	0.656242	0.00221479	0.566844	0	0
ALX1_si	ALX1	Paired-related HD factors{3.1.3}	2379	22901	13853	135026	14442	137818	4261	24873	28040	149648	26210	149677	1.01254	0.991331	0.914274	0.978299	0.68344	0.716845	7.25454e-09	0.168962	0	0
ANDR_do	AR	Steroid hormone receptors (NR3){2.1.1}	1938	10958	12937	65359	13497	65611	2232	11365	13593	66842	13632	66300	0.893499	0.85973	0.965737	0.955166	1.63119e-06	5.01964e-12	0.121442	0.030873	0	0
AP2A_f2	TFAP2A	AP-2{1.3.1}	3142	13842	15366	82466	15404	81950	990	11563	6839	72772	6879	73050	1.21821	1.2076	0.911038	0.9092	7.01805e-26	3.24191e-25	0.00770436	0.004671	0	0
AP2B_f1	TFAP2B	AP-2{1.3.1}	2373	10115	12459	59746	12251	60902	1152	8963	7972	55009	7478	55688	1.12501	1.16625	0.886881	0.95714	4.99276e-08	9.37372e-14	9.93786e-05	0.163779	0	0
AP2C_f1	TFAP2C	AP-2{1.3.1}	1773	9554	10036	56907	10842	57650	943	8751	5847	53101	5271	52030	1.05227	0.986764	0.978641	1.06369	0.0588304	0.611136	0.601833	0.0818702	0	0
ARI5B_f1	ARID5B	ARID-related factors{3.7.1}	2035	17246	12003	103040	11882	103312	2934	18211	18293	110012	17737	109526	1.01296	1.02598	0.968906	0.994863	0.687999	0.287334	0.115565	0.804501	0	0
ARNT_f1	ARNT	PAS domain factors{1.2.5}	584	2030	3616	11938	3216	12342	492	1908	3107	11397	2672	11770	0.949773	1.10404	0.94588	1.13587	0.260615	0.0137043	0.229384	0.00495005	0	0
ATF1_si	ATF1	CREB-related factors{1.1.7}	1443	6411	9086	38080	9358	37865	1057	5836	6721	34858	6969	34704	0.943332	0.910742	0.939352	0.901922	0.0407143	0.000206129	0.0546111	0.000701462	0	0
ATF2+ATF4_f1	ATF2,ATF4	Jun-related factors{1.1.1}; ATF-4-related factors{1.1.6}	1943	7859	12030	46401	12107	46001	1420	7473	9336	44328	9856	44112	0.953602	0.939369	0.902216	0.850451	0.0509033	0.00401819	0.000130013	1.59995e-10	0	0
ATF3_f1	ATF3	Fos-related factors{1.1.2}	1740	8124	11005	47696	11522	48840	1526	7993	10489	47182	9491	46717	0.928263	0.907877	0.85879	0.93974	0.00354161	2.74698e-05	1.41693e-09	0.0157385	0	0
ATF5_si	ATF5	ATF-4-related factors{1.1.6}	5484	28688	33426	173631	35479	172950	4141	27258	22732	162584	23034	160099	0.992979	0.931851	1.08655	1.05592	0.716839	9.01604e-08	6.6391e-07	0.000825798	0	0
ATF6A_si	ATF6	CREB-related factors{1.1.7}	2038	7838	12282	46535	12060	47336	1412	6997	9093	42488	8335	43123	0.985166	1.02057	0.942935	1.04406	0.606329	0.358756	0.0329751	0.114957	0	0
BACH1_si	BACH1	Jun-related factors{1.1.1}	2854	11684	16632	69140	17540	69888	2309	11318	14683	68152	14387	67137	1.01542	0.973275	0.94693	0.95202	0.527282	0.140731	0.0106121	0.0179567	0	0
BATF_si	BATF	B-ATF-related factors{1.1.4}	4215	18823	23557	110356	25588	108324	2784	17378	19267	105984	21337	104363	1.04902	0.947975	0.881243	0.783579	0.0043102	0.000349927	3.91855e-11	1.32025e-42	0	0
BCL6_f1	BCL6	More than 3 adjacent zinc finger factors{2.3.3}	4243	25932	26049	157193	29023	154733	3968	25857	22122	154580	23308	150432	0.987368	0.872324	1.07232	0.990441	0.543596	6.02274e-20	4.5728e-05	0.587289	0	0
BHE40_f2	BHLHE40	Hairy-related factors{1.2.4}	1157	4782	7375	28133	7151	28728	1008	4686	6675	27630	6454	27912	0.922949	0.971991	0.890406	0.930294	0.00934409	0.342935	0.000218426	0.0201337	0	0
BMAL1_f1	ARNTL	PAS domain factors{1.2.5}	1962	8179	13343	47863	12375	46669	1267	7300	8655	42659	9528	44158	0.860489	0.904653	0.855455	0.80438	5.59731e-12	2.56981e-06	2.48794e-08	2.42386e-16	0	0
CDX1_f1	CDX1	HOX-related factors{3.1.1}	2482	20284	15187	120681	16538	120994	4811	22652	29963	135645	29613	134432	0.972333	0.895218	0.961496	0.96416	0.256863	5.048e-08	0.00816405	0.0109195	0	0
CDX2_f1	CDX2	HOX-related factors{3.1.1}	2461	28891	15419	173590	16403	171485	5483	32679	32775	195336	34041	194611	0.958998	0.890537	0.999975	0.959212	0.0801983	2.66218e-08	1	0.00242764	0	0
CEBPA_do	CEBPA	C/EBP-related{1.1.8}	3214	18947	17398	113563	17010	111459	3948	19489	23499	118793	25497	119322	1.10724	1.11152	1.02407	0.948023	1.15488e-07	7.59266e-09	0.162658	0.000681016	0	0
CEBPB_f1	CEBPB	C/EBP-related{1.1.8}	2802	15903	15153	94532	14354	91809	2875	15988	17931	97579	20423	98525	1.09918	1.12694	0.978578	0.867502	4.67993e-06	1.03128e-09	0.298032	1.95665e-15	0	0
CEBPD_f1	CEBPD	C/EBP-related{1.1.8}	2445	16289	14573	97022	14480	96829	3180	17094	19781	102711	20260	102656	0.999323	1.00374	0.965944	0.942602	1	0.868105	0.066371	0.000832114	0	0
CEBPE_f1	CEBPE	C/EBP-related{1.1.8}	2208	14490	12616	86495	12270	86933	2941	15197	18144	91840	18436	92620	1.04472	1.07962	0.979571	0.972244	0.076289	0.000569153	0.308807	0.133715	0	0
CEBPG_si	CEBPG	C/EBP-related{1.1.8}	2905	19358	14642	115309	14061	113422	3313	19622	20897	119765	22157	120193	1.18181	1.21051	0.967663	0.915896	2.72714e-16	3.61899e-22	0.0777964	3.46323e-07	0	0
COE1_f2	EBF1	Early B-Cell Factor-related factors{6.1.5}	2718	13404	16568	80640	18800	79281	1293	11916	7569	71164	8678	68438	0.986951	0.855119	1.02021	0.855748	0.613463	4.58172e-18	0.554337	3.56811e-08	0	0
COT1_f1	NR2F1	RXR-related receptors (NR2){2.1.3}	2857	13367	17726	79855	19793	79421	2254	13063	14946	78257	16131	75888	0.96287	0.85763	0.903461	0.811751	0.0655324	1.6097e-18	2.00064e-06	1.31785e-25	0	0
COT1_si	NR2F1	RXR-related receptors (NR2){2.1.3}	2967	15388	18870	91948	20204	88417	2348	14758	14182	88102	17921	86225	0.939519	0.843789	0.988368	0.765494	0.00158335	1.54249e-22	0.644769	2.10022e-43	0	0
COT2_f1	NR2F2	RXR-related receptors (NR2){2.1.3}	3450	18005	21275	106457	23094	101271	2022	16671	13940	99745	18481	97344	0.958806	0.840257	0.867856	0.638856	0.0245193	4.5847e-27	6.1443e-10	1.43859e-107	0	0
COT2_f2	NR2F2	RXR-related receptors (NR2){2.1.3}	3781	22153	23080	131485	26692	126625	2543	20911	16931	124766	20943	120985	0.972332	0.809678	0.896159	0.702529	0.129225	1.1996e-42	1.24588e-07	3.46791e-80	0	0
CREB1_f1	CREB1	CREB-related factors{1.1.7}	1243	4904	7266	28832	7713	29989	976	4663	6428	27792	5736	28311	1.00577	0.985506	0.904958	1.03307	0.909537	0.622786	0.00205607	0.330331	0	0
CREM_f1	CREM	CREB-related factors{1.1.7}	1928	9249	12427	55444	13340	54581	1614	8612	9502	50867	10224	50708	0.930038	0.8529	1.00328	0.929512	0.00278295	1.04845e-13	0.929792	0.00326772	0	0
CRX_si	CRX	Paired-related HD factors{3.1.3}	1723	10118	10397	58810	11431	61479	2348	10631	15742	63819	13333	62835	0.963238	0.915869	0.895394	1.04087	0.179083	0.000238858	4.07895e-08	0.0552447	0	0
CTCF_f2	CTCF	More than 3 adjacent zinc finger factors{2.3.3}	2638	13563	15848	80392	15398	79333	1205	12109	8445	72623	9189	73111	0.986637	1.00209	0.855763	0.791759	0.613899	0.92245	2.42205e-07	2.93216e-16	0	0
CUX1_f1	CUX1	HD-CUT factors{3.1.9}	907	6007	5178	35126	4949	36507	804	5775	5779	34894	4590	35408	1.02427	1.1138	0.840625	1.07397	0.603783	0.00214463	1.35564e-06	0.0564932	0	0
DBP_si	DBP	C/EBP-related{1.1.8}	1520	13255	9125	79559	9399	80729	3602	15432	21386	92608	20124	92209	0.999816	0.984945	1.01074	1.0695	1	0.610178	0.577538	5.22494e-05	0	0
DDIT3_f1	DDIT3	C/EBP-related{1.1.8}	1989	12977	11859	77940	13257	75463	1906	12759	11347	76689	13812	74927	1.00733	0.872468	1.00962	0.810379	0.844144	7.09714e-10	0.737594	1.43366e-21	0	0
DLX3_do	DLX3	NK-related factors{3.1.2}	1596	14928	9438	87929	9395	88438	2893	15948	18331	96009	17700	96662	0.996055	1.00641	0.950097	0.99066	0.944002	0.828089	0.0083446	0.643492	0	0
E2F1_f2	E2F1	E2F-related factors{3.3.2}	1975	11667	12570	71193	11888	71000	1372	11129	8125	65720	8429	68314	0.95876	1.01101	0.997177	0.999152	0.0991805	0.656242	0.960096	0.9876	0	0
E2F2_f1	E2F2	E2F-related factors{3.3.2}	906	3116	4892	18032	4254	18961	590	2749	4204	17057	3295	18063	1.07174	1.29597	0.870798	1.17655	0.0509568	6.78002e-15	0.00066952	0.000127909	0	0
E2F3_si	E2F3	E2F-related factors{3.3.2}	432	1552	2479	8776	2334	9682	332	1466	2429	8826	1640	9023	0.985399	1.15467	0.822888	1.24598	0.855167	0.00259886	0.000247975	0.000127909	0	0
E2F4_do	E2F4	E2F-related factors{3.3.2}	1397	7113	8516	42504	7668	43781	939	6970	6343	41601	5911	42648	0.980252	1.12137	0.883572	0.97201	0.586515	2.92812e-05	0.00030622	0.427504	0	0
E2F5_do	E2F5	E2F-related factors{3.3.2}	443	1971	2679	11712	2336	12788	558	2085	3468	12460	2560	13034	0.982597	1.2304	0.961539	1.36259	0.811255	2.16932e-05	0.379247	1.29146e-12	0	0
E2F6_f1	E2F6	E2F-related factors{3.3.2}	2780	17493	17480	106232	16667	104790	2118	16600	11117	98613	11997	99191	0.965816	0.999178	1.13179	1.05492	0.109857	0.973276	2.1032e-07	0.0207551	0	0
EGR1_f2	EGR1	Three-zinc finger Krüppel-related factors{2.3.1}	1749	7926	9186	46332	9358	49390	1356	7517	8860	45833	6720	46426	1.11299	1.16464	0.933168	1.24626	3.22765e-05	3.1782e-10	0.0140925	1.18143e-14	0	0
EGR2_si	EGR2	Three-zinc finger Krüppel-related factors{2.3.1}	2176	12605	12643	73369	12449	74947	1523	11592	10288	69460	9216	70831	1.00179	1.03929	0.887044	1.00977	0.967076	0.0837772	7.21248e-06	0.733604	0	0
EHF_si	EHF	Ets-related factors{3.5.2}	2851	17550	18363	106293	17654	105665	3099	18173	17172	107559	18102	108141	0.940332	0.972318	1.06812	1.01873	0.00278295	0.146735	0.000638345	0.330331	0	0
ELF1_f1	ELF1	Ets-related factors{3.5.2}	2014	12768	13239	78176	13435	77542	1868	12482	9696	74011	10154	73742	0.93144	0.910408	1.14234	1.08685	0.0036419	2.45427e-05	1.24588e-07	0.00066268	0	0
ELF2_f1	ELF2	Ets-related factors{3.5.2}	2996	17839	19182	107279	20303	105475	2172	17294	13252	102168	14450	100395	0.939274	0.87249	0.968273	0.872587	0.00170242	1.55294e-14	0.176695	2.58148e-10	0	0
ELK1_f1	ELK1	Ets-related factors{3.5.2}	1325	7343	8447	45246	8409	46400	1606	7637	8131	45288	7524	45662	0.96654	0.995671	1.17128	1.27623	0.304663	0.895585	1.76129e-09	5.84214e-21	0	0
ELK4_f1	ELK4	Ets-related factors{3.5.2}	1151	5520	7333	34350	6573	35651	1537	5898	7902	34667	6850	35698	0.976745	1.13095	1.14327	1.35807	0.549613	3.92927e-05	2.90668e-07	1.39609e-31	0	0
ENOA_si	ENO1		1836	9640	9398	57862	9074	55376	1426	9557	8936	57424	10534	56450	1.17261	1.1623	0.958845	0.799592	3.18905e-10	5.24828e-10	0.14915	1.5937e-18	0	0
ERG_f1	ERG	Ets-related factors{3.5.2}	1158	7002	7749	43168	7594	43717	1390	7212	7375	42224	6978	42628	0.921303	0.952064	1.10346	1.1774	0.0109605	0.103824	0.000590155	4.49413e-09	0	0
ERR1_f1	ESRRA	Steroid hormone receptors (NR3){2.1.1}	2420	13722	16113	81477	17018	79246	1931	13164	12480	78281	13853	76626	0.891778	0.821234	0.920102	0.811385	3.98009e-08	2.32076e-24	0.000525153	1.73726e-21	0	0
ERR2_f1	ESRRB	Steroid hormone receptors (NR3){2.1.1}	2227	13810	15356	82367	16393	79970	2318	13282	13591	79136	15023	78100	0.864971	0.786675	1.01618	0.907286	2.181e-11	7.36938e-33	0.50267	2.36171e-06	0	0
ERR3_f1	ESRRG	Steroid hormone receptors (NR3){2.1.1}	2888	11951	16992	70237	17680	68860	1989	11542	13871	68929	14986	67716	0.998882	0.941191	0.856343	0.77868	0.985852	0.000678536	3.22415e-12	7.13999e-33	0	0
ESR1_do	ESR1	Steroid hormone receptors (NR3){2.1.1}	2154	14626	15313	87193	18086	84490	1331	13563	9526	79092	11928	77317	0.838574	0.687991	0.814787	0.636106	6.88263e-16	2.8467e-79	4.16439e-13	6.30432e-70	0	0
ESR2_do	ESR2	Steroid hormone receptors (NR3){2.1.1}	2640	16138	17768	95541	19879	90595	1719	15123	11855	88856	15971	85620	0.879641	0.745528	0.851968	0.60937	1.34056e-10	5.98165e-59	1.39107e-10	1.4587e-112	0	0
ESR2_si	ESR2	Steroid hormone receptors (NR3){2.1.1}	2338	12114	14867	69897	17118	67256	1170	10931	9603	64763	12287	62524	0.907386	0.758289	0.721848	0.544662	5.31856e-06	3.1205e-48	3.80456e-30	6.55281e-121	0	0
ETS1_si	ETS1	Ets-related factors{3.5.2}	2292	13632	14968	82780	15191	81843	2013	13175	10995	78466	11592	78011	0.929858	0.905837	1.09038	1.02823	0.00135761	1.68017e-06	0.000363082	0.242857	0	0
ETS2_f1	ETS2	Ets-related factors{3.5.2}	2797	16149	16777	97100	16777	95995	2086	15056	12049	90113	13067	90531	1.00242	0.991017	1.03619	0.9599	0.94725	0.671787	0.146352	0.0752453	0	0
ETV4_f1	ETV4	Ets-related factors{3.5.2}	2310	15457	15914	93867	16525	92024	1938	15019	10918	88276	12445	87227	0.881496	0.832236	1.04331	0.904417	4.75501e-09	9.41078e-20	0.0946092	1.54389e-05	0	0
EVI1_f1	MECOM	Factors with multiple dispersed zinc fingers{2.3.4}	5054	32467	30191	193690	31627	198016	5466	33341	33160	200054	29785	199509	0.998672	0.97462	0.989062	1.09814	0.967076	0.0771448	0.479654	2.17096e-11	0	0
FEV_f1	FEV	Ets-related factors{3.5.2}	3090	17454	19761	105870	20725	104230	3359	17790	19222	105345	20884	104317	0.948479	0.890352	1.03478	0.943138	0.00718819	3.1939e-11	0.0657056	0.000676015	0	0
FLI1_f1	FLI1	Ets-related factors{3.5.2}	1980	12934	12138	77213	12815	77119	1289	12235	8092	72602	8200	71723	0.973813	0.921245	0.945239	0.921496	0.348343	0.00029071	0.0710924	0.00530149	0	0
FOSB_f1	FOSB	Fos-related factors{1.1.2}	3103	12506	18340	73952	19067	74210	2490	11894	15964	71518	15738	70395	1.00049	0.965703	0.937875	0.936405	1	0.0454253	0.00171796	0.00084243	0	0
FOSL1_f2	FOSL1	Fos-related factors{1.1.2}	4163	18071	23581	107705	25465	103803	2415	16031	15425	97394	18395	96454	1.0522	0.939054	0.951182	0.789909	0.00241942	2.43455e-05	0.0206923	3.2461e-34	0	0
FOSL2_f1	FOSL2	Fos-related factors{1.1.2}	3720	15877	21003	93615	21672	90609	2223	14185	14742	86675	18376	86808	1.04433	0.979596	0.921399	0.740319	0.0147876	0.209376	0.000215164	6.66573e-53	0	0
FOS_si	FOS	Fos-related factors{1.1.2}	1823	10366	10712	61875	11448	62730	1397	9775	8158	58643	7409	57629	1.01583	0.963654	1.02734	1.11163	0.622171	0.12516	0.378594	0.000206297	0	0
FOXA1_f1	FOXA1	Forkhead box (FOX) factors{3.3.1}	3200	30860	19886	185746	20948	184207	6728	34583	39831	207029	41456	205347	0.968559	0.911838	1.01119	0.963661	0.126908	3.93014e-07	0.41719	0.00242764	0	0
FOXA2_f1	FOXA2	Forkhead box (FOX) factors{3.3.1}	2982	29789	18097	177846	19026	178213	6029	33259	37109	198931	36761	197646	0.98376	0.937656	0.971761	0.974623	0.528406	0.00076177	0.0354703	0.0510547	0	0
FOXA3_f1	FOXA3	Forkhead box (FOX) factors{3.3.1}	3908	36487	23381	218685	24382	217862	7027	39881	41796	238976	41952	237025	1.00178	0.957037	1.00745	0.995509	0.960969	0.00888363	0.599851	0.733379	0	0
FOXC1_f1	FOXC1	Forkhead box (FOX) factors{3.3.1}	3306	31654	20537	191282	22324	189108	6150	34674	37910	208720	40869	208219	0.972773	0.884733	0.976521	0.903644	0.189847	4.38896e-12	0.0817309	2.95868e-16	0	0
FOXI1_f1	FOXI1	Forkhead box (FOX) factors{3.3.1}	2255	12371	13391	72949	14487	74368	1992	12010	13239	72565	11627	71196	0.992997	0.935727	0.909114	1.01563	0.844144	0.00153571	3.58996e-05	0.530122	0	0
FOXJ2_f1	FOXJ2	Forkhead box (FOX) factors{3.3.1}	3697	37828	21745	226286	22857	224649	7316	41712	44153	251141	45136	249269	1.01703	0.960553	0.997631	0.96863	0.44265	0.0209469	0.893417	0.00739008	0	0
FOXJ3_f2	FOXJ3	Forkhead box (FOX) factors{3.3.1}	4351	56313	26013	335801	27945	325948	8875	60718	54664	363782	61636	359657	0.997406	0.901207	0.972726	0.852913	0.93893	4.27767e-11	0.0146621	8.47556e-54	0	0
FOXJ3_si	FOXJ3	Forkhead box (FOX) factors{3.3.1}	4263	52403	25867	312271	28069	303597	8709	56529	53608	337937	58542	334154	0.982075	0.879893	0.971188	0.879379	0.369361	4.60113e-16	0.0104421	1.03679e-34	0	0
FOXO1_si	FOXO1	Forkhead box (FOX) factors{3.3.1}	4049	55796	24039	334150	25412	325054	7518	59605	45503	357036	49125	352638	1.00872	0.928242	0.989673	0.905412	0.716839	7.38184e-06	0.44022	1.0734e-17	0	0
FOXO3_si	FOXO3	Forkhead box (FOX) factors{3.3.1}	2978	37587	17835	225188	18644	220715	6047	40938	36956	245344	39989	243453	1.00037	0.93795	0.980627	0.899266	1	0.000957312	0.166355	8.1527e-17	0	0
FOXO4_f1	FOXO4	Forkhead box (FOX) factors{3.3.1}	2976	25666	17210	152360	19459	153200	5868	28790	36881	173657	36432	171501	1.02651	0.912879	0.959706	0.959472	0.250897	1.16645e-06	0.0021678	0.00140212	0	0
FOXP2_si	FOXP2	Forkhead box (FOX) factors{3.3.1}	2013	19306	12702	115482	13680	113909	4987	22117	30507	131856	32770	131842	0.947968	0.868207	0.974571	0.907174	0.0406793	4.20673e-10	0.080335	3.28334e-13	0	0
FOXQ1_f1	FOXQ1	Forkhead box (FOX) factors{3.3.1}	3815	37751	23166	224088	25006	223595	7100	41227	45220	247380	45877	245504	0.977538	0.903616	0.94213	0.921595	0.260615	1.08262e-09	9.51839e-07	2.80625e-12	0	0
GABP1+GABP2_f1	GABPB1,GABPB2		1770	10856	11723	66447	11612	66575	1586	10550	8703	62172	8756	62698	0.924145	0.934776	1.07393	1.07646	0.00235942	0.00479016	0.00955662	0.00558479	0	0
GABPA_f1	GABPA	Ets-related factors{3.5.2}	1554	11006	10125	66883	10098	67099	1303	10578	7191	62743	7323	63127	0.932701	0.938215	1.07477	1.06186	0.0143675	0.014122	0.0189266	0.0438492	0	0
GATA1_si	GATA1	GATA-type zinc fingers{2.2.1}	3052	15338	17872	91410	19667	94322	3154	15413	19339	92823	16102	90861	1.01774	0.954313	0.982191	1.15471	0.44265	0.00915588	0.363936	2.42568e-15	0	0
GATA2_si	GATA2	GATA-type zinc fingers{2.2.1}	2670	12888	15510	77001	16977	79065	2572	12508	15465	75260	12899	74110	1.02851	0.964826	1.00068	1.18142	0.211632	0.0643024	0.987757	1.72225e-16	0	0
GATA3_si	GATA3	GATA-type zinc fingers{2.2.1}	2818	13713	16757	81885	18224	84962	2712	13530	16478	81455	13104	79722	1.00419	0.958053	0.990844	1.21946	0.905453	0.0216769	0.686558	1.86806e-23	0	0
GATA4_f1	GATA4	GATA-type zinc fingers{2.2.1}	2975	15168	17551	90504	19140	93672	3003	15068	18551	90685	15156	88657	1.0114	0.959901	0.974244	1.16581	0.660378	0.024637	0.176695	2.67341e-16	0	0
GATA6_f2	GATA6	GATA-type zinc fingers{2.2.1}	3186	15188	18210	89854	19949	93041	3430	15438	21640	93371	18233	91337	1.03508	0.978359	0.958645	1.11299	0.0818609	0.224468	0.0147078	4.36938e-10	0	0
GCR_do	NR3C1	Steroid hormone receptors (NR3){2.1.1}	3597	26068	23614	156470	24950	153679	2702	25060	15866	148880	17466	147805	0.914312	0.849917	1.01175	0.912431	4.29066e-07	3.47334e-23	0.617102	4.11348e-06	0	0
GCR_si	NR3C1	Steroid hormone receptors (NR3){2.1.1}	2960	17404	18635	103852	20163	102652	2878	16845	17081	100335	17777	98951	0.947825	0.865874	1.0036	0.951002	0.00805824	5.69767e-16	0.893417	0.00803092	0	0
GFI1B_f1	GFI1B	More than 3 adjacent zinc finger factors{2.3.3}	3467	20130	23863	120219	24793	116673	3132	19725	19231	115257	21543	114647	0.867677	0.810497	0.951635	0.845009	1.71422e-16	6.06641e-39	0.00899451	2.02454e-22	0	0
GFI1_f1	GFI1	More than 3 adjacent zinc finger factors{2.3.3}	3620	20268	23638	121124	23542	117364	2642	19252	16778	113842	18375	112635	0.915202	0.890408	0.931149	0.841207	2.66716e-07	6.81629e-13	0.000575586	1.26487e-19	0	0
GLI1_f1	GLI1	More than 3 adjacent zinc finger factors{2.3.3}	2886	14081	17035	83102	19446	81088	2022	13063	13583	78747	14974	76630	0.999844	0.854652	0.89738	0.792135	1	3.33832e-19	2.00064e-06	3.34772e-28	0	0
GLI2_f1	GLI2	More than 3 adjacent zinc finger factors{2.3.3}	2602	12658	16104	75114	17997	72976	1739	11620	11413	69188	13421	67923	0.958803	0.833532	0.907245	0.7574	0.0509568	3.27871e-23	9.93786e-05	1.03679e-34	0	0
GLI3_si	GLI3	More than 3 adjacent zinc finger factors{2.3.3}	2140	11113	12000	65514	13507	65660	1802	10629	12229	65077	11921	63720	1.05132	0.936105	0.902192	0.906203	0.0406793	0.00207624	1.90232e-05	2.60774e-05	0	0
HEN1_si	NHLH1	Tal-related factors{1.2.3}	2435	12503	14121	75280	15384	73527	1571	11558	9256	69234	10375	68423	1.03824	0.930813	1.01669	0.896412	0.105041	0.000326922	0.590779	1.96529e-05	0	0
HIC1_si	HIC1	Factors with multiple dispersed zinc fingers{2.3.4}	1465	8413	8335	49543	9378	48579	1202	8214	8140	49521	8760	48218	1.03506	0.902039	0.890256	0.80548	0.270916	6.39253e-05	0.000103	8.30191e-15	0	0
HIF1A_si	HIF1A	PAS domain factors{1.2.5}	693	2706	3892	16187	3610	16843	545	2501	3304	15188	2802	15552	1.06512	1.19486	1.00171	1.20949	0.132692	2.94079e-06	0.979442	1.79311e-05	0	0
HINFP_f1	HINFP	Factors with multiple dispersed zinc fingers{2.3.4}	593	2714	3882	16337	3130	16955	531	2628	3012	15487	2573	16239	0.919521	1.18358	1.03892	1.27523	0.058298	6.10965e-05	0.432905	1.16047e-07	0	0
HLF_si	HLF	C/EBP-related{1.1.8}	1004	8473	5604	50116	5375	51165	2043	9442	13222	57023	12452	57885	1.05968	1.12795	0.933163	1.00585	0.125043	0.000374389	0.0020066	0.804501	0	0
HNF1A_f1	HNF1A	POU domain factors{3.1.10}	2736	27170	16443	162112	16115	160930	4765	29732	30041	178198	31236	178347	0.992797	1.00562	0.950664	0.915059	0.823715	0.799459	0.000883849	6.65617e-10	0	0
HNF1B_f1	HNF1B	POU domain factors{3.1.10}	2471	22217	14555	132116	15461	134007	4406	24475	26916	147175	26470	146743	1.00956	0.964	0.98434	0.997988	0.754742	0.0855313	0.353756	0.906481	0	0
HNF4A_f1	HNF4A	RXR-related receptors (NR2){2.1.3}	3116	15395	18489	92290	20986	91548	2423	15134	15119	90769	15420	87797	1.01032	0.882952	0.961201	0.91158	0.68344	2.93002e-13	0.0718487	5.78452e-06	0	0
HNF4G_f1	HNF4G	RXR-related receptors (NR2){2.1.3}	2186	12487	13382	74840	14808	73340	1972	12272	11710	73510	13388	71942	0.97905	0.867035	1.00874	0.863492	0.44265	5.55949e-12	0.75651	2.5305e-11	0	0
HNF6_f1	ONECUT1	HD-CUT factors{3.1.9}	4049	32267	24189	191201	26421	194607	4623	33750	30861	202787	28028	200365	0.991885	0.924269	0.900078	0.979219	0.730236	8.66822e-07	3.22415e-12	0.179356	0	0
HSF1_f2	HSF1	HSF factors{3.4.1}	4140	20305	26201	123028	27528	122325	3195	19425	18306	115239	18769	113479	0.957378	0.90602	1.03542	0.994453	0.00943418	3.54355e-11	0.071955	0.784357	0	0
HSF2_si	HSF2	HSF factors{3.4.1}	3025	13730	18852	82286	19146	81876	2138	12902	12829	76491	12976	76100	0.961664	0.942179	0.988026	0.971839	0.0500437	0.000722921	0.649015	0.20947	0	0
HTF4_f1	TCF12	E2A-related factors{1.2.1}	2323	13379	13401	81892	16367	78570	2404	13427	12591	81072	15445	77868	1.06104	0.833515	1.15283	0.902665	0.0115186	4.63622e-20	6.60362e-11	3.473e-07	0	0
HXA10_f1	HOXA10	HOX-related factors{3.1.1}	2491	24116	15889	144382	16938	143419	4230	26249	25684	156907	26883	156243	0.938609	0.874607	0.984481	0.936592	0.00563069	4.46553e-11	0.374008	2.44896e-05	0	0
HXA13_f1	HOXA13	HOX-related factors{3.1.1}	2411	17709	14607	105419	15190	105148	4046	19463	25447	116639	25512	115416	0.982564	0.942424	0.952847	0.940454	0.535648	0.00455279	0.00266417	6.80094e-05	0	0
HXA1_f1	HOXA1	HOX-related factors{3.1.1}	3165	12779	17649	74503	19922	74779	2078	11812	14572	72147	14263	69892	1.04552	0.929659	0.871006	0.862062	0.0208898	1.47371e-05	2.48152e-10	2.55529e-12	0	0
HXB7_si	HOXB7	HOX-related factors{3.1.1}	3044	19875	17760	115942	18918	118413	3522	20469	24314	123392	22142	122337	0.999851	0.958654	0.873219	0.950679	1	0.0229204	5.3957e-16	0.00302789	0	0
HXB8_do	HOXB8	HOX-related factors{3.1.1}	2937	20197	16538	117967	17632	120436	3321	20746	23260	125667	21135	124790	1.03728	0.99328	0.86486	0.945175	0.0882626	0.749521	4.60788e-17	0.00139574	0	0
IKZF1_f1	IKZF1	Factors with multiple dispersed zinc fingers{2.3.4}	3634	22304	23213	133305	25373	127918	1922	20834	12511	124039	17525	120044	0.935658	0.821414	0.914633	0.631922	0.000187315	4.05132e-35	0.00030622	6.28658e-103	0	0
INSM1_f1	INSM1	Factors with multiple dispersed zinc fingers{2.3.4}	2377	10836	14166	64667	14759	65455	2288	10744	13888	65014	13393	64476	1.00137	0.97285	0.996913	1.0252	0.985423	0.182615	0.929792	0.246584	0	0
IRF1_si	IRF1	Interferon-regulatory factors{3.5.3}	5121	44876	32284	271233	34039	262899	5033	45009	28694	267751	34633	263919	0.958729	0.881359	1.04344	0.852134	0.00816561	3.05165e-19	0.00664372	4.41522e-30	0	0
IRF2_f1	IRF2	Interferon-regulatory factors{3.5.3}	4481	33592	27531	203609	27818	199348	4819	33507	27086	200408	31189	200140	0.986539	0.955928	1.06412	0.922898	0.509373	0.0035038	6.89346e-05	3.38153e-08	0	0
IRF3_f1	IRF3	Interferon-regulatory factors{3.5.3}	4291	41482	27291	251395	27073	245934	4750	41659	25858	248934	30275	247227	0.952875	0.939682	1.09768	0.9311	0.00568206	8.99901e-05	4.06406e-09	1.97598e-06	0	0
IRF4_si	IRF4	Interferon-regulatory factors{3.5.3}	6808	66605	42142	401059	40163	392674	5571	65918	29903	393768	33999	388952	0.97276	0.999353	1.1129	0.96685	0.0511779	0.970396	6.16926e-13	0.0192476	0	0
IRF7_f1	IRF7	Interferon-regulatory factors{3.5.3}	3417	31997	22310	194461	23048	190951	5261	33392	29084	199073	32822	198265	0.930826	0.884758	1.07841	0.951715	0.000155335	1.75984e-12	2.90668e-07	0.000428083	0	0
IRF9_f1	IRF9	Interferon-regulatory factors{3.5.3}	3925	26197	24816	158976	24207	156956	4904	26789	27602	159916	30166	160410	0.959816	0.97146	1.06058	0.973437	0.0227638	0.081096	9.93786e-05	0.0649042	0	0
ITF2_f1	TCF4	E2A-related factors{1.2.1}	2223	12756	13295	76722	15379	73501	2141	12578	12599	75531	15134	72985	1.00567	0.832895	1.02046	0.82089	0.882985	1.98039e-19	0.414961	9.78718e-22	0	0
JUNB_f1	JUNB	Jun-related factors{1.1.1}	4164	17299	23520	102572	24224	100076	2733	15913	17365	96842	20033	96121	1.04974	0.994429	0.957804	0.824062	0.00360536	0.736846	0.0332786	1.48031e-26	0	0
JUND_f1	JUND	Jun-related factors{1.1.1}	3073	15037	18841	88842	19932	86819	2031	13964	13139	83571	16099	83174	0.963642	0.890154	0.92511	0.75143	0.062496	1.56998e-11	0.000878981	1.23445e-42	0	0
JUN_f1	JUN	Jun-related factors{1.1.1}	2501	11357	15326	66904	16552	67797	2026	11109	13272	66337	13011	64953	0.961332	0.902007	0.911557	0.910444	0.0703143	5.9366e-08	4.26036e-05	2.01737e-05	0	0
KAISO_f1	ZBTB33	Other factors with up to three adjacent zinc fingers{2.3.2}	1096	6629	6535	39638	7115	41124	1213	6740	7483	40327	6160	39904	1.00283	0.955615	0.969887	1.16583	0.967076	0.145957	0.343411	3.34867e-07	0	0
KLF1_f1	KLF1	Three-zinc finger Krüppel-related factors{2.3.1}	4111	19123	21440	112953	20500	110148	1987	16863	13707	104060	15233	104132	1.13257	1.15509	0.89455	0.805493	3.03802e-14	9.50614e-20	2.00064e-06	7.00504e-23	0	0
KLF4_f2	KLF4	Three-zinc finger Krüppel-related factors{2.3.1}	3013	15529	17239	91524	17241	91045	1920	14523	12306	87448	12719	86381	1.0301	1.02459	0.939459	0.897863	0.155093	0.196899	0.0105122	3.32168e-06	0	0
KLF8_f1	KLF8	Three-zinc finger Krüppel-related factors{2.3.1}	2544	11451	15059	67770	15744	67375	2195	10927	13821	66105	13976	64964	0.999804	0.95073	0.96079	0.933735	1	0.00916861	0.0754418	0.00116195	0	0
LEF1_f1	LEF1	TCF-7-related factors{4.1.3}	3626	17080	20095	102519	23256	101871	3701	17135	22178	104493	22850	101476	1.08307	0.929941	1.01765	0.959206	6.26401e-06	6.22205e-06	0.332646	0.0106955	0	0
LHX3_f1	LHX3	HD-LIM factors{3.1.5}	2048	26811	12314	159362	13071	160423	4624	29258	29854	176547	29436	176562	0.988559	0.937508	0.934611	0.947964	0.737492	0.00612209	8.79473e-06	0.000350962	0	0
MAF_f1	MAF	Maf-related factors{1.1.3}	2676	11191	15596	66974	17363	67099	2173	10783	13096	65191	13028	63196	1.02686	0.924078	1.00316	0.977534	0.229388	1.69238e-05	0.925594	0.307405	0	0
MAX_f1	MAX	bHLH-ZIP factors{1.2.6}	1114	6492	7392	38296	7579	38279	1206	6575	7739	38699	7953	38519	0.888993	0.866673	0.917205	0.888373	0.000206429	9.9159e-07	0.00365035	2.83074e-05	0	0
MBD2_si	MBD2		694	3128	4201	18437	4175	19293	422	2794	2868	16808	2271	17118	0.973712	1.02526	0.885162	1.13847	0.607601	0.536459	0.0169343	0.0127809	0	0
MECP2_f1	MECP2		848	3518	5054	20843	4763	21404	629	3259	4091	19506	3382	19780	0.994088	1.08321	0.920248	1.12881	0.928345	0.0198287	0.0470272	0.00345908	0	0
MEF2A_f1	MEF2A	Regulators of differentiation{5.1.1}	3566	33029	21188	198950	22226	195192	5743	35502	33240	213366	36342	210021	1.01377	0.948171	1.03837	0.934846	0.556646	0.00239673	0.00826437	3.54555e-07	0	0
MEF2C_f1	MEF2C	Regulators of differentiation{5.1.1}	4061	29087	23686	176575	24840	172608	5562	30836	31225	185521	34309	182829	1.04081	0.97016	1.07168	0.961192	0.0274804	0.065299	9.43111e-07	0.00345908	0	0
MEF2D_f1	MEF2D	Regulators of differentiation{5.1.1}	3762	26407	22074	160839	23527	157625	5612	28380	31542	171091	34142	169018	1.03803	0.954461	1.07261	0.978925	0.0497231	0.00529042	4.63986e-07	0.117627	0	0
MEIS1_f2	MEIS1	TALE-type homeo domain factors{3.1.4}	2974	17175	18776	103156	20757	101979	3949	18145	23773	108219	24267	105966	0.95134	0.850727	0.990717	0.950344	0.0138754	4.63622e-20	0.609425	0.00111755	0	0
MEIS2_do	MEIS2	TALE-type homeo domain factors{3.1.4}	2506	15191	16065	90549	17951	88935	3155	15642	19887	92977	20902	90450	0.929817	0.817295	0.943004	0.872826	0.000784314	4.57883e-26	0.0012893	8.79412e-16	0	0
MITF_f1	MITF	bHLH-ZIP factors{1.2.6}	2784	14795	18343	88035	19288	82626	2157	14070	13638	82551	18721	81622	0.903107	0.80609	0.927957	0.668397	1.52232e-07	8.86715e-34	0.000968451	2.02845e-95	0	0
MTF1_f1	MTF1	More than 3 adjacent zinc finger factors{2.3.3}	1784	9325	9616	55941	9245	53468	1269	8737	8140	53228	10070	53784	1.11297	1.10645	0.949763	0.775752	3.45461e-05	3.36211e-05	0.091786	1.86888e-21	0	0
MYB_f1	MYB	Myb/SANT domain factors{3.5.1}	1112	5854	6215	35510	7053	36802	1739	6512	10007	39453	8741	38432	1.08533	0.991173	1.05284	1.17413	0.0149277	0.799459	0.0354703	1.51891e-11	0	0
MYCN_si	MYCN	bHLH-ZIP factors{1.2.6}	869	3596	5434	21012	4899	20984	564	3241	3931	19261	4033	19990	0.934432	1.0351	0.85266	0.862551	0.0613599	0.319165	0.000190645	0.000351356	0	0
MYC_f1	MYC	bHLH-ZIP factors{1.2.6}	1121	5937	7010	34952	6595	34528	906	5493	5868	33155	6406	33976	0.94144	0.988542	0.931918	0.87479	0.0688073	0.736846	0.0472547	4.68188e-05	0	0
MYF6_f1	MYF6	MyoD / ASC-related factors{1.2.2}	2121	10731	11909	65438	14627	63642	2020	10682	11057	64942	12956	62300	1.08606	0.859981	1.11068	0.909318	0.000545805	2.62035e-13	8.6463e-06	1.46736e-05	0	0
MYOD1_f1	MYOD1	MyoD / ASC-related factors{1.2.2}	2334	12643	13832	76715	16439	74729	2382	12588	13325	75822	15178	72982	1.02387	0.839198	1.07675	0.909884	0.354725	4.63323e-19	0.000685693	2.75617e-06	0	0
NANOG_f1	NANOG	NK-related factors{3.1.2}	2032	14079	13001	83503	13729	82331	3422	15366	21487	91607	22778	90685	0.926995	0.865519	0.94945	0.886623	0.0020065	4.62099e-11	0.00278348	6.97424e-14	0	0
NDF1_f1	NEUROD1	Tal-related factors{1.2.3}	2199	12071	12337	72208	14648	71083	1877	11637	11196	70245	12065	67991	1.06625	0.884035	1.01199	0.908965	0.00725293	2.6882e-09	0.665936	3.77566e-05	0	0
NF2L1_f1	NFE2L1	Jun-related factors{1.1.1}	1595	9594	11312	55713	11852	55977	1666	9768	11929	56892	11458	56236	0.818801	0.785198	0.813423	0.837095	8.77327e-16	1.90133e-24	5.90968e-18	4.52985e-14	0	0
NFAC1_do	NFATC1	NFAT-related factors{6.1.3}	2125	15231	13806	92541	14703	90864	2599	15774	13785	93496	15214	92210	0.935183	0.862217	1.11751	0.998617	0.00560484	4.73068e-12	1.32863e-07	0.957161	0	0
NFAC1_si	NFATC1	NFAT-related factors{6.1.3}	2695	22458	17140	136308	17962	133952	3149	23363	17317	139157	19304	137732	0.954329	0.894916	1.08312	0.961682	0.0360697	1.27146e-08	4.22523e-05	0.0365764	0	0
NFAC2_f1	NFATC2	NFAT-related factors{6.1.3}	3093	25324	19968	154115	21194	151123	3871	25954	20606	154144	24220	153123	0.942666	0.870894	1.11571	0.942942	0.00357577	1.49256e-14	2.40717e-10	0.000350962	0	0
NFAC3_f1	NFATC3	NFAT-related factors{6.1.3}	3309	22910	20547	140711	22207	136193	4256	23827	22772	141985	26402	140161	0.989125	0.885802	1.11371	0.948249	0.662525	2.00173e-12	3.49867e-11	0.000571893	0	0
NFAC4_f1	NFATC4	NFAT-related factors{6.1.3}	2979	25832	20339	158256	21284	154342	4068	26886	20861	158867	24083	157557	0.897311	0.836264	1.15227	0.989878	2.81337e-08	8.54122e-23	4.60788e-17	0.561118	0	0
NFE2_f2	NFE2	Jun-related factors{1.1.1}	3083	13510	19168	80835	21017	80821	2613	13189	15998	78244	15937	76022	0.962367	0.87755	0.968976	0.945062	0.050662	7.2043e-15	0.128322	0.00382052	0	0
NFIA+NFIB+NFIC+NFIX_f2	NFIA,NFIB,NFIC,NFIX	Nuclear factor 1{7.1.2}	2242	14398	13847	85695	16319	84097	1895	14117	12218	84368	13262	81506	0.963681	0.802454	0.926925	0.824987	0.128167	1.49835e-27	0.00197446	1.24874e-17	0	0
NFIA+NFIB+NFIC+NFIX_si	NFIA,NFIB,NFIC,NFIX	Nuclear factor 1{7.1.2}	1516	11020	9262	65108	9755	65500	1479	11229	10075	67146	9515	65914	0.967046	0.923701	0.877813	0.912422	0.287806	0.00250942	1.32268e-06	0.000598856	0	0
NFIL3_si	NFIL3	C/EBP-related{1.1.8}	1036	10987	6478	66361	6379	67260	2620	12582	15758	75179	14900	75214	0.965945	0.994225	0.993452	1.05115	0.400591	0.890392	0.785071	0.0121592	0	0
NFKB1_f1	NFKB1	NF-kappaB-related factors{6.1.1}	1736	9865	11728	60010	11660	58169	1299	9413	6908	55287	8478	54745	0.900435	0.877901	1.10446	0.891112	2.89892e-05	2.4821e-08	0.00116954	4.19319e-05	0	0
NFYA_f1	NFYA	Heteromeric CCAAT-binding factors{4.2.1}	1123	8633	6555	51042	6914	51999	1041	8385	7086	50643	6170	50313	1.01291	0.978326	0.887291	1.01238	0.780499	0.512252	0.000247975	0.721199	0	0
NFYB_f1	NFYB	Heteromeric CCAAT-binding factors{4.2.1}	1203	8808	6991	51843	7426	52951	1128	8459	7542	51533	6463	51057	1.01284	0.973885	0.911148	1.05344	0.769067	0.403539	0.00326157	0.102324	0	0
NFYC_f1	NFYC	Heteromeric CCAAT-binding factors{4.2.1}	1326	9084	7701	53456	8665	54767	1182	8764	7958	53134	6971	51992	1.01325	0.922607	0.9005	1.0059	0.743082	0.00398831	0.000651143	0.851186	0	0
NKX25_f1	NKX2-5	NK-related factors{3.1.2}	1802	11555	12050	67436	11855	66887	2007	11960	13684	70705	14081	69781	0.872749	0.879883	0.867068	0.83161	2.60174e-08	4.03065e-08	1.81317e-10	7.35013e-18	0	0
NKX28_f1	NKX2-8	NK-related factors{3.1.2}	2365	11958	14413	71324	15709	70849	1753	11413	11070	68643	11237	67271	0.97871	0.891985	0.952425	0.919517	0.401289	7.70799e-09	0.0594681	0.000555156	0	0
NKX31_si	NKX3-1	NK-related factors{3.1.2}	3061	33578	17787	202126	18364	201980	6267	37264	37710	224607	37738	223858	1.03592	1.00265	1.0017	0.997617	0.106841	0.895585	0.929792	0.861089	0	0
NKX32_f1	NKX3-2	NK-related factors{3.1.2}	1915	12166	11406	72124	12151	72265	2248	12599	14518	75793	14595	74757	0.995331	0.936132	0.931499	0.91392	0.916767	0.00438971	0.00116954	1.75563e-05	0	0
NOBOX_si	NOBOX	Paired-related HD factors{3.1.3}	1273	11316	7019	66165	7527	68245	2662	12630	17537	76343	15626	75994	1.06045	1.01996	0.917527	1.02503	0.0791272	0.526356	8.19501e-06	0.213696	0	0
NR1D1_f1	NR1D1	Thyroid hormone receptor-related factors (NR1){2.1.2}	3549	21734	22154	128362	23187	127226	3766	22239	24887	132592	25658	131435	0.94613	0.895979	0.902215	0.867468	0.00278295	3.05976e-11	3.77113e-10	1.8002e-19	0	0
NR1H4_f1	NR1H4	Thyroid hormone receptor-related factors (NR1){2.1.2}	1879	9698	11634	57092	13605	57790	1536	9507	10182	56403	9990	54199	0.950804	0.822998	0.894987	0.876544	0.0497231	2.19837e-19	2.28239e-05	1.91255e-07	0	0
NR1I2_f2	NR1I2	Thyroid hormone receptor-related factors (NR1){2.1.2}	3267	22508	21725	135133	21943	131395	2859	22194	17847	131630	20334	129368	0.902846	0.869151	0.950098	0.819564	2.60174e-08	4.19321e-16	0.0109335	1.31397e-27	0	0
NR1I2_si	NR1I2	Thyroid hormone receptor-related factors (NR1){2.1.2}	3145	17829	21132	107355	25120	101421	2125	16506	12640	96861	18193	94248	0.896139	0.7122	0.98655	0.666937	1.78728e-09	1.85276e-97	0.609425	2.65717e-91	0	0
NR1I3_f2	NR1I3	Thyroid hormone receptor-related factors (NR1){2.1.2}	2818	19435	19561	116626	19747	114760	2827	19179	17521	112731	19197	111492	0.864492	0.842647	0.948384	0.856072	3.73093e-14	1.53885e-20	0.00837101	3.46533e-17	0	0
NR1I3_si	NR1I3	Thyroid hormone receptor-related factors (NR1){2.1.2}	2871	15142	18731	90820	21068	86217	1934	14229	11827	83851	16274	81501	0.919328	0.775925	0.963642	0.680692	1.42695e-05	5.17678e-49	0.142413	3.56218e-75	0	0
NR2C1_si	NR2C1	RXR-related receptors (NR2){2.1.3}	2699	16209	17751	96552	20413	93255	1802	14875	12035	88351	14809	85030	0.905702	0.760697	0.889331	0.695575	7.94115e-07	3.06442e-52	2.00064e-06	1.72763e-60	0	0
NR2C2_f1	NR2C2	RXR-related receptors (NR2){2.1.3}	3755	18913	22988	112761	23655	111397	2690	17839	17028	107281	18124	105992	0.973884	0.934975	0.950038	0.881862	0.150338	2.61012e-05	0.0121051	4.2147e-11	0	0
NR2E3_f1	NR2E3	RXR-related receptors (NR2){2.1.3}	5487	36353	34289	216813	37090	214006	6093	37196	37818	222532	40411	218582	0.954389	0.870891	0.963893	0.886033	0.00181828	1.7768e-25	0.00681124	3.53541e-22	0	0
NR4A1_f1	NR4A1	NGFI-B-related receptors (NR4){2.1.4}	2517	13714	16736	82226	18652	81968	2487	13877	15198	81769	15388	79601	0.90173	0.806562	0.964234	0.927079	4.29066e-07	1.32996e-30	0.0908229	0.00016242	0	0
NR4A2_si	NR4A2	NGFI-B-related receptors (NR4){2.1.4}	2744	15290	17999	91455	20005	90724	2891	15590	17685	92004	18040	89926	0.911876	0.81388	0.964725	0.92438	3.47548e-06	3.1116e-30	0.0709465	2.03268e-05	0	0
NR5A2_f1	NR5A2	FTZ-F1-related receptors (NR5){2.1.5}	2610	13192	14614	77842	16767	76762	1724	12322	11794	75117	12741	72658	1.05384	0.905776	0.891114	0.797877	0.0159322	1.85619e-07	3.55852e-06	2.60061e-22	0	0
NR6A1_do	NR6A1	GCNF-related receptors (NR6){2.1.6}	4035	18378	24566	108858	25224	105415	3367	17937	22148	107663	24376	105187	0.972907	0.917558	0.912484	0.810015	0.11368	1.1578e-08	1.26121e-07	3.03508e-39	0	0
NRF1_f1	NRF1	NRF{0.0.6}	1133	4432	6469	26078	5784	27502	840	4093	5461	24877	4148	25602	1.03055	1.21553	0.934896	1.2667	0.401289	5.89993e-11	0.0624821	4.98533e-11	0	0
OTX2_si	OTX2	Paired-related HD factors{3.1.3}	2785	20363	17064	120461	14937	117536	2555	20598	17370	123823	17743	121758	0.965493	1.07619	0.884234	0.851209	0.110835	0.000234496	1.78762e-09	2.42386e-16	0	0
OVOL1_f1	OVOL1	More than 3 adjacent zinc finger factors{2.3.3}	1623	9025	9419	54035	9473	54447	2811	10229	16943	61616	16478	61630	1.03167	1.03361	0.99938	1.02782	0.300925	0.201282	0.988031	0.137063	0	0
P53_f2	TP53	p53-related factors{6.3.1}	2017	12382	11761	72967	12773	71133	1888	12036	12567	72712	13775	70717	1.01064	0.90718	0.9076	0.805289	0.747337	1.11822e-05	4.5817e-05	7.53415e-23	0	0
PBX1_do	PBX1	TALE-type homeo domain factors{3.1.4}	3822	20393	21645	119333	23885	121810	2929	19673	20448	119623	18433	117971	1.03327	0.955801	0.870989	0.952858	0.0751094	0.00510596	1.42886e-13	0.0111458	0	0
PBX2_f1	PBX2	TALE-type homeo domain factors{3.1.4}	4091	24029	24057	141780	26371	143587	4341	24360	28824	147008	27505	145168	1.00338	0.927005	0.908865	0.940528	0.905453	1.02479e-06	3.71812e-10	5.24551e-05	0	0
PBX3_f2	PBX3	TALE-type homeo domain factors{3.1.4}	1779	11584	10837	67619	12138	69088	1343	10884	9663	65836	8462	64334	0.958246	0.874124	0.840696	0.938113	0.118217	8.9053e-09	4.68817e-10	0.0258794	0	0
PDX1_do	PDX1	HOX-related factors{3.1.1}	1204	9714	7797	57280	7774	58599	2244	10619	14193	63050	12848	62899	0.91055	0.934274	0.93875	1.03454	0.0036497	0.0232394	0.00332298	0.114957	0	0
PEBB_f1	CBFB		2186	14863	14554	88966	14838	88741	2637	15259	16379	90357	16274	89846	0.899053	0.879615	0.953363	0.954088	2.56586e-06	1.38524e-09	0.0194643	0.0178948	0	0
PIT1_f1	POU1F1	POU domain factors{3.1.10}	4626	34838	28754	209551	31196	205917	5491	36246	32679	216868	35523	214096	0.967707	0.876487	1.00535	0.913041	0.0511779	1.95581e-19	0.751242	1.36071e-11	0	0
PO2F1_f1	POU2F1	POU domain factors{3.1.10}	3178	22825	20132	137724	21692	134851	4734	24587	27104	146411	29418	144171	0.952502	0.865561	1.04007	0.943599	0.0147876	1.68401e-16	0.0105122	5.65967e-05	0	0
PO2F2_si	POU2F2	POU domain factors{3.1.10}	2853	21249	16831	128666	18834	125642	4347	23093	25071	138746	27476	136392	1.0264	0.895686	1.04174	0.934425	0.25538	4.84005e-09	0.0108493	6.34452e-06	0	0
PO3F1_f1	POU3F1	POU domain factors{3.1.10}	3271	22488	19525	135439	20059	134099	4767	23931	27898	143658	28672	142534	1.00898	0.972402	1.02575	0.99025	0.729139	0.127275	0.0994474	0.529333	0	0
PO5F1_do	POU5F1	POU domain factors{3.1.10}	3822	35055	22928	211070	24847	207496	5692	37021	34028	222419	37539	219522	1.00369	0.910493	1.00497	0.899108	0.905453	1.50851e-08	0.763219	4.29151e-16	0	0
PPARA_f1	PPARA	Thyroid hormone receptor-related factors (NR1){2.1.2}	2679	13788	17219	80491	20001	77360	1462	12737	10865	75151	13877	72208	0.908261	0.751512	0.793936	0.597269	1.26422e-06	5.55201e-59	2.11977e-18	4.50829e-105	0	0
PPARA_f2	PPARA	Thyroid hormone receptor-related factors (NR1){2.1.2}	3270	16252	20418	96330	22944	95741	2462	15461	15966	92666	16284	90297	0.949269	0.839595	0.924219	0.883004	0.00576822	1.78809e-26	0.000170002	3.83498e-10	0	0
PPARG_f1	PPARG	Thyroid hormone receptor-related factors (NR1){2.1.2}	2707	19504	17457	116671	18617	115762	2170	19213	12954	114467	13655	113111	0.927594	0.86302	0.998024	0.935573	0.000341006	8.08089e-15	0.966289	0.00311084	0	0
PPARG_si	PPARG	Thyroid hormone receptor-related factors (NR1){2.1.2}	2329	13504	15046	80468	16863	79449	1647	13233	11929	78791	13391	77561	0.922379	0.81257	0.822068	0.720884	0.000255245	5.57619e-26	3.96062e-15	8.15632e-45	0	0
PRDM1_f1	PRDM1	More than 3 adjacent zinc finger factors{2.3.3}	4690	31550	29252	190854	28888	188170	4169	30941	23870	184660	25904	184755	0.969883	0.968292	1.04236	0.961008	0.0659686	0.0320759	0.0140925	0.0136688	0	0
PRGR_do	PGR	Steroid hormone receptors (NR3){2.1.1}	3106	18966	20400	113314	23098	109583	3363	18989	20458	112276	23456	109895	0.90966	0.776953	0.97196	0.829753	4.29066e-07	1.84416e-50	0.126902	3.86626e-30	0	0
PRGR_f1	PGR	Steroid hormone receptors (NR3){2.1.1}	2575	15535	16121	93116	18112	92195	2934	15779	17466	93866	18316	92241	0.957411	0.843737	0.999299	0.936427	0.0506851	3.52647e-19	0.987757	0.000367759	0	0
PRRX2_f1	PRRX2	Paired-related HD factors{3.1.3}	1137	9586	5997	55977	6506	57701	2399	10847	15824	65987	14230	65494	1.10713	1.05194	0.92228	1.01793	0.0034245	0.111231	6.88129e-05	0.403692	0	0
PTF1A_f1	PTF1A	Tal-related factors{1.2.3}	3013	19366	18383	117698	20354	116120	2858	19453	16154	115649	16908	112797	0.996121	0.887598	1.05181	0.980124	0.911274	3.19588e-11	0.0128504	0.319304	0	0
RARA_f1	RARA	Thyroid hormone receptor-related factors (NR1){2.1.2}	1571	8363	10156	48862	11848	46022	700	7468	5454	43996	8284	42376	0.90378	0.729684	0.756122	0.479483	0.000130278	1.07713e-42	3.19105e-13	1.02256e-110	0	0
RARA_f2	RARA	Thyroid hormone receptor-related factors (NR1){2.1.2}	2342	14192	14584	83309	16174	83247	1793	13479	12013	80564	11879	78681	0.942668	0.849365	0.892097	0.881074	0.00966861	3.05393e-16	3.24472e-06	1.0613e-07	0	0
RARG_do	RARG	Thyroid hormone receptor-related factors (NR1){2.1.2}	2816	20155	19044	119936	19142	115348	2050	19285	13031	114785	16211	110759	0.879916	0.841923	0.936357	0.726279	6.97187e-11	1.66034e-20	0.00653532	2.32055e-51	0	0
RARG_f1	RARG	Thyroid hormone receptor-related factors (NR1){2.1.2}	2874	15342	18388	90531	21124	85994	1734	14108	11876	83793	16219	80579	0.92229	0.7626	0.867204	0.610635	3.35813e-05	5.14747e-56	8.64079e-09	2.77648e-114	0	0
RELB_si	RELB	NF-kappaB-related factors{6.1.1}	1937	11034	12304	68159	12788	66896	2432	11234	11793	66193	12466	65724	0.972464	0.91832	1.21511	1.14137	0.306081	0.000152142	7.93821e-20	1.36901e-10	0	0
REL_do	REL	NF-kappaB-related factors{6.1.1}	1671	10397	11122	65199	11785	64219	2039	10887	10136	64366	11321	63381	0.942164	0.875795	1.18932	1.04854	0.0293733	3.12445e-08	2.45657e-13	0.0387944	0	0
REST_f1	REST	Factors with multiple dispersed zinc fingers{2.3.4}	2855	16008	17895	96013	19600	94729	2097	15221	12568	90888	13330	88853	0.956902	0.861977	0.996313	0.918327	0.0353289	1.5434e-16	0.925594	0.000137172	0	0
RFX1_f1	RFX1	RFX-related factors{3.3.3}	1314	7460	8061	44559	8361	45116	1374	7679	8858	45725	8473	45362	0.97365	0.950449	0.923634	0.957937	0.454873	0.0712038	0.00462497	0.120374	0	0
RFX2_f1	RFX2	RFX-related factors{3.3.3}	1575	9197	9336	55310	10159	55649	1680	9303	10081	55920	9780	54916	1.01456	0.938082	1.00173	1.01402	0.68344	0.0114765	0.966289	0.592238	0	0
RFX3_f1	RFX3	RFX-related factors{3.3.3}	1529	10671	9583	63891	10079	64354	2274	11340	14105	67571	13602	66925	0.955302	0.914872	0.960649	0.98665	0.123386	0.000592342	0.0701252	0.553248	0	0
RORA_f1	RORA	Thyroid hormone receptor-related factors (NR1){2.1.2}	2832	15750	17748	92125	19245	90748	2529	15542	17530	92445	18885	90874	0.933342	0.847875	0.858111	0.783005	0.000619007	4.83485e-20	1.15778e-14	4.60372e-39	0	0
RORG_f1	RORC	Thyroid hormone receptor-related factors (NR1){2.1.2}	2876	15236	17787	89947	18886	89193	2748	15233	18414	90838	18778	90178	0.954557	0.891474	0.889919	0.866328	0.0236788	1.92818e-10	9.21324e-10	5.35503e-15	0	0
RUNX1_f1	RUNX1	Runt-related factors{6.4.1}	1520	11853	9746	71385	10117	70939	2102	12638	12341	75058	12549	74678	0.939282	0.899184	1.01158	0.989778	0.0328289	4.38386e-05	0.659141	0.674685	0	0
RUNX2_f1	RUNX2	Runt-related factors{6.4.1}	2016	14134	12082	83651	12956	84170	2525	14532	16025	87346	16153	86178	0.987547	0.926642	0.947068	0.926999	0.701437	0.000767897	0.00920487	0.000139128	0	0
RUNX3_si	RUNX3	Runt-related factors{6.4.1}	2146	13699	12719	81620	13169	82243	2638	14216	16402	85386	15318	84912	1.00527	0.978334	0.966022	1.02864	0.899566	0.340636	0.0946092	0.163779	0	0
RXRA_f1	RXRA	RXR-related receptors (NR2){2.1.3}	3430	21271	21980	126689	23905	123363	2204	20008	15065	118785	17460	116463	0.929432	0.832151	0.868561	0.73477	5.64254e-05	6.08092e-29	1.9538e-10	2.26215e-51	0	0
RXRB_f1	RXRB	RXR-related receptors (NR2){2.1.3}	3871	17560	23953	104072	26164	99012	1937	16106	13414	95823	17582	90388	0.957795	0.834223	0.859119	0.618279	0.0124573	3.54161e-34	9.17621e-11	1.31935e-119	0	0
RXRG_f1	RXRG	RXR-related receptors (NR2){2.1.3}	2261	14421	13044	86065	13854	84353	2327	14224	14517	85929	15847	84495	1.03448	0.95462	0.968362	0.872285	0.169808	0.031549	0.153156	1.58902e-11	0	0
SMAD3_f1	SMAD3	SMAD factors{7.1.1}	2206	12843	14810	78645	18207	79319	2646	12983	14440	76808	13553	73459	0.912127	0.748304	1.08406	1.10465	3.89728e-05	2.03678e-49	8.08351e-05	5.69211e-07	0	0
SMAD4_si	SMAD4	SMAD factors{7.1.1}	2032	11187	13201	68567	15931	70036	2549	11660	14254	68777	12486	65719	0.943449	0.798525	1.05482	1.15064	0.0160223	2.00517e-27	0.0101302	3.32923e-12	0	0
SMRC1_f1	SMARCC1	Myb/SANT domain factors{3.5.1}	4953	20218	28857	120520	29933	113408	2361	17613	15172	106590	22339	105009	1.02315	0.928162	0.941751	0.630123	0.14525	2.97766e-08	0.00664372	7.38928e-137	0	0
SNAI1_f1	SNAI1	More than 3 adjacent zinc finger factors{2.3.3}	2805	15480	16933	93365	20344	89587	2230	14788	12512	88352	16104	84624	0.999107	0.797941	1.06484	0.79242	1	3.17874e-37	0.00664372	1.26576e-30	0	0
SNAI2_f1	SNAI2	More than 3 adjacent zinc finger factors{2.3.3}	1777	8933	11160	54078	13320	51303	1473	8625	8381	51250	11159	49121	0.963932	0.766176	1.04434	0.751771	0.170072	1.52204e-34	0.126902	4.43944e-32	0	0
SOX2_f1	SOX2	SOX-related factors{4.1.1}	3721	35963	22305	216544	24304	215180	5501	37813	32788	228220	33860	225262	1.00449	0.916068	1.0126	0.967835	0.881047	2.08854e-07	0.421499	0.0194391	0	0
SOX4_f1	SOX4	SOX-related factors{4.1.1}	2994	18059	18667	108886	19236	110016	4047	18436	24303	110564	23314	110184	0.967065	0.948198	0.998666	1.03745	0.110388	0.00398831	0.966289	0.0202086	0	0
SOX5_f1	SOX5	SOX-related factors{4.1.1}	1840	18949	10884	112901	12228	114794	4503	22191	28170	133420	27072	132300	1.00726	0.911581	0.961079	0.991664	0.855167	0.000130509	0.00976634	0.59707	0	0
SOX9_f1	SOX9	SOX-related factors{4.1.1}	2779	20536	16409	122614	17468	124681	4797	22520	29422	135410	27402	133850	1.01119	0.965895	0.980347	1.04049	0.68344	0.0809007	0.192984	0.00659128	0	0
SP1_f1	SP1	Three-zinc finger Krüppel-related factors{2.3.1}	3575	20535	19765	119458	18739	118524	1820	18165	10655	110100	12990	110649	1.0522	1.10114	1.03531	0.853443	0.00698004	2.53579e-08	0.192984	2.17824e-11	0	0
SP1_f2	SP1	Three-zinc finger Krüppel-related factors{2.3.1}	3433	26813	18982	158196	16808	157681	2074	23808	9052	144308	11570	145938	1.06704	1.20113	1.38877	1.09881	0.000907144	1.57155e-23	1.56633e-39	8.23217e-05	0	0
SP2_si	SP2	Three-zinc finger Krüppel-related factors{2.3.1}	2428	15793	14428	93459	13109	94804	2193	14922	11685	89973	11715	92295	0.995862	1.11184	1.13161	1.15784	0.916767	6.03142e-07	9.83075e-08	7.32386e-11	0	0
SP3_f1	SP3	Three-zinc finger Krüppel-related factors{2.3.1}	3577	25591	18981	151366	15738	151567	2085	22416	9019	136878	10896	139802	1.11466	1.34613	1.41164	1.19342	4.23325e-09	9.57749e-60	1.72053e-43	1.11879e-13	0	0
SPI1_si	SPI1	Ets-related factors{3.5.2}	4994	42030	32073	252191	31620	249308	3298	39792	19102	236790	20344	235470	0.934285	0.936836	1.0274	0.959299	1.00897e-05	7.38184e-06	0.176324	0.0266427	0	0
SPIB_f1	SPIB	Ets-related factors{3.5.2}	3847	27794	24925	167650	25402	166631	3881	27595	21870	163250	22605	162323	0.930978	0.907944	1.04983	1.00992	3.83438e-05	2.38667e-09	0.00568304	0.578758	0	0
SRBP1_f2	SREBF1	bHLH-ZIP factors{1.2.6}	3892	17463	21953	102914	24934	99451	1652	14911	12027	90821	13929	86713	1.0448	0.888937	0.836628	0.689712	0.0125478	6.78002e-15	1.60343e-12	1.36892e-57	0	0
SRBP2_f1	SREBF2	bHLH-ZIP factors{1.2.6}	3621	19606	21343	115530	22358	114928	1694	17294	11737	103275	11756	101504	0.999721	0.949363	0.861898	0.845749	1	0.00171439	4.82336e-09	9.86419e-12	0	0
SRF_do	SRF	Responders to external signals (SRF/RLM1){5.1.2}	2092	12302	12167	73776	13876	74014	2500	12991	14996	77939	14687	75917	1.03114	0.907059	1.00018	0.994726	0.242781	6.3819e-06	0.993985	0.805915	0	0
SRY_f1	SRY	SOX-related factors{4.1.1}	3517	34658	20846	207028	21711	203876	7582	38523	46295	231282	48122	230090	1.0078	0.952917	0.983267	0.941061	0.759883	0.00664593	0.1666	6.90129e-08	0	0
STA5A_do	STAT5A	STAT factors{6.2.1}	2828	16376	18570	99268	19755	97560	2514	16144	14024	95361	15224	93706	0.923143	0.852838	1.0589	0.958501	5.53331e-05	1.2828e-18	0.0083344	0.0404767	0	0
STA5B_f1	STAT5B	STAT factors{6.2.1}	3314	19084	20963	115200	22900	113504	2712	18682	15851	111412	17022	109127	0.954294	0.860714	1.02033	0.930653	0.0144726	3.05165e-19	0.363936	0.000257177	0	0
STAT1_f2	STAT1	STAT factors{6.2.1}	2716	20229	18101	122834	19234	119673	2974	20225	16602	120038	19288	118225	0.911111	0.835376	1.06319	0.901311	5.61466e-06	1.36241e-21	0.00215817	1.52346e-08	0	0
STAT2_f1	STAT2	STAT factors{6.2.1}	5099	47707	31917	287074	33693	278807	5099	47359	29116	282884	34751	278001	0.961335	0.884437	1.04607	0.861314	0.0144726	4.69263e-18	0.00378027	2.0219e-26	0	0
STAT3_si	STAT3	STAT factors{6.2.1}	2720	16264	17278	98507	19314	96332	2887	16307	16181	96780	17648	94137	0.953488	0.834142	1.0589	0.94436	0.0258352	6.48852e-23	0.00420398	0.00231058	0	0
STAT4_si	STAT4	STAT factors{6.2.1}	3661	22898	23564	138864	24957	135526	3957	23476	22650	139055	24845	135966	0.942199	0.868225	1.03481	0.92243	0.000947934	1.61793e-18	0.0472547	3.4673e-07	0	0
STAT6_do	STAT6	STAT factors{6.2.1}	3104	20835	20472	125949	21968	123814	3117	20864	17547	123428	18636	121045	0.916564	0.839668	1.05087	0.970361	4.75451e-06	1.46896e-23	0.0106124	0.110141	0	0
STF1_f1	NR5A1	FTZ-F1-related receptors (NR5){2.1.5}	2364	12265	13338	73027	14569	71820	2175	11946	13552	71817	14326	70582	1.05529	0.950157	0.964852	0.897028	0.0194247	0.0126236	0.121219	2.37062e-07	0	0
SUH_f1	RBPJ	CSL-related factors{6.1.4}	2451	13603	16417	82763	17718	81138	2786	13814	15815	80997	17529	80034	0.908345	0.825122	1.03291	0.920829	4.67993e-06	1.07186e-23	0.111889	9.19987e-06	0	0
TAL1_f1	TAL1	Tal-related factors{1.2.3}	2653	13224	15496	80497	17500	79787	2900	13263	15944	79743	16791	77362	1.04216	0.914679	1.09358	1.00741	0.0574328	2.149e-06	3.32684e-06	0.712409	0	0
TAL1_f2	TAL1	Tal-related factors{1.2.3}	2859	20633	16905	123524	18626	122684	3745	21280	22205	127939	23089	125665	1.01248	0.912683	1.01399	0.957832	0.643855	1.31962e-06	0.455669	0.00952906	0	0
TBP_f1	TBP	TBP-related factors{8.1.1}	2737	27657	16408	166483	16950	163592	4776	29374	28258	176830	31114	176575	1.00412	0.955129	1.01746	0.92273	0.911274	0.0231823	0.288297	2.42518e-08	0	0
TCF7_f1	TCF7	TCF-7-related factors{4.1.3}	2595	14570	14486	86569	15853	87293	2946	14959	19007	90455	18270	89012	1.06437	0.980722	0.937236	0.959489	0.00463618	0.342935	0.000575828	0.0252586	0	0
TF65_f2	RELA	NF-kappaB-related factors{6.1.1}	2081	12154	13790	74139	14850	71637	1810	11844	9361	69909	11675	68943	0.920524	0.825969	1.14128	0.90243	0.000410733	6.78278e-20	2.27744e-07	1.48914e-05	0	0
TF7L2_f1	TCF7L2	TCF-7-related factors{4.1.3}	3719	23575	21642	141413	24016	141662	3751	23330	23171	140612	23246	138340	1.03078	0.930523	0.975686	0.956824	0.110835	1.20309e-05	0.166355	0.00832515	0	0
TFAP4_si	TFAP4	bHLH-ZIP factors{1.2.6}	1755	9758	10555	59832	12030	58996	1671	9746	8909	58366	9919	56362	1.01951	0.882009	1.12326	0.974246	0.543596	6.17278e-08	9.45496e-06	0.313115	0	0
TFE2_f2	TCF3	E2A-related factors{1.2.1}	2236	12298	13451	74168	15728	73757	2139	12123	11964	72820	12600	70298	1.00253	0.852643	1.07393	0.984403	0.950781	3.2638e-15	0.00211962	0.508437	0	0
TFE3_f1	TFE3	bHLH-ZIP factors{1.2.6}	2604	13106	16695	77177	18474	74129	2054	12341	13649	73206	16733	72341	0.918485	0.797256	0.89268	0.71955	2.89892e-05	1.17814e-35	4.02261e-07	7.30113e-60	0	0
TFEB_f1	TFEB	bHLH-ZIP factors{1.2.6}	2269	9077	15737	53447	13749	50198	1242	7919	8469	45517	11557	48077	0.848972	0.912657	0.842932	0.652444	2.11054e-16	3.96832e-06	1.93589e-09	1.31072e-63	0	0
THA_f1	THRA	Thyroid hormone receptor-related factors (NR1){2.1.2}	2801	15386	18560	90707	21318	86804	1554	14206	11690	84300	14847	79319	0.889714	0.741277	0.788846	0.58441	1.27448e-09	9.18785e-67	2.16306e-20	6.55281e-121	0	0
THA_f2	THRA	Thyroid hormone receptor-related factors (NR1){2.1.2}	3749	20773	24814	123855	24241	117814	2035	19486	12105	115234	15151	109093	0.90081	0.877127	0.994163	0.751964	3.47818e-10	1.04898e-16	0.866361	7.14015e-40	0	0
THB_do	THRB	Thyroid hormone receptor-related factors (NR1){2.1.2}	3252	21741	21792	129327	22979	122676	2532	19980	13905	118156	17129	111643	0.887694	0.798545	1.07684	0.825977	6.06349e-11	1.12952e-40	0.000712236	1.6962e-22	0	0
THB_f1	THRB	Thyroid hormone receptor-related factors (NR1){2.1.2}	3091	15347	19317	90356	22808	86129	1663	13923	11649	82889	14764	77356	0.942091	0.760567	0.8499	0.62582	0.00194854	1.37533e-62	1.15155e-10	4.36894e-97	0	0
TYY1_f2	YY1	More than 3 adjacent zinc finger factors{2.3.3}	2079	17647	12643	105398	14178	102066	2174	16896	13081	101708	15579	100149	0.982123	0.848105	1.00044	0.827147	0.556646	5.57413e-14	0.988031	2.06188e-19	0	0
USF1_f1	USF1	bHLH-ZIP factors{1.2.6}	1737	10048	11870	59241	12742	56591	1386	9260	9073	54281	12001	54783	0.862764	0.767768	0.895466	0.683252	1.37249e-09	6.32452e-32	7.87144e-05	2.04588e-54	0	0
USF2_f1	USF2	bHLH-ZIP factors{1.2.6}	1853	10092	12079	59798	12676	57704	1363	9526	8556	56136	10629	55314	0.908979	0.835838	0.938763	0.744608	8.90032e-05	5.05096e-16	0.0303726	9.43642e-31	0	0
VDR_f1	VDR	Thyroid hormone receptor-related factors (NR1){2.1.2}	3830	17409	22928	103513	24391	96422	1896	15787	12138	93708	18898	91501	0.993239	0.869704	0.927189	0.581499	0.769361	4.41489e-20	0.00217536	1.0504e-153	0	0
VDR_f2	VDR	Thyroid hormone receptor-related factors (NR1){2.1.2}	2843	15898	17474	94483	17853	91873	2141	14950	13901	88468	15971	88498	0.966932	0.920261	0.911414	0.793555	0.11368	7.45896e-06	4.20564e-05	6.3644e-29	0	0
XBP1_f1	XBP1	XBP-1-related factors{1.1.5}	1123	4578	7196	27455	6250	28799	1141	4725	7041	27881	5911	29030	0.93591	1.13032	0.95622	1.18596	0.0361692	3.70846e-05	0.142856	1.22047e-08	0	0
ZFX_f1	ZFX	More than 3 adjacent zinc finger factors{2.3.3}	2313	18592	13006	111873	11386	110752	970	16520	5283	99605	7045	100747	1.07012	1.21012	1.10704	0.839678	0.00486044	1.44766e-17	0.00625326	1.77467e-07	0	0
ZIC1_f1	ZIC1	More than 3 adjacent zinc finger factors{2.3.3}	2503	14422	15047	82961	15552	83154	1452	13390	11689	79590	11287	78894	0.956884	0.927966	0.738358	0.757969	0.050662	0.000179723	5.15513e-32	1.57268e-27	0	0
ZIC2_f1	ZIC2	More than 3 adjacent zinc finger factors{2.3.3}	2550	14261	15232	83261	15894	82019	1593	13158	11900	78316	12817	78863	0.977406	0.922723	0.796763	0.744925	0.348343	4.21284e-05	1.47109e-19	1.12392e-34	0	0
ZIC3_f1	ZIC3	More than 3 adjacent zinc finger factors{2.3.3}	2245	12790	13767	74605	14408	73545	1262	11864	9406	70806	10818	69622	0.951206	0.895974	0.800743	0.684586	0.0337644	1.16406e-07	8.57386e-15	6.28472e-46	0	0
ZN350_f1	ZNF350	More than 3 adjacent zinc finger factors{2.3.3}	2283	13917	13954	83692	14459	83349	1959	13507	11886	81021	12197	80779	0.983888	0.945633	0.988638	0.960552	0.5726	0.00836551	0.67851	0.0906027	0	0
ZN384_f1	ZNF384	More than 3 adjacent zinc finger factors{2.3.3}	2642	28770	15646	173435	17259	173041	4054	29959	24063	180264	24933	179380	1.01795	0.920717	1.01371	0.973545	0.513072	4.58456e-05	0.455669	0.107578	0	0

## Sheet: ST2. Medulloblastoma
Motif name (HOCOMOCO v9)	TF gene (Gene symbol)	TF family (TFClass)	Predicted TFBS, affinity loss cases	Predicted TFBS, total for germline alleles	Control (genomic) predicted TFBS, affinity loss cases	Control (genomic) predicted TFBS, total for germline alleles	Control (shuffle) predicted TFBS, affinity loss cases	Control (shuffle) predicted TFBS, total for germline alleles	Predicted TFBS, affinity gain cases	Predicted TFBS, total for mutated alleles	Control (genomic) predicted TFBS, affinity gain cases	Control (genomic) predicted TFBS, total for simulated substitutions	Control (shuffle) predicted TFBS, affinity gain cases	Control (shuffle) predicted TFBS, total for simulated substitutions	Affinity loss, relative rate (cancer/genomic control)	Affinity loss, relative rate (cancer/shuffle control)	Affinity gain, relative rate (cancer/genomic control)	Affinity gain, relative rate (cancer/shuffle control)	Affinity loss significance (FDR-corrected two-tail Fisher's exact test P-value), versus genomic control	Affinity loss significance (FDR-corrected two-tail Fisher's exact test P-value), versus shuffle control	Affinity gain significance (FDR-corrected two-tail Fisher's exact test P-value), versus genomic control	Affinity gain significance (FDR-corrected two-tail Fisher's exact test P-value), versus shuffle control	TFBS missing from genomic control	TFBS missing from shuffle control
AHR_si	AHR	PAS domain factors{1.2.5}	390	721	7489	14281	5507	14267	113	452	2381	9189	2281	11010	1.03149	1.40135	0.964826	1.20671	0.801605	7.60566e-14	0.881125	0.0707926	0	0
AIRE_f2	AIRE	AIRE{5.3.1}	634	4133	12238	81848	12940	83391	639	4311	13102	86660	12214	85893	1.02594	0.988573	0.980401	1.04237	0.832275	0.834838	0.860336	0.394976	0	0
ALX1_si	ALX1	Paired-related HD factors{3.1.3}	534	4487	10974	88011	10839	90868	882	4832	19142	96601	17001	97041	0.954459	0.997716	0.921162	1.04189	0.737835	0.988287	0.0967519	0.30005	0	0
ANDR_do	AR	Steroid hormone receptors (NR3){2.1.1}	351	1968	6694	38868	7047	38861	356	1999	7142	40319	7423	39727	1.03559	0.983539	1.00537	0.953111	0.832275	0.833161	0.956072	0.47895	0	0
AP2A_f2	TFAP2A	AP-2{1.3.1}	448	2034	8614	40582	9280	40120	122	1732	2642	34858	2997	33899	1.03766	0.952226	0.929355	0.796732	0.796046	0.370606	0.77378	0.0247148	0	0
AP2B_f1	TFAP2B	AP-2{1.3.1}	377	1607	7498	32558	7768	32474	147	1340	2450	26844	2778	27001	1.01868	0.980736	1.20197	1.06625	0.900642	0.767746	0.175535	0.563885	0	0
AP2C_f1	TFAP2C	AP-2{1.3.1}	328	1593	6469	31675	6977	31565	114	1379	2524	27783	2503	26910	1.00818	0.931526	0.909977	0.888778	0.967471	0.256144	0.686624	0.326498	0	0
ARI5B_f1	ARID5B	ARID-related factors{3.7.1}	399	3132	8424	62850	7884	62374	528	3256	10899	65179	10960	65189	0.950469	1.00788	0.969774	0.964525	0.737835	0.901125	0.796919	0.517368	0	0
ARNT_f1	ARNT	PAS domain factors{1.2.5}	285	620	5707	12174	4780	12275	82	413	1888	8168	1780	9098	0.98057	1.18045	0.858969	1.01482	0.898705	0.00242765	0.421504	0.92743	0	0
ATF1_si	ATF1	CREB-related factors{1.1.7}	280	1066	5393	21004	5257	21050	219	1004	4855	20362	4990	20450	1.02299	1.05176	0.914833	0.893929	0.898705	0.456102	0.440142	0.124858	0	0
ATF2+ATF4_f1	ATF2,ATF4	Jun-related factors{1.1.1}; ATF-4-related factors{1.1.6}	297	1282	5763	25718	5754	25682	289	1274	5737	25518	5830	25362	1.03385	1.03402	1.009	0.986832	0.837961	0.61425	0.947949	0.892321	0	0
ATF3_f1	ATF3	Fos-related factors{1.1.2}	268	1488	5000	29371	5262	29285	280	1478	6011	29828	6122	29724	1.05799	1.00237	0.940072	0.919809	0.737835	0.986619	0.640132	0.220096	0	0
ATF5_si	ATF5	ATF-4-related factors{1.1.6}	607	4565	13082	91890	14354	90955	643	4603	12046	91371	12458	89836	0.93399	0.842561	1.05958	1.00733	0.544842	5.58164e-05	0.418268	0.895574	0	0
ATF6A_si	ATF6	CREB-related factors{1.1.7}	385	1360	8206	27387	7364	27720	296	1232	5435	23920	5256	24994	0.944789	1.06562	1.05741	1.14251	0.694872	0.250447	0.646522	0.0344177	0	0
BACH1_si	BACH1	Jun-related factors{1.1.1}	381	1958	6983	38732	7575	38577	431	1976	8569	40475	8704	39869	1.0793	0.990965	1.03026	0.999095	0.613555	0.896621	0.805714	1	0	0
BATF_si	BATF	B-ATF-related factors{1.1.4}	393	2867	7706	57836	8126	55570	568	3075	10783	61310	13216	61152	1.02881	0.937408	1.05026	0.8547	0.837961	0.278885	0.565364	0.000134511	0	0
BCL6_f1	BCL6	More than 3 adjacent zinc finger factors{2.3.3}	570	4669	11692	93104	12697	91664	680	4799	13156	95415	14052	93888	0.972144	0.881351	1.02766	0.946739	0.832275	0.00494455	0.795485	0.225868	0	0
BHE40_f2	BHLHE40	Hairy-related factors{1.2.4}	317	1030	6747	20448	6053	20642	208	938	4225	18455	4267	18775	0.932743	1.04955	0.968608	0.975703	0.644542	0.442768	0.865669	0.807958	0	0
BMAL1_f1	ARNTL	PAS domain factors{1.2.5}	367	1362	7574	27020	7050	26755	257	1228	5194	24769	5201	25342	0.961278	1.0226	0.998025	1.01974	0.801605	0.720168	1	0.807958	0	0
CDX1_f1	CDX1	HOX-related factors{3.1.1}	483	4079	10823	80326	11005	80670	786	4387	17009	86378	16809	86347	0.878824	0.867991	0.90987	0.920365	0.115609	0.00375103	0.0568059	0.0293593	0	0
CDX2_f1	CDX2	HOX-related factors{3.1.1}	493	5900	11437	117520	11232	118127	894	6374	18855	125370	17843	125717	0.858607	0.878794	0.932594	0.988215	0.0296111	0.00886281	0.178394	0.811269	0	0
CEBPA_do	CEBPA	C/EBP-related{1.1.8}	440	3252	8649	64957	8956	64108	665	3442	13161	68895	13568	68742	1.01616	0.968501	1.01137	0.978852	0.915439	0.604333	0.909631	0.688312	0	0
CEBPB_f1	CEBPB	C/EBP-related{1.1.8}	378	2727	7007	54305	7102	53426	445	2785	9497	56531	9927	56526	1.07427	1.04275	0.951119	0.90984	0.656692	0.510444	0.632511	0.0680939	0	0
CEBPD_f1	CEBPD	C/EBP-related{1.1.8}	431	2943	8105	58045	7802	58318	519	3086	11362	61930	11185	61985	1.04881	1.09467	0.91668	0.932013	0.737835	0.102014	0.183785	0.155936	0	0
CEBPE_f1	CEBPE	C/EBP-related{1.1.8}	423	2728	8390	54136	8033	54778	481	2795	10102	56247	9849	56552	1.00051	1.05736	0.958198	0.988141	0.999959	0.331648	0.676206	0.863565	0	0
CEBPG_si	CEBPG	C/EBP-related{1.1.8}	472	3365	9059	66985	9051	66556	657	3493	12808	70473	12801	70283	1.03718	1.03145	1.03492	1.0327	0.801605	0.601073	0.701062	0.501652	0	0
COE1_f2	EBF1	Early B-Cell Factor-related factors{6.1.5}	311	2142	6814	42682	7600	41636	182	2000	3808	39388	4686	38332	0.90946	0.79542	0.941257	0.74439	0.528024	8.47878e-05	0.769106	8.76616e-05	0	0
COT1_f1	NR2F1	RXR-related receptors (NR2){2.1.3}	410	2154	7961	42457	8648	42011	378	2133	8003	42958	8691	42160	1.01513	0.924667	0.951245	0.85967	0.915439	0.158154	0.646522	0.00410723	0	0
COT1_si	NR2F1	RXR-related receptors (NR2){2.1.3}	376	2423	7557	47660	8395	46141	386	2409	7963	48522	10100	47363	0.978676	0.852905	0.976366	0.751395	0.898705	0.00316482	0.865669	2.45645e-09	0	0
COT2_f1	NR2F2	RXR-related receptors (NR2){2.1.3}	416	2737	8226	54330	9197	51620	364	2725	7489	54604	10231	53296	1.00385	0.853081	0.973947	0.695843	0.973174	0.00211342	0.865669	1.09633e-13	0	0
COT2_f2	NR2F2	RXR-related receptors (NR2){2.1.3}	501	3413	9599	67474	10872	65444	459	3390	9488	68266	11031	66653	1.03184	0.883612	0.974188	0.818121	0.821148	0.00862085	0.851143	1.63971e-05	0	0
CREB1_f1	CREB1	CREB-related factors{1.1.7}	305	882	5381	17375	5190	18001	171	783	3932	16195	3563	16632	1.11659	1.19939	0.899501	1.01944	0.349253	0.001736	0.414495	0.857056	0	0
CREM_f1	CREM	CREB-related factors{1.1.7}	268	1493	5264	30313	5329	29734	345	1534	6607	30199	7078	30413	1.03368	1.00157	1.02797	0.966368	0.837961	0.986619	0.850578	0.620555	0	0
CRX_si	CRX	Paired-related HD factors{3.1.3}	234	1822	4743	35390	5019	36471	290	1877	6835	37571	6098	37422	0.958286	0.93325	0.849274	0.948142	0.837961	0.393782	0.0381259	0.485163	0	0
CTCF_f2	CTCF	More than 3 adjacent zinc finger factors{2.3.3}	349	2117	7344	42727	8361	42144	206	1979	3711	39311	4069	38224	0.959123	0.830964	1.10267	0.977845	0.808069	0.000833826	0.454255	0.840485	0	0
CUX1_f1	CUX1	HD-CUT factors{3.1.9}	131	1035	2827	20448	2555	21379	188	1065	4076	21244	3322	21674	0.915495	1.05908	0.920048	1.15172	0.737835	0.601073	0.583405	0.0917922	0	0
DBP_si	DBP	C/EBP-related{1.1.8}	343	2642	6940	52648	7119	53779	623	2925	12619	58361	11487	58232	0.984881	0.980743	0.985054	1.07974	0.936195	0.79261	0.881125	0.0806113	0	0
DDIT3_f1	DDIT3	C/EBP-related{1.1.8}	358	2234	6573	44914	7408	43204	363	2208	7247	44872	8946	43434	1.09501	0.934594	1.01795	0.798194	0.526642	0.26965	0.894903	9.56614e-06	0	0
DLX3_do	DLX3	NK-related factors{3.1.2}	353	2843	6780	56490	6526	56994	499	2985	10169	59574	9517	60179	1.03452	1.08438	0.979343	1.05706	0.832275	0.203662	0.865669	0.297493	0	0
E2F1_f2	E2F1	E2F-related factors{3.3.2}	469	1804	9029	36962	9376	36853	213	1582	3668	31970	4196	32188	1.06427	1.02186	1.17351	1.03284	0.628728	0.691024	0.13588	0.732626	0	0
E2F2_f1	E2F2	E2F-related factors{3.3.2}	256	571	4518	11367	3888	11706	77	376	1584	8046	1335	8986	1.12799	1.34985	1.04023	1.37844	0.309772	9.49356e-07	0.881125	0.0125806	0	0
E2F3_si	E2F3	E2F-related factors{3.3.2}	164	344	3084	6887	2967	7434	63	242	1232	5053	773	5249	1.06464	1.19451	1.06774	1.76776	0.737835	0.0138057	0.840399	5.30699e-05	0	0
E2F4_do	E2F4	E2F-related factors{3.3.2}	366	1259	7343	25950	7153	26510	184	1140	3235	22869	3209	23267	1.02735	1.0774	1.141	1.17026	0.844221	0.187719	0.296656	0.0623743	0	0
E2F5_do	E2F5	E2F-related factors{3.3.2}	168	436	3100	8757	2737	9302	95	353	1844	7267	1392	7786	1.08847	1.30956	1.06058	1.5053	0.669355	0.000498828	0.838705	0.000188133	0	0
E2F6_f1	E2F6	E2F-related factors{3.3.2}	527	2555	10110	51527	10881	50499	161	2201	2959	44040	3507	42693	1.05124	0.957268	1.0887	0.890485	0.708784	0.393669	0.640132	0.231301	0	0
EGR1_f2	EGR1	Three-zinc finger Krüppel-related factors{2.3.1}	393	1429	7790	28075	7333	28416	104	1080	2424	21733	2342	22864	0.991157	1.06572	0.863369	0.940102	0.959365	0.250447	0.414495	0.667229	0	0
EGR2_si	EGR2	Three-zinc finger Krüppel-related factors{2.3.1}	422	1969	7890	39166	7735	39079	182	1607	3563	32923	3674	33767	1.0639	1.0828	1.0465	1.0409	0.669355	0.147522	0.812143	0.688312	0	0
EHF_si	EHF	Ets-related factors{3.5.2}	585	3211	12188	64311	12591	63837	515	3177	10328	63193	10868	62709	0.961321	0.923693	0.991843	0.935342	0.737835	0.0764113	0.947949	0.191977	0	0
ELF1_f1	ELF1	Ets-related factors{3.5.2}	407	2201	7842	43693	8263	43345	293	2055	5644	41387	5999	40783	1.03029	0.970009	1.04552	0.969295	0.837961	0.617705	0.77378	0.703779	0	0
ELF2_f1	ELF2	Ets-related factors{3.5.2}	462	3022	9379	60496	10427	59274	366	2925	7605	59063	8641	57880	0.986092	0.869065	0.971788	0.838146	0.936195	0.00419863	0.853408	0.00109347	0	0
ELK1_f1	ELK1	Ets-related factors{3.5.2}	345	1435	6653	28869	6556	29182	222	1331	4269	27014	4317	27377	1.04323	1.07015	1.05545	1.05774	0.795428	0.256144	0.741831	0.507784	0	0
ELK4_f1	ELK4	Ets-related factors{3.5.2}	293	1083	5794	21903	5370	22644	253	1028	4483	20887	3984	21422	1.02274	1.14082	1.14666	1.32333	0.898705	0.0318521	0.13588	2.0272e-05	0	0
ENOA_si	ENO1		356	1938	7113	38932	7297	37880	291	1869	5428	36917	5870	35853	1.00543	0.95359	1.05894	0.950979	0.968086	0.455783	0.646522	0.501652	0	0
ERG_f1	ERG	Ets-related factors{3.5.2}	312	1347	5946	27178	5851	27248	259	1285	4764	25938	4762	26101	1.05872	1.07868	1.09739	1.10475	0.737835	0.238961	0.403474	0.163345	0	0
ERR1_f1	ESRRA	Steroid hormone receptors (NR3){2.1.1}	392	2322	8161	45790	8053	43443	330	2236	7356	44850	9238	44633	0.947221	0.910722	0.899835	0.71305	0.737835	0.0901183	0.210617	3.7671e-11	0	0
ERR2_f1	ESRRB	Steroid hormone receptors (NR3){2.1.1}	369	2299	7179	45046	7938	43482	332	2220	7839	44149	9240	43951	1.00712	0.879196	0.842258	0.711348	0.968086	0.0190851	0.0169921	2.45842e-11	0	0
ERR3_f1	ESRRG	Steroid hormone receptors (NR3){2.1.1}	368	1936	7638	38257	7667	37360	331	1905	7561	38225	8066	38047	0.952081	0.926241	0.878418	0.819587	0.737835	0.196974	0.0977088	0.000211772	0	0
ESR1_do	ESR1	Steroid hormone receptors (NR3){2.1.1}	326	2295	5989	46174	7186	44596	266	2173	5194	43815	6670	43251	1.09516	0.881543	1.03263	0.793766	0.613555	0.0359863	0.853408	0.000188945	0	0
ESR2_do	ESR2	Steroid hormone receptors (NR3){2.1.1}	351	2635	6916	52774	7705	49155	308	2531	6167	51388	9354	50089	1.01646	0.849809	1.01402	0.651634	0.920502	0.00400339	0.927723	4.18636e-16	0	0
ESR2_si	ESR2	Steroid hormone receptors (NR3){2.1.1}	298	1797	6233	35953	7221	34046	256	1778	5188	35262	7134	34256	0.956547	0.781874	0.978622	0.691372	0.808069	2.55433e-05	0.897218	2.03779e-10	0	0
ETS1_si	ETS1	Ets-related factors{3.5.2}	427	2369	8549	47354	9195	46511	376	2318	7505	46433	7974	45635	0.998399	0.911731	1.00358	0.928317	1	0.079888	0.970493	0.211752	0	0
ETS2_f1	ETS2	Ets-related factors{3.5.2}	493	2751	9784	55667	10408	54772	345	2568	6360	50871	7085	50707	1.01962	0.943078	1.07458	0.961506	0.898705	0.256144	0.485546	0.590849	0	0
ETV4_f1	ETV4	Ets-related factors{3.5.2}	400	2582	8511	52038	9200	50875	387	2542	7005	50201	8062	49106	0.947205	0.856683	1.09104	0.927315	0.737835	0.00289293	0.331947	0.204604	0	0
EVI1_f1	MECOM	Factors with multiple dispersed zinc fingers{2.3.4}	710	5816	14054	115950	13530	118344	924	6129	19517	123460	17601	124608	1.00717	1.06778	0.953664	1.06731	0.959365	0.140331	0.41546	0.0806113	0	0
FEV_f1	FEV	Ets-related factors{3.5.2}	504	3077	10795	61735	11508	61115	580	3167	11481	62664	12055	61820	0.936724	0.869863	0.999582	0.939165	0.621577	0.00256847	1	0.184472	0	0
FLI1_f1	FLI1	Ets-related factors{3.5.2}	344	2109	6791	41654	7299	41349	226	1950	4617	39348	4822	38658	1.00047	0.924025	0.987726	0.92915	1	0.207202	0.9532	0.382677	0	0
FOSB_f1	FOSB	Fos-related factors{1.1.2}	309	2009	6597	40412	6648	40256	490	2181	9460	43328	9719	42986	0.942198	0.931361	1.02901	0.993678	0.737835	0.279671	0.797268	0.92743	0	0
FOSL1_f2	FOSL1	Fos-related factors{1.1.2}	339	2621	6961	53362	7360	50800	503	2722	9379	54160	11354	54152	0.991501	0.892727	1.06709	0.881344	0.968086	0.0600007	0.412542	0.00558643	0	0
FOSL2_f1	FOSL2	Fos-related factors{1.1.2}	322	2441	6524	49404	6880	46994	486	2617	8570	51871	12285	51963	0.998933	0.901036	1.12403	0.78551	1	0.0952644	0.0932419	1.30064e-08	0	0
FOS_si	FOS	Fos-related factors{1.1.2}	248	1798	4600	35248	4705	35333	283	1812	6255	36630	6175	36459	1.05691	1.03582	0.914614	0.922138	0.779444	0.665097	0.402696	0.240918	0	0
FOXA1_f1	FOXA1	Forkhead box (FOX) factors{3.3.1}	593	5994	13831	120959	14541	120578	1140	6548	22137	129336	22644	128349	0.865212	0.820374	1.01718	0.986815	0.0285158	6.8312e-06	0.838705	0.752715	0	0
FOXA2_f1	FOXA2	Forkhead box (FOX) factors{3.3.1}	553	5877	12721	117722	12808	117974	999	6387	19858	125727	19809	125432	0.870775	0.866711	0.990288	0.990409	0.0359211	0.00207019	0.908423	0.840485	0	0
FOXA3_f1	FOXA3	Forkhead box (FOX) factors{3.3.1}	718	6941	15614	139982	15848	139726	1189	7461	22853	147518	22865	146650	0.927386	0.912022	1.02869	1.02211	0.404014	0.0263396	0.646522	0.552145	0	0
FOXC1_f1	FOXC1	Forkhead box (FOX) factors{3.3.1}	683	6127	14573	123283	15270	121931	1025	6485	20317	128473	22079	128294	0.943033	0.890119	0.999462	0.918419	0.613555	0.00493399	1	0.0105866	0	0
FOXI1_f1	FOXI1	Forkhead box (FOX) factors{3.3.1}	388	2189	7268	43361	7610	44004	457	2244	9641	45390	8939	44975	1.05748	1.02493	0.958808	1.02465	0.737835	0.692075	0.676206	0.688312	0	0
FOXJ2_f1	FOXJ2	Forkhead box (FOX) factors{3.3.1}	710	7435	15865	150028	16250	148915	1155	7942	22315	157239	22987	156354	0.903045	0.87511	1.02474	0.989188	0.130739	0.00125257	0.728684	0.807445	0	0
FOXJ3_f2	FOXJ3	Forkhead box (FOX) factors{3.3.1}	967	10749	20288	216866	20726	212330	1382	11208	25835	223181	28354	221161	0.961636	0.921625	1.06519	0.961776	0.712042	0.0228669	0.127809	0.222007	0	0
FOXJ3_si	FOXJ3	Forkhead box (FOX) factors{3.3.1}	917	10165	19567	204540	20497	200378	1458	10639	26314	211226	28739	208880	0.943009	0.881905	1.10006	0.996052	0.526642	0.000498828	0.00691873	0.921757	0	0
FOXO1_si	FOXO1	Forkhead box (FOX) factors{3.3.1}	914	10313	18357	207125	19166	202122	1185	10626	22006	212347	24116	209454	0.999982	0.934638	1.0761	0.968572	1	0.0766593	0.0977088	0.382677	0	0
FOXO3_si	FOXO3	Forkhead box (FOX) factors{3.3.1}	621	7319	13395	148028	13848	145052	948	7666	17652	152818	19078	151300	0.937651	0.888744	1.07058	0.980721	0.613555	0.00734272	0.183149	0.677873	0	0
FOXO4_f1	FOXO4	Forkhead box (FOX) factors{3.3.1}	649	4943	13533	99044	14564	99764	909	5252	18217	104898	18001	103586	0.960922	0.899388	0.99662	0.995964	0.737835	0.0115994	0.970493	0.93436	0	0
FOXP2_si	FOXP2	Forkhead box (FOX) factors{3.3.1}	439	3777	9735	75104	10446	74369	693	4028	14364	79684	15322	79118	0.896695	0.827484	0.95442	0.88839	0.309772	0.000184292	0.540215	0.00228238	0	0
FOXQ1_f1	FOXQ1	Forkhead box (FOX) factors{3.3.1}	877	7234	17956	146066	18505	146775	1391	7779	26324	155063	25732	154468	0.98619	0.961577	1.05332	1.07342	0.898705	0.341299	0.210617	0.0148171	0	0
GABP1+GABP2_f1	GABPB1,GABPB2		412	1859	7669	37689	7967	37464	251	1711	4977	34623	5185	34380	1.08917	1.04217	1.02052	0.972704	0.526642	0.459287	0.894903	0.785046	0	0
GABPA_f1	GABPA	Ets-related factors{3.5.2}	362	1913	6823	38158	6872	38118	193	1710	3901	34725	4188	34805	1.05829	1.04964	1.00468	0.937986	0.737835	0.445149	0.970493	0.51112	0	0
GATA1_si	GATA1	GATA-type zinc fingers{2.2.1}	365	2615	6946	52213	7188	53636	523	2786	10604	55755	8934	55226	1.04922	1.04152	0.98704	1.16043	0.746379	0.519278	0.914623	0.00144452	0	0
GATA2_si	GATA2	GATA-type zinc fingers{2.2.1}	328	2151	6261	42829	6689	44213	433	2255	9223	45085	7560	44868	1.0431	1.00791	0.938645	1.13961	0.808069	0.906956	0.454255	0.0134445	0	0
GATA3_si	GATA3	GATA-type zinc fingers{2.2.1}	331	2269	6529	45006	6759	46885	448	2398	9493	48031	7330	47574	1.00558	1.01192	0.945251	1.21254	0.968086	0.859271	0.549287	0.000122139	0	0
GATA4_f1	GATA4	GATA-type zinc fingers{2.2.1}	371	2562	7279	51547	7410	53017	537	2747	10615	54623	8840	54195	1.02548	1.03608	1.00594	1.19846	0.870404	0.586508	0.9532	7.57136e-05	0	0
GATA6_f2	GATA6	GATA-type zinc fingers{2.2.1}	357	2559	7021	50998	7359	52507	535	2764	10955	55318	9217	54926	1.01333	0.995397	0.977394	1.15346	0.936195	0.974527	0.851143	0.00199636	0	0
GCR_do	NR3C1	Steroid hormone receptors (NR3){2.1.1}	544	4349	11494	87319	12690	85077	518	4364	10269	86788	11872	85882	0.95027	0.83861	1.00317	0.858664	0.728657	9.58248e-05	0.970493	0.000847458	0	0
GCR_si	NR3C1	Steroid hormone receptors (NR3){2.1.1}	411	2783	7723	55678	8504	54525	457	2833	9146	56888	10075	56166	1.0647	0.946893	1.00337	0.899286	0.675604	0.362379	0.970493	0.0344177	0	0
GFI1B_f1	GFI1B	More than 3 adjacent zinc finger factors{2.3.3}	545	3323	10477	67536	10819	65322	593	3395	11365	68511	13023	68415	1.05722	0.990236	1.05295	0.917604	0.669355	0.876838	0.506162	0.0530507	0	0
GFI1_f1	GFI1	More than 3 adjacent zinc finger factors{2.3.3}	501	3456	10129	69501	9543	66372	520	3438	9994	69185	11559	68991	0.994692	1.00824	1.04706	0.902754	0.973174	0.883169	0.640132	0.0321132	0	0
GLI1_f1	GLI1	More than 3 adjacent zinc finger factors{2.3.3}	473	2491	9943	49127	10395	47611	418	2405	8951	47783	10369	47205	0.938189	0.869702	0.927819	0.791247	0.628728	0.00289293	0.402696	5.25515e-07	0	0
GLI2_f1	GLI2	More than 3 adjacent zinc finger factors{2.3.3}	410	2126	7882	42358	8848	41081	394	2064	7989	41405	9261	40571	1.03638	0.895399	0.989343	0.836266	0.808069	0.0328144	0.942866	0.000283715	0	0
GLI3_si	GLI3	More than 3 adjacent zinc finger factors{2.3.3}	334	1944	7319	38750	7888	38433	399	1974	8372	39184	8392	38582	0.909641	0.83712	0.946031	0.929277	0.526642	0.001736	0.578462	0.196765	0	0
HEN1_si	NHLH1	Tal-related factors{1.2.3}	410	2102	8007	41940	9162	40744	224	1948	4916	38835	5836	37608	1.02167	0.86741	0.908386	0.74101	0.898705	0.00482671	0.423509	5.4828e-06	0	0
HIC1_si	HIC1	Factors with multiple dispersed zinc fingers{2.3.4}	321	1471	6169	29716	6755	29285	242	1418	4631	28488	4910	27772	1.05116	0.946046	1.04985	0.965306	0.737835	0.393782	0.769106	0.688312	0	0
HIF1A_si	HIF1A	PAS domain factors{1.2.5}	317	734	6505	14788	5321	15134	111	525	2316	10383	2047	11386	0.981805	1.22835	0.947868	1.17603	0.898705	0.000129196	0.848911	0.137482	0	0
HINFP_f1	HINFP	Factors with multiple dispersed zinc fingers{2.3.4}	225	533	4182	10663	3168	10785	72	377	1479	8037	1388	9015	1.07634	1.43711	1.03781	1.24042	0.669355	6.49198e-08	0.897218	0.114536	0	0
HLF_si	HLF	C/EBP-related{1.1.8}	210	1653	4457	32826	4441	33747	311	1725	6380	34424	5728	34843	0.935668	0.965386	0.972774	1.09669	0.737835	0.715331	0.860336	0.155936	0	0
HNF1A_f1	HNF1A	POU domain factors{3.1.10}	583	5388	12545	108477	11880	108749	862	5679	16991	113553	16747	114210	0.935638	0.990489	1.01441	1.03515	0.613555	0.883169	0.875294	0.404421	0	0
HNF1B_f1	HNF1B	POU domain factors{3.1.10}	521	4400	9937	86896	10307	88571	751	4631	15712	93360	15056	93598	1.03545	1.01752	0.963595	1.00814	0.801605	0.758745	0.646522	0.86497	0	0
HNF4A_f1	HNF4A	RXR-related receptors (NR2){2.1.3}	451	2530	8271	50477	9504	49626	401	2514	8334	51039	8934	49706	1.08791	0.930805	0.97685	0.887446	0.526642	0.185837	0.865669	0.0265426	0	0
HNF4G_f1	HNF4G	RXR-related receptors (NR2){2.1.3}	384	2262	7713	44402	8875	43269	359	2182	7363	44199	8963	42883	0.977277	0.827651	0.987637	0.787175	0.898705	0.000297437	0.942866	2.77452e-06	0	0
HNF6_f1	ONECUT1	HD-CUT factors{3.1.9}	692	6172	13541	121897	13441	124613	975	6628	22007	132431	19761	132680	1.00931	1.03947	0.885219	0.987685	0.94039	0.406165	0.00211815	0.801034	0	0
HSF1_f2	HSF1	HSF factors{3.4.1}	561	3444	10848	69052	11313	68646	575	3401	10618	68664	11054	67837	1.03687	0.98841	1.09332	1.03755	0.774551	0.850767	0.171476	0.475019	0	0
HSF2_si	HSF2	HSF factors{3.4.1}	407	2339	7935	47018	7807	46836	419	2330	8357	47036	8356	47035	1.03105	1.0439	1.01213	1.01223	0.837961	0.45737	0.924376	0.85521	0	0
HTF4_f1	TCF12	E2A-related factors{1.2.1}	361	2339	7165	46593	8739	45166	476	2477	9948	49496	10993	47692	1.00365	0.797677	0.956126	0.833701	0.973174	2.63804e-05	0.646522	4.42775e-05	0	0
HXA10_f1	HOXA10	HOX-related factors{3.1.1}	492	4792	10596	95331	10200	95167	770	5110	16201	101776	16288	102440	0.92372	0.957932	0.946615	0.947702	0.526642	0.453073	0.402696	0.204604	0	0
HXA13_f1	HOXA13	HOX-related factors{3.1.1}	473	3417	10092	68693	10284	69171	714	3675	14164	72346	13465	72329	0.942218	0.931061	0.992361	1.04363	0.669355	0.186911	0.942866	0.326498	0	0
HXA1_f1	HOXA1	HOX-related factors{3.1.1}	377	2175	7508	43261	8176	43098	523	2325	10866	46914	11008	46194	0.998744	0.913689	0.971206	0.943965	1	0.115727	0.796919	0.240918	0	0
HXB7_si	HOXB7	HOX-related factors{3.1.1}	506	3782	9634	73891	9773	76174	754	4067	17225	81675	15229	81554	1.02616	1.04282	0.879077	0.992821	0.837961	0.43768	0.00395947	0.898015	0	0
HXB8_do	HOXB8	HOX-related factors{3.1.1}	458	3799	8984	74262	9199	76548	698	4072	16113	81613	14073	81481	0.996536	1.0032	0.868222	0.99247	0.985524	0.963136	0.00211815	0.896766	0	0
IKZF1_f1	IKZF1	Factors with multiple dispersed zinc fingers{2.3.4}	521	3607	11488	73017	12400	68944	466	3610	8327	71202	12083	69377	0.91806	0.803094	1.10378	0.741173	0.411456	1.04676e-06	0.181841	1.13591e-11	0	0
INSM1_f1	INSM1	Factors with multiple dispersed zinc fingers{2.3.4}	399	1871	8283	37154	8752	37187	285	1788	5942	35387	6152	35018	0.956571	0.906114	0.949267	0.907303	0.746379	0.0599	0.716623	0.149768	0	0
IRF1_si	IRF1	Interferon-regulatory factors{3.5.3}	647	7714	14534	155033	15932	151559	737	7811	14528	155006	16636	152306	0.894672	0.797877	1.00671	0.863831	0.118227	6.49198e-08	0.942866	0.000137727	0	0
IRF2_f1	IRF2	Interferon-regulatory factors{3.5.3}	603	5946	13347	118684	13919	116890	657	5909	13244	117546	14641	117058	0.901781	0.851651	0.986825	0.888959	0.20006	0.000251022	0.897218	0.00515733	0	0
IRF3_f1	IRF3	Interferon-regulatory factors{3.5.3}	682	7267	14430	145400	15009	142755	682	7155	12530	143148	13998	141068	0.945643	0.892624	1.08895	0.960588	0.635966	0.00656771	0.171476	0.413449	0	0
IRF4_si	IRF4	Interferon-regulatory factors{3.5.3}	975	11323	20380	227833	20061	222855	1012	11429	17328	226943	19049	223944	0.962622	0.956562	1.15969	1.04097	0.737835	0.250447	0.000510793	0.298011	0	0
IRF7_f1	IRF7	Interferon-regulatory factors{3.5.3}	546	5909	12568	117709	13357	116750	702	5997	14410	119039	15337	118339	0.86541	0.807656	0.967004	0.903214	0.0296111	3.1174e-06	0.716623	0.0134785	0	0
IRF9_f1	IRF9	Interferon-regulatory factors{3.5.3}	592	4694	13280	94313	13450	93691	744	4733	14387	94392	15178	94191	0.895678	0.878525	1.03134	0.975509	0.130739	0.00316482	0.725777	0.604211	0	0
ITF2_f1	TCF4	E2A-related factors{1.2.1}	400	2326	7578	45771	8950	44372	483	2373	10226	47852	10636	45862	1.03869	0.852582	0.952453	0.877655	0.808069	0.00207019	0.61277	0.00437699	0	0
JUNB_f1	JUNB	Jun-related factors{1.1.1}	373	2638	7557	54088	7689	51375	548	2838	9805	56458	12396	56527	1.01201	0.944748	1.11185	0.880527	0.937526	0.363204	0.0977088	0.00337895	0	0
JUND_f1	JUND	Jun-related factors{1.1.1}	299	2542	6373	51146	6641	47614	450	2660	7999	52913	12314	53227	0.943981	0.843329	1.11907	0.731246	0.737835	0.00585102	0.114208	4.30562e-13	0	0
JUN_f1	JUN	Jun-related factors{1.1.1}	299	1900	5786	38329	6242	37753	439	2038	8232	41065	9079	40622	1.04248	0.951799	1.07455	0.963793	0.808069	0.480622	0.402696	0.52964	0	0
KAISO_f1	ZBTB33	Other factors with up to three adjacent zinc fingers{2.3.2}	218	1218	4380	23983	4559	24588	180	1200	3917	23837	3512	23614	0.980028	0.965301	0.912829	1.00857	0.936195	0.691024	0.552362	0.92743	0	0
KLF1_f1	KLF1	Three-zinc finger Krüppel-related factors{2.3.1}	508	2960	10542	58602	10723	57077	423	2778	8626	55547	8906	55006	0.954029	0.913517	0.980526	0.94045	0.737835	0.0600007	0.881125	0.292701	0	0
KLF4_f2	KLF4	Three-zinc finger Krüppel-related factors{2.3.1}	542	2665	10818	53054	10586	51952	271	2402	5520	48278	6134	47526	0.997409	0.998096	0.986749	0.874146	0.985524	0.988287	0.942866	0.0481651	0	0
KLF8_f1	KLF8	Three-zinc finger Krüppel-related factors{2.3.1}	454	1973	9138	39031	9263	38322	393	1891	8470	37767	8882	37420	0.98285	0.951974	0.926681	0.875576	0.904521	0.359917	0.390468	0.009832	0	0
LEF1_f1	LEF1	TCF-7-related factors{4.1.3}	450	2857	8387	56956	9353	56350	522	2925	10752	59243	11434	58288	1.06963	0.948954	0.983314	0.909757	0.635966	0.359917	0.881125	0.0431062	0	0
LHX3_f1	LHX3	HD-LIM factors{3.1.5}	452	5333	9750	105898	9970	108487	840	5747	17610	114108	15490	114540	0.920556	0.922252	0.947098	1.0808	0.526642	0.151175	0.390468	0.0444488	0	0
MAF_f1	MAF	Maf-related factors{1.1.3}	307	1778	5918	35153	6777	34788	351	1827	7201	36605	7545	35661	1.02564	0.886336	0.976599	0.908036	0.898705	0.0475332	0.870014	0.0967053	0	0
MAX_f1	MAX	bHLH-ZIP factors{1.2.6}	319	1252	6804	25345	6438	25247	266	1235	4741	24147	5101	24368	0.949105	0.999183	1.097	1.02891	0.737835	1	0.402696	0.731756	0	0
MBD2_si	MBD2		196	565	3726	11013	3579	11360	38	380	966	7912	783	8245	1.02535	1.10109	0.819048	1.053	0.898705	0.201457	0.578462	0.807958	0	0
MECP2_f1	MECP2		260	673	5154	13476	4559	13538	72	466	1427	9450	1309	9943	1.01012	1.14721	1.02319	1.17361	0.959365	0.0227111	0.942866	0.261893	0	0
MEF2A_f1	MEF2A	Regulators of differentiation{5.1.1}	679	6824	15935	136537	15010	134303	886	7014	17875	139650	19252	138837	0.852568	0.890299	0.986877	0.910956	0.00300362	0.00536565	0.881125	0.0105713	0	0
MEF2C_f1	MEF2C	Regulators of differentiation{5.1.1}	790	5802	15855	117144	15883	114805	996	6011	18702	120805	19981	119610	1.00601	0.984187	1.07031	0.991889	0.959698	0.733012	0.171476	0.86497	0	0
MEF2D_f1	MEF2D	Regulators of differentiation{5.1.1}	746	5260	15516	106060	15601	103694	945	5406	18064	108082	19897	107299	0.969449	0.942658	1.04591	0.942679	0.792051	0.164074	0.423509	0.0992917	0	0
MEIS1_f2	MEIS1	TALE-type homeo domain factors{3.1.4}	486	3171	9374	63002	10133	61835	677	3364	13610	67053	14590	66392	1.03008	0.935269	0.9915	0.915784	0.832275	0.207202	0.942866	0.0293593	0	0
MEIS2_do	MEIS2	TALE-type homeo domain factors{3.1.4}	408	2754	7606	54560	8096	53453	601	2906	11998	58593	13001	57745	1.06271	0.978133	1.00999	0.918579	0.688915	0.739823	0.927723	0.0493946	0	0
MITF_f1	MITF	bHLH-ZIP factors{1.2.6}	342	2448	6469	49003	7219	46707	515	2611	10507	52515	12566	51597	1.05828	0.903898	0.985837	0.809893	0.737835	0.0940774	0.903845	3.83598e-07	0	0
MTF1_f1	MTF1	More than 3 adjacent zinc finger factors{2.3.3}	369	1682	6935	33899	6920	32134	210	1506	4091	30458	5556	30449	1.07236	1.01873	1.03816	0.764197	0.644542	0.767099	0.848911	7.93823e-05	0	0
MYB_f1	MYB	Myb/SANT domain factors{3.5.1}	173	1123	3616	22335	3898	22797	258	1203	5349	23878	4926	23476	0.951533	0.900953	0.957369	1.02208	0.837961	0.238561	0.795485	0.795859	0	0
MYCN_si	MYCN	bHLH-ZIP factors{1.2.6}	264	786	5880	15564	5006	15477	109	611	2338	11794	2560	12694	0.889048	1.03843	0.899916	0.884594	0.309772	0.600151	0.61277	0.283673	0	0
MYC_f1	MYC	bHLH-ZIP factors{1.2.6}	333	1130	6937	23098	6255	22801	213	1016	3740	19750	4149	20454	0.981225	1.07422	1.10709	1.03352	0.91133	0.238333	0.402696	0.720151	0	0
MYF6_f1	MYF6	MyoD / ASC-related factors{1.2.2}	306	1834	6017	36425	7529	35715	373	1939	7868	38735	8658	37138	1.01005	0.791472	0.947044	0.825148	0.959365	5.07238e-05	0.625917	0.000128131	0	0
MYOD1_f1	MYOD1	MyoD / ASC-related factors{1.2.2}	345	2180	6928	43773	8036	42433	444	2271	9140	45327	10342	44105	0.99991	0.835654	0.969564	0.833775	1	0.00141743	0.797268	7.93823e-05	0	0
NANOG_f1	NANOG	NK-related factors{3.1.2}	419	2674	8264	51988	8566	51976	541	2793	12191	55804	12275	55266	0.985747	0.950774	0.88665	0.872093	0.936195	0.397541	0.0331391	0.00143662	0	0
NDF1_f1	NEUROD1	Tal-related factors{1.2.3}	318	2159	6517	43222	7481	42326	406	2201	8193	43867	8884	42619	0.976858	0.83334	0.987645	0.884913	0.898705	0.00207019	0.927723	0.0185039	0	0
NF2L1_f1	NFE2L1	Jun-related factors{1.1.1}	298	1764	5781	35102	5721	34775	441	1891	8932	38041	9297	38068	1.02576	1.02686	0.993231	0.954914	0.898705	0.711264	0.9532	0.405723	0	0
NFAC1_do	NFATC1	NFAT-related factors{6.1.3}	405	2735	7773	55251	8339	54430	438	2808	8191	56768	8679	55876	1.05257	0.966545	1.08104	1.00423	0.737835	0.600059	0.383141	0.935167	0	0
NFAC1_si	NFATC1	NFAT-related factors{6.1.3}	520	4221	10775	85866	11475	84355	650	4448	11289	88244	12443	87394	0.98173	0.90562	1.1423	1.02637	0.898705	0.0403794	0.0150632	0.606082	0	0
NFAC2_f1	NFATC2	NFAT-related factors{6.1.3}	588	4570	12402	92733	13496	90843	687	4703	11951	93298	14557	92179	0.962063	0.866059	1.14038	0.925	0.751586	0.00121237	0.0147542	0.0641763	0	0
NFAC3_f1	NFATC3	NFAT-related factors{6.1.3}	594	4173	12059	85293	13318	82913	741	4320	12512	85985	14430	84697	1.00679	0.886179	1.17877	1.00678	0.959365	0.00536565	0.000510793	0.892321	0	0
NFAC4_f1	NFATC4	NFAT-related factors{6.1.3}	599	4765	11975	96757	12743	94828	652	4827	11075	96833	12555	95847	1.01571	0.935468	1.181	1.03117	0.898705	0.164074	0.00160849	0.533051	0	0
NFE2_f2	NFE2	Jun-related factors{1.1.1}	409	2186	7989	43426	8580	42843	489	2254	9737	45336	10310	44533	1.01702	0.934256	1.01012	0.937083	0.91133	0.23484	0.934049	0.198651	0	0
NFIA+NFIB+NFIC+NFIX_f2	NFIA,NFIB,NFIC,NFIX	Nuclear factor 1{7.1.2}	465	2822	8843	55281	10195	54399	385	2829	8288	56493	9168	55018	1.03008	0.879224	0.927625	0.816691	0.832275	0.00757222	0.412542	7.93823e-05	0	0
NFIA+NFIB+NFIC+NFIX_si	NFIA,NFIB,NFIC,NFIX	Nuclear factor 1{7.1.2}	285	2105	6365	41370	7229	41105	322	2189	7496	43262	7159	42102	0.879994	0.769855	0.84896	0.865088	0.316019	1.7799e-05	0.0299588	0.0146779	0	0
NFIL3_si	NFIL3	C/EBP-related{1.1.8}	261	2450	5980	48878	5787	49729	438	2584	8450	51133	7848	51588	0.870736	0.915442	1.02571	1.11422	0.309772	0.239657	0.850578	0.0442411	0	0
NFKB1_f1	NFKB1	NF-kappaB-related factors{6.1.1}	313	1623	6604	33099	6888	31898	190	1512	3116	29875	4136	29314	0.966571	0.893092	1.20479	0.890628	0.837961	0.0600007	0.0977088	0.172276	0	0
NFYA_f1	NFYA	Heteromeric CCAAT-binding factors{4.2.1}	201	1587	4047	31087	4463	32029	257	1641	5921	32524	5059	32094	0.972892	0.908941	0.860267	0.993536	0.904521	0.250447	0.0977088	0.954926	0	0
NFYB_f1	NFYB	Heteromeric CCAAT-binding factors{4.2.1}	228	1597	4319	31328	4710	32319	284	1639	6273	32803	5269	32482	1.03557	0.979641	0.906103	1.0682	0.844221	0.834311	0.323993	0.362085	0	0
NFYC_f1	NFYC	Heteromeric CCAAT-binding factors{4.2.1}	266	1633	5055	32050	5567	32845	269	1611	6058	32637	5236	32023	1.03277	0.961044	0.899576	1.02122	0.844221	0.604333	0.296656	0.805782	0	0
NKX25_f1	NKX2-5	NK-related factors{3.1.2}	278	1982	5626	38776	5907	38832	406	2144	9078	42907	8967	42311	0.966728	0.92207	0.895033	0.893526	0.844221	0.250447	0.117327	0.032526	0	0
NKX28_f1	NKX2-8	NK-related factors{3.1.2}	283	1937	5710	37847	6107	38029	317	1977	7403	39388	7150	38778	0.968394	0.909796	0.853117	0.869625	0.844221	0.168483	0.0331391	0.0189388	0	0
NKX31_si	NKX3-1	NK-related factors{3.1.2}	773	7241	15910	144168	15476	145895	1144	7720	23705	153385	22551	154535	0.967341	1.00638	0.958852	1.01548	0.751586	0.883169	0.421504	0.703779	0	0
NKX32_f1	NKX3-2	NK-related factors{3.1.2}	347	2134	6659	42229	7266	42735	413	2222	8520	44708	8348	44200	1.03119	0.956364	0.97533	0.984115	0.837961	0.499222	0.853873	0.821668	0	0
NOBOX_si	NOBOX	Paired-related HD factors{3.1.3}	258	2137	4838	42671	5134	44307	433	2327	9210	46864	7668	46727	1.06483	1.04191	0.946828	1.13391	0.737835	0.601073	0.573356	0.0174293	0	0
NR1D1_f1	NR1D1	Thyroid hormone receptor-related factors (NR1){2.1.2}	600	3892	11443	77950	12159	76827	728	4101	14768	82364	15603	81575	1.05016	0.97408	0.990051	0.928091	0.708784	0.61425	0.926216	0.0640356	0	0
NR1H4_f1	NR1H4	Thyroid hormone receptor-related factors (NR1){2.1.2}	335	1616	6178	31550	6825	31318	259	1551	5564	31637	5779	30911	1.05866	0.95125	0.949503	0.893199	0.737835	0.439454	0.737582	0.0967053	0	0
NR1I2_f2	NR1I2	Thyroid hormone receptor-related factors (NR1){2.1.2}	460	3578	9613	71102	10252	69419	516	3683	10949	73385	12623	71846	0.950912	0.870537	0.939033	0.797422	0.737835	0.0052972	0.421504	1.37567e-07	0	0
NR1I2_si	NR1I2	Thyroid hormone receptor-related factors (NR1){2.1.2}	294	2489	6089	50085	7244	47222	416	2605	7594	51593	10415	50798	0.971592	0.769996	1.08494	0.778884	0.898705	1.7799e-05	0.372028	9.80077e-08	0	0
NR1I3_f2	NR1I3	Thyroid hormone receptor-related factors (NR1){2.1.2}	437	3229	8523	63613	9025	62567	483	3239	10002	64820	10856	63701	1.01011	0.938235	0.966403	0.875009	0.959365	0.256144	0.783212	0.00515733	0	0
NR1I3_si	NR1I3	Thyroid hormone receptor-related factors (NR1){2.1.2}	302	2152	5982	43704	6917	40959	348	2195	6243	43925	9056	43058	1.02527	0.830991	1.11548	0.75381	0.898705	0.00221655	0.190528	2.45424e-08	0	0
NR2C1_si	NR2C1	RXR-related receptors (NR2){2.1.3}	337	2358	6680	47346	7739	45261	330	2317	6763	46409	8439	44868	1.01296	0.835844	0.977351	0.75724	0.94039	0.00189646	0.881125	1.64726e-07	0	0
NR2C2_f1	NR2C2	RXR-related receptors (NR2){2.1.3}	542	3005	11091	60601	11900	59928	549	2989	10649	59641	11181	58600	0.985516	0.908317	1.02869	0.962639	0.915439	0.0344723	0.797268	0.474401	0	0
NR2E3_f1	NR2E3	RXR-related receptors (NR2){2.1.3}	895	6545	17142	130085	18116	127752	998	6663	20882	134244	22845	132501	1.03772	0.964315	0.962905	0.868738	0.737835	0.371544	0.569349	8.58334e-06	0	0
NR4A1_f1	NR4A1	NGFI-B-related receptors (NR4){2.1.4}	407	2358	7923	46198	8857	45751	381	2348	8594	47337	9175	46332	1.00643	0.891589	0.893783	0.819411	0.968086	0.0293037	0.13588	8.26962e-05	0	0
NR4A2_si	NR4A2	NGFI-B-related receptors (NR4){2.1.4}	443	2598	9047	51522	9714	50732	437	2634	9456	52358	10181	51647	0.971075	0.89053	0.918631	0.841628	0.837961	0.0206134	0.286465	0.000293459	0	0
NR5A2_f1	NR5A2	FTZ-F1-related receptors (NR5){2.1.5}	307	2148	6083	42032	7115	41451	244	2103	5925	42123	6350	40986	0.987566	0.832653	0.824862	0.74888	0.959365	0.00221655	0.0290335	4.76935e-06	0	0
NR6A1_do	NR6A1	GCNF-related receptors (NR6){2.1.6}	601	2960	11409	58994	11393	57106	619	3022	13206	60780	14258	60230	1.04989	1.01772	0.942726	0.865268	0.688915	0.720168	0.402696	0.000211772	0	0
NRF1_f1	NRF1	NRF{0.0.6}	353	970	6267	18995	5852	19781	143	794	3209	16607	2614	16931	1.10302	1.23012	0.932045	1.16652	0.349253	9.58248e-05	0.728684	0.111121	0	0
OTX2_si	OTX2	Paired-related HD factors{3.1.3}	492	3702	9553	74493	8067	72556	404	3726	8634	75270	8533	73889	1.03635	1.19534	0.945254	0.938894	0.801605	0.000498828	0.61277	0.303224	0	0
OVOL1_f1	OVOL1	More than 3 adjacent zinc finger factors{2.3.3}	350	1667	6575	33843	6987	34437	453	1793	8636	36011	8091	35757	1.0807	1.03483	1.05351	1.11655	0.621577	0.601073	0.569349	0.0277569	0	0
P53_f2	TP53	p53-related factors{6.3.1}	314	2326	6970	46303	7209	45530	478	2421	9642	47934	9437	47040	0.896801	0.852595	0.981544	0.984162	0.411456	0.0073448	0.881125	0.807958	0	0
PBX1_do	PBX1	TALE-type homeo domain factors{3.1.4}	443	3505	8643	69673	9382	71024	684	3791	14825	76318	13672	75930	1.01886	0.956809	0.928826	1.00204	0.898705	0.455783	0.192059	0.955079	0	0
PBX2_f1	PBX2	TALE-type homeo domain factors{3.1.4}	602	4446	12154	88505	12725	89900	869	4692	17809	94589	16807	94150	0.985997	0.956597	0.9837	1.03751	0.915439	0.371544	0.860336	0.361137	0	0
PBX3_f2	PBX3	TALE-type homeo domain factors{3.1.4}	260	1987	4766	39038	4992	39679	305	2024	6852	40944	6172	40663	1.07179	1.04007	0.900455	0.992802	0.737835	0.61425	0.259824	0.941066	0	0
PDX1_do	PDX1	HOX-related factors{3.1.1}	240	1785	5064	35076	5018	36222	357	1900	8007	37931	6868	37912	0.9313	0.970543	0.890101	1.0372	0.737835	0.72947	0.127809	0.590849	0	0
PEBB_f1	CBFB		460	2687	9754	53288	10051	52851	407	2705	8168	53320	8364	53041	0.93527	0.90019	0.982204	0.954168	0.628728	0.034023	0.894903	0.463061	0	0
PIT1_f1	POU1F1	POU domain factors{3.1.10}	723	6803	15359	134386	15989	133180	1162	7307	24832	145552	25882	144655	0.929884	0.885229	0.932124	0.888797	0.416496	0.00246373	0.0977088	7.04649e-05	0	0
PO2F1_f1	POU2F1	POU domain factors{3.1.10}	606	4479	12763	87997	13228	86575	1025	4882	21336	97443	22519	96550	0.932839	0.885503	0.958879	0.90018	0.526642	0.00494455	0.423509	0.000611425	0	0
PO2F2_si	POU2F2	POU domain factors{3.1.10}	537	4387	11350	86638	12139	85770	1003	4850	21016	96217	21581	95130	0.934371	0.864887	0.946806	0.911602	0.613555	0.0018645	0.285426	0.00377325	0	0
PO3F1_f1	POU3F1	POU domain factors{3.1.10}	654	4189	12689	83574	13008	82828	950	4548	18853	90992	19116	90318	1.02828	0.994109	1.00815	0.986917	0.808069	0.922648	0.924376	0.779138	0	0
PO5F1_do	POU5F1	POU domain factors{3.1.10}	747	6485	15689	128790	16914	127229	1264	6996	26439	140058	27861	138342	0.945578	0.866464	0.957106	0.897128	0.613555	0.000251022	0.390468	0.000104993	0	0
PPARA_f1	PPARA	Thyroid hormone receptor-related factors (NR1){2.1.2}	309	2001	6554	39789	7467	37546	292	2006	5997	39775	7989	38728	0.937493	0.776478	0.965446	0.705642	0.737835	1.4205e-05	0.840399	1.53163e-10	0	0
PPARA_f2	PPARA	Thyroid hormone receptor-related factors (NR1){2.1.2}	511	2505	9614	49983	10708	49447	417	2455	8388	49809	8554	48646	1.06055	0.941987	1.00863	0.965967	0.656692	0.238333	0.942866	0.590849	0	0
PPARG_f1	PPARG	Thyroid hormone receptor-related factors (NR1){2.1.2}	510	3218	9537	64169	10742	63434	432	3206	8736	64367	9518	63144	1.06634	0.935882	0.992821	0.893936	0.628728	0.196974	0.9532	0.0333537	0	0
PPARG_si	PPARG	Thyroid hormone receptor-related factors (NR1){2.1.2}	382	2284	7652	45509	8483	43963	355	2271	7325	45164	8953	45033	0.994694	0.866772	0.96382	0.786273	0.973174	0.0071993	0.797268	3.15842e-06	0	0
PRDM1_f1	PRDM1	More than 3 adjacent zinc finger factors{2.3.3}	623	5328	13244	107241	13702	105548	651	5409	13169	107169	13944	106373	0.946816	0.90072	0.979446	0.918138	0.668497	0.0169418	0.853408	0.052094	0	0
PRGR_do	PGR	Steroid hormone receptors (NR3){2.1.1}	469	3126	9592	62204	10671	59807	552	3172	11345	63428	13470	62612	0.972956	0.840874	0.972932	0.808902	0.837961	0.000311086	0.808514	1.8218e-07	0	0
PRGR_f1	PGR	Steroid hormone receptors (NR3){2.1.1}	421	2631	7861	52287	8792	51410	473	2672	9360	54041	10408	53165	1.06433	0.935667	1.02205	0.904239	0.669355	0.247246	0.860336	0.0420656	0	0
PRRX2_f1	PRRX2	Paired-related HD factors{3.1.3}	230	1834	4174	36312	4682	38046	401	2012	8354	40555	6660	40104	1.091	1.01907	0.967534	1.20013	0.669355	0.834311	0.797268	0.000535851	0	0
PTF1A_f1	PTF1A	Tal-related factors{1.2.3}	488	3312	9836	66429	10821	65419	504	3367	9987	66949	10681	65410	0.995104	0.890771	1.00345	0.916684	0.975128	0.0169611	0.970493	0.0783898	0	0
RARA_f1	RARA	Thyroid hormone receptor-related factors (NR1){2.1.2}	176	1197	3811	23982	4420	21805	167	1191	3346	23478	5484	22905	0.925263	0.725358	0.983875	0.585649	0.737835	2.33279e-05	0.947949	6.42214e-15	0	0
RARA_f2	RARA	Thyroid hormone receptor-related factors (NR1){2.1.2}	336	2232	6581	44328	7481	43529	366	2201	7349	44046	7687	42945	1.01398	0.875919	0.996642	0.929002	0.936195	0.0227628	0.994518	0.221034	0	0
RARG_do	RARG	Thyroid hormone receptor-related factors (NR1){2.1.2}	396	3126	7998	62757	8762	60129	347	3084	7306	61506	9306	59201	0.994001	0.869335	0.947224	0.715783	0.973174	0.00873198	0.646522	7.34206e-11	0	0
RARG_f1	RARG	Thyroid hormone receptor-related factors (NR1){2.1.2}	302	2187	6163	43166	7174	40469	314	2205	6632	43995	9014	42732	0.967181	0.778967	0.944669	0.675082	0.844221	2.55433e-05	0.646522	3.28154e-14	0	0
RELB_si	RELB	NF-kappaB-related factors{6.1.1}	337	1903	6797	38896	7189	38083	321	1843	5454	36168	5990	36410	1.0134	0.93811	1.15502	1.0587	0.936195	0.31117	0.0932419	0.394976	0	0
REL_do	REL	NF-kappaB-related factors{6.1.1}	341	1929	6700	39391	7275	38607	283	1884	4872	37963	5604	37287	1.03931	0.938113	1.17047	0.999459	0.808069	0.313447	0.0932419	1	0	0
REST_f1	REST	Factors with multiple dispersed zinc fingers{2.3.4}	462	2790	9121	55209	9986	53982	387	2676	7490	53664	8731	52587	1.00232	0.895149	1.03616	0.871042	0.985524	0.025362	0.795485	0.0105866	0	0
RFX1_f1	RFX1	RFX-related factors{3.3.3}	300	1420	5872	27986	6130	28573	245	1384	5077	27821	4643	27481	1.0069	0.984755	0.970053	1.04776	0.968086	0.849079	0.867487	0.569584	0	0
RFX2_f1	RFX2	RFX-related factors{3.3.3}	280	1681	6142	33701	6692	33937	300	1677	5948	33509	5615	32687	0.913952	0.84471	1.00781	1.04139	0.613555	0.00593909	0.947949	0.573669	0	0
RFX3_f1	RFX3	RFX-related factors{3.3.3}	305	1958	5899	38568	6031	39214	391	2043	8667	40972	7875	40768	1.01844	1.01284	0.904746	0.99078	0.915439	0.872484	0.181841	0.905552	0	0
RORA_f1	RORA	Thyroid hormone receptor-related factors (NR1){2.1.2}	445	2647	8675	52184	9386	50954	502	2721	10699	54515	11857	53809	1.01129	0.912649	0.940044	0.83725	0.936195	0.0766593	0.423509	4.78217e-05	0	0
RORG_f1	RORC	Thyroid hormone receptor-related factors (NR1){2.1.2}	433	2586	8563	51695	9097	51065	495	2669	9992	52958	10372	52922	1.01084	0.939906	0.98296	0.946303	0.94039	0.263021	0.881133	0.292184	0	0
RUNX1_f1	RUNX1	Runt-related factors{6.4.1}	358	2202	6937	44133	7346	43562	402	2305	7565	45971	7988	45573	1.03433	0.964101	1.05982	0.995004	0.832275	0.600151	0.572787	0.946499	0	0
RUNX2_f1	RUNX2	Runt-related factors{6.4.1}	398	2571	8267	51239	8967	51511	551	2698	11251	53921	11347	53126	0.959475	0.88927	0.978761	0.956171	0.799596	0.0282634	0.853408	0.380637	0	0
RUNX3_si	RUNX3	Runt-related factors{6.4.1}	454	2569	9908	51725	10411	52896	458	2575	9146	51153	8012	50638	0.922585	0.897888	0.994783	1.12415	0.526642	0.0293037	0.970493	0.0244218	0	0
RXRA_f1	RXRA	RXR-related receptors (NR2){2.1.3}	502	3246	9985	65299	10903	63514	436	3229	8458	64336	9524	63178	1.01138	0.900904	1.02708	0.895705	0.936195	0.0296351	0.848911	0.0352918	0	0
RXRB_f1	RXRB	RXR-related receptors (NR2){2.1.3}	408	2549	8532	51697	9726	48090	472	2639	9681	52870	12441	50641	0.969851	0.791427	0.976769	0.728031	0.837961	3.40431e-06	0.859352	3.28154e-14	0	0
RXRG_f1	RXRG	RXR-related receptors (NR2){2.1.3}	396	2394	7276	47616	7783	46974	424	2399	8434	48274	9001	47634	1.08251	0.998347	1.01162	0.935324	0.613555	1	0.927723	0.232072	0	0
SMAD3_f1	SMAD3	SMAD factors{7.1.1}	334	2192	6860	43406	7714	43108	391	2216	8008	43796	8372	42931	0.964121	0.851499	0.964978	0.904792	0.832275	0.00493399	0.796919	0.0680939	0	0
SMAD4_si	SMAD4	SMAD factors{7.1.1}	301	1929	6125	38329	6746	38109	344	1981	7064	39221	6992	38425	0.976463	0.881486	0.964144	0.954303	0.898705	0.0416343	0.797268	0.501652	0	0
SMRC1_f1	SMARCC1	Myb/SANT domain factors{3.5.1}	366	3158	7769	64327	7914	56995	519	3273	9015	64920	16111	64505	0.959615	0.83466	1.14192	0.634881	0.808069	0.00141576	0.0331391	1.1949e-32	0	0
SNAI1_f1	SNAI1	More than 3 adjacent zinc finger factors{2.3.3}	459	2718	8665	53394	10605	51505	524	2748	10962	55349	12771	53278	1.04061	0.820166	0.962797	0.795495	0.774551	2.95171e-05	0.702409	2.37208e-08	0	0
SNAI2_f1	SNAI2	More than 3 adjacent zinc finger factors{2.3.3}	261	1538	4865	30381	5902	29134	342	1622	7229	32783	8511	31764	1.05975	0.837693	0.956193	0.786919	0.737835	0.00532509	0.725777	1.98405e-06	0	0
SOX2_f1	SOX2	SOX-related factors{4.1.1}	705	6528	14910	130210	15839	128685	1107	6964	21444	138230	23214	137023	0.943139	0.877423	1.02467	0.93828	0.613555	0.00152451	0.732382	0.052094	0	0
SOX4_f1	SOX4	SOX-related factors{4.1.1}	620	3149	12569	63583	13003	63813	593	3105	11675	62057	11569	61943	0.996	0.966239	1.01514	1.02256	0.973174	0.469024	0.881125	0.683283	0	0
SOX5_f1	SOX5	SOX-related factors{4.1.1}	413	3748	9134	74306	10035	75600	706	4073	14837	80878	13820	80132	0.896424	0.830147	0.944876	1.00505	0.309772	0.000368769	0.402696	0.9215	0	0
SOX9_f1	SOX9	SOX-related factors{4.1.1}	525	3710	10283	74973	11043	76027	788	4008	15594	80338	14505	79475	1.03174	0.97424	1.01289	1.07724	0.808069	0.64863	0.881125	0.0563799	0	0
SP1_f1	SP1	Three-zinc finger Krüppel-related factors{2.3.1}	637	3168	12391	63773	11715	62842	144	2621	2581	53626	3370	53125	1.03487	1.0786	1.14152	0.866093	0.751586	0.0810626	0.403474	0.155936	0	0
SP1_f2	SP1	Three-zinc finger Krüppel-related factors{2.3.1}	541	4061	10579	81537	9744	80912	126	3461	2189	70193	2791	69776	1.02677	1.10622	1.16739	0.910155	0.837961	0.036335	0.383141	0.431645	0	0
SP2_si	SP2	Three-zinc finger Krüppel-related factors{2.3.1}	523	2476	10028	49138	9142	49331	152	2088	3234	41860	3478	43250	1.03503	1.1398	0.942263	0.905252	0.795428	0.0052972	0.797268	0.347208	0	0
SP3_f1	SP3	Three-zinc finger Krüppel-related factors{2.3.1}	639	3916	12417	78921	10227	77917	112	3250	2209	65786	2785	66765	1.03713	1.2432	1.0263	0.826149	0.737835	9.49356e-07	0.914623	0.0859185	0	0
SPI1_si	SPI1	Ets-related factors{3.5.2}	688	6829	14297	138624	14993	137214	705	6903	12737	137101	13234	135014	0.976843	0.922022	1.09932	1.04193	0.837961	0.0599	0.101393	0.382677	0	0
SPIB_f1	SPIB	Ets-related factors{3.5.2}	720	4785	14819	95756	15608	95201	664	4706	13028	94166	13325	92861	0.972294	0.917793	1.01984	0.983292	0.808069	0.0328144	0.853408	0.779138	0	0
SRBP1_f2	SREBF1	bHLH-ZIP factors{1.2.6}	417	2581	8782	52451	9296	49414	440	2518	8332	50190	10212	48382	0.964958	0.85882	1.0526	0.827885	0.808069	0.00289293	0.61277	5.68845e-05	0	0
SRBP2_f1	SREBF2	bHLH-ZIP factors{1.2.6}	477	3086	9789	62120	9061	60303	361	2868	7010	57582	7896	57558	0.980879	1.02869	1.03394	0.917543	0.898705	0.616264	0.805714	0.163345	0	0
SRF_do	SRF	Responders to external signals (SRF/RLM1){5.1.2}	413	2292	7398	45508	8390	45663	489	2426	10110	49001	9922	47873	1.10843	0.980704	0.976949	0.972545	0.349253	0.767746	0.853408	0.649255	0	0
SRY_f1	SRY	SOX-related factors{4.1.1}	773	6463	15877	129242	16472	127962	1085	6759	21367	135337	22548	134378	0.9736	0.929138	1.01676	0.956682	0.808069	0.0694845	0.848911	0.209442	0	0
STA5A_do	STAT5A	STAT factors{6.2.1}	396	2928	8442	59188	9053	58443	431	3009	8089	59093	8649	58073	0.948227	0.8731	1.0464	0.961753	0.737835	0.0112578	0.676206	0.53018	0	0
STA5B_f1	STAT5B	STAT factors{6.2.1}	478	3427	9575	69119	10401	68442	492	3512	9417	70019	10020	68921	1.00687	0.917828	1.04163	0.963595	0.968086	0.0944192	0.702409	0.531931	0	0
STAT1_f2	STAT1	STAT factors{6.2.1}	392	3732	8407	74833	8932	73503	435	3772	8652	74696	9614	73259	0.934968	0.864372	0.995631	0.878768	0.669355	0.0073448	0.979545	0.0134445	0	0
STAT2_f1	STAT2	STAT factors{6.2.1}	765	8152	16561	165233	18321	161051	847	8255	15965	164005	18149	160733	0.936284	0.824919	1.05403	0.908696	0.526642	8.61126e-07	0.412542	0.01134	0	0
STAT3_si	STAT3	STAT factors{6.2.1}	419	3042	8842	61381	9851	60933	502	3126	9960	61918	9771	60083	0.956177	0.851975	0.998326	0.987478	0.751586	0.00207019	1	0.855241	0	0
STAT4_si	STAT4	STAT factors{6.2.1}	533	4229	11275	84585	12559	82597	638	4277	12540	85317	13493	83358	0.94551	0.828894	1.01489	0.921553	0.669355	3.52325e-05	0.881125	0.0623743	0	0
STAT6_do	STAT6	STAT factors{6.2.1}	415	3737	9016	75313	9394	74436	493	3907	9650	76577	9778	75867	0.927643	0.879949	1.00132	0.979053	0.613555	0.0170647	0.994596	0.752715	0	0
STF1_f1	NR5A1	FTZ-F1-related receptors (NR5){2.1.5}	350	2086	6974	40862	7266	39685	291	2024	6929	40181	7754	39762	0.983086	0.916399	0.833744	0.737267	0.936195	0.151916	0.0177098	4.8657e-08	0	0
SUH_f1	RBPJ	CSL-related factors{6.1.4}	360	2415	8133	48992	8876	47821	454	2479	8479	48483	9568	47822	0.897966	0.803132	1.04719	0.915347	0.349253	5.07238e-05	0.646522	0.0806113	0	0
TAL1_f1	TAL1	Tal-related factors{1.2.3}	418	2269	7642	44707	8729	44087	524	2318	10767	47333	11260	45977	1.07773	0.930439	0.993773	0.923039	0.613555	0.196974	0.95394	0.0811126	0	0
TAL1_f2	TAL1	Tal-related factors{1.2.3}	518	3735	9555	73307	10582	73416	721	3914	15295	78773	15485	77184	1.06403	0.962193	0.948729	0.918186	0.644542	0.469024	0.414495	0.032526	0	0
TBP_f1	TBP	TBP-related factors{8.1.1}	659	5871	14419	116809	14149	115703	899	6043	18215	120028	19368	120631	0.909315	0.917893	0.980303	0.926576	0.232614	0.0492356	0.840399	0.0352918	0	0
TCF7_f1	TCF7	TCF-7-related factors{4.1.3}	467	2566	7980	50001	8702	49952	432	2520	9695	51301	9588	50211	1.14034	1.04471	0.907113	0.897747	0.115609	0.428035	0.181841	0.0352918	0	0
TF65_f2	RELA	NF-kappaB-related factors{6.1.1}	353	1996	7234	40612	8094	39610	258	1914	4405	38343	5459	37540	0.992865	0.865478	1.17332	0.926956	0.968086	0.00828258	0.0977088	0.314542	0	0
TF7L2_f1	TCF7L2	TCF-7-related factors{4.1.3}	510	3964	9729	79058	10586	78939	594	4036	12782	80809	12968	80131	1.04548	0.959392	0.930457	0.909417	0.737835	0.453073	0.296871	0.0335593	0	0
TFAP4_si	TFAP4	bHLH-ZIP factors{1.2.6}	283	1717	5869	34424	6754	33991	278	1710	5570	33842	5836	32424	0.966748	0.829505	0.987756	0.903233	0.837961	0.00228397	0.947949	0.134117	0	0
TFE2_f2	TCF3	E2A-related factors{1.2.1}	314	2135	6702	42706	7824	42252	426	2215	8099	44192	8846	43033	0.937165	0.794237	1.04942	0.935601	0.737835	6.46466e-05	0.646522	0.22917	0	0
TFE3_f1	TFE3	bHLH-ZIP factors{1.2.6}	367	2238	7273	44803	7646	42221	424	2273	8360	45740	11020	45495	1.01018	0.905524	1.0206	0.770102	0.959365	0.0849009	0.873303	7.65304e-09	0	0
TFEB_f1	TFEB	bHLH-ZIP factors{1.2.6}	406	1493	8451	29376	7742	27788	249	1324	5299	26453	6793	27138	0.945259	0.976046	0.938842	0.751325	0.688915	0.690577	0.646522	1.48431e-06	0	0
THA_f1	THRA	Thyroid hormone receptor-related factors (NR1){2.1.2}	331	2296	6911	46379	8041	43382	375	2328	7169	46447	9008	44239	0.967468	0.777778	1.04363	0.791089	0.837961	7.98001e-06	0.728684	2.77452e-06	0	0
THA_f2	THRA	Thyroid hormone receptor-related factors (NR1){2.1.2}	514	3148	10579	62755	10905	58834	418	3043	8513	61761	11127	59215	0.968572	0.880909	0.996566	0.731018	0.808069	0.00568281	0.979545	1.17343e-11	0	0
THB_do	THRB	Thyroid hormone receptor-related factors (NR1){2.1.2}	435	3168	8842	63344	9414	58783	383	3058	8494	61056	11355	58521	0.983692	0.857396	0.90028	0.645485	0.915439	0.00239141	0.181841	4.57286e-21	0	0
THB_f1	THRB	Thyroid hormone receptor-related factors (NR1){2.1.2}	333	2274	6856	45586	8424	42433	397	2294	8406	46069	10716	43754	0.973676	0.737631	0.948454	0.706614	0.898705	4.82158e-08	0.63553	2.44568e-14	0	0
TYY1_f2	YY1	More than 3 adjacent zinc finger factors{2.3.3}	455	2999	8064	59915	8349	57703	560	2994	11109	61160	13016	60002	1.12725	1.04857	1.02974	0.862233	0.20008	0.399543	0.795485	0.000374945	0	0
USF1_f1	USF1	bHLH-ZIP factors{1.2.6}	299	1731	6260	34796	6029	33145	284	1684	5662	33277	7350	33571	0.960128	0.949613	0.991175	0.770288	0.815805	0.459287	0.9532	4.13155e-06	0	0
USF2_f1	USF2	bHLH-ZIP factors{1.2.6}	315	1786	6451	35458	6462	34145	315	1746	6294	35195	7599	34644	0.96943	0.931943	1.00884	0.822504	0.844221	0.27826	0.947949	0.000402959	0	0
VDR_f1	VDR	Thyroid hormone receptor-related factors (NR1){2.1.2}	329	2394	6950	48114	7508	44129	309	2385	6068	47475	9875	46687	0.95139	0.80774	1.01365	0.612532	0.765846	0.000203051	0.927723	6.54061e-22	0	0
VDR_f2	VDR	Thyroid hormone receptor-related factors (NR1){2.1.2}	375	2368	7659	48072	8200	46881	393	2392	7383	47618	8230	46901	0.993962	0.905384	1.05967	0.936297	0.973174	0.0810626	0.578462	0.267993	0	0
XBP1_f1	XBP1	XBP-1-related factors{1.1.5}	394	1019	7896	20230	6716	20693	191	845	3975	16677	3675	17991	0.990628	1.19134	0.948326	1.10656	0.959365	0.000359404	0.77378	0.218394	0	0
ZFX_f1	ZFX	More than 3 adjacent zinc finger factors{2.3.3}	549	3302	11382	65581	9221	64054	96	2583	2297	51330	3880	53330	0.957976	1.15495	0.830533	0.510842	0.737835	0.00221655	0.323993	2.42472e-12	0	0
ZIC1_f1	ZIC1	More than 3 adjacent zinc finger factors{2.3.3}	452	2314	9209	45796	9873	44949	243	2079	5098	41489	5657	40869	0.971382	0.889295	0.951229	0.844422	0.837961	0.0161814	0.77378	0.0146779	0	0
ZIC2_f1	ZIC2	More than 3 adjacent zinc finger factors{2.3.3}	448	2423	8987	48204	9331	47149	329	2251	6833	44989	7982	45330	0.991729	0.934262	0.962311	0.830031	0.967471	0.208893	0.796919	0.000847458	0	0
ZIC3_f1	ZIC3	More than 3 adjacent zinc finger factors{2.3.3}	340	1973	7501	39071	7834	38063	176	1853	3326	36215	4853	35576	0.897609	0.837281	1.0342	0.69628	0.349253	0.00161449	0.870014	1.1168e-06	0	0
ZN350_f1	ZNF350	More than 3 adjacent zinc finger factors{2.3.3}	411	2345	8333	47845	9178	47418	330	2231	5889	44585	6026	43805	1.00632	0.905512	1.11985	1.07525	0.968086	0.0600007	0.192059	0.267329	0	0
ZN384_f1	ZNF384	More than 3 adjacent zinc finger factors{2.3.3}	560	5455	10713	110301	11600	110194	619	5490	12000	110600	12223	109702	1.05697	0.975199	1.03918	1.01194	0.669355	0.65292	0.676206	0.839965	0	0

## Sheet: ST2. Lymphoma B-cell
Motif name (HOCOMOCO v9)	TF gene (Gene symbol)	TF family (TFClass)	Predicted TFBS, affinity loss cases	Predicted TFBS, total for germline alleles	Control (genomic) predicted TFBS, affinity loss cases	Control (genomic) predicted TFBS, total for germline alleles	Control (shuffle) predicted TFBS, affinity loss cases	Control (shuffle) predicted TFBS, total for germline alleles	Predicted TFBS, affinity gain cases	Predicted TFBS, total for mutated alleles	Control (genomic) predicted TFBS, affinity gain cases	Control (genomic) predicted TFBS, total for simulated substitutions	Control (shuffle) predicted TFBS, affinity gain cases	Control (shuffle) predicted TFBS, total for simulated substitutions	Affinity loss, relative rate (cancer/genomic control)	Affinity loss, relative rate (cancer/shuffle control)	Affinity gain, relative rate (cancer/genomic control)	Affinity gain, relative rate (cancer/shuffle control)	Affinity loss significance (FDR-corrected two-tail Fisher's exact test P-value), versus genomic control	Affinity loss significance (FDR-corrected two-tail Fisher's exact test P-value), versus shuffle control	Affinity gain significance (FDR-corrected two-tail Fisher's exact test P-value), versus genomic control	Affinity gain significance (FDR-corrected two-tail Fisher's exact test P-value), versus shuffle control	TFBS missing from genomic control	TFBS missing from shuffle control
AHR_si	AHR	PAS domain factors{1.2.5}	139	445	2977	8666	2475	9093	119	421	2547	8272	2072	8707	0.909274	1.14759	0.918008	1.1878	0.424099	0.121046	0.596982	0.0811137	0	0
AIRE_f2	AIRE	AIRE{5.3.1}	612	4332	12441	86594	12905	87908	743	4477	14682	89162	14056	88813	0.983321	0.962351	1.00785	1.04862	0.82083	0.461602	0.946492	0.259912	0	0
ALX1_si	ALX1	Paired-related HD factors{3.1.3}	805	5225	16092	102720	15973	106017	850	5246	17976	105064	15520	105630	0.983455	1.02258	0.947003	1.10277	0.779985	0.624383	0.365005	0.00934074	0	0
ANDR_do	AR	Steroid hormone receptors (NR3){2.1.1}	347	1928	6992	38500	7177	38194	349	1965	7338	39479	7618	39166	0.991018	0.9578	0.955545	0.913127	0.932508	0.540498	0.69279	0.115746	0	0
AP2A_f2	TFAP2A	AP-2{1.3.1}	316	1718	6599	34648	7102	33830	203	1584	3456	31398	4140	30694	0.965748	0.876164	1.16431	0.950154	0.721255	0.0253472	0.177543	0.579416	0	0
AP2B_f1	TFAP2B	AP-2{1.3.1}	241	1253	5087	25314	5462	25312	143	1141	2568	22783	2916	22604	0.957117	0.891335	1.1119	0.971512	0.710311	0.0956986	0.527673	0.819984	0	0
AP2C_f1	TFAP2C	AP-2{1.3.1}	221	1314	4855	26765	5345	26500	175	1276	3016	25103	3248	24353	0.927203	0.833864	1.14152	1.02831	0.489783	0.0108593	0.329882	0.794955	0	0
ARI5B_f1	ARID5B	ARID-related factors{3.7.1}	458	3305	9515	66745	8824	66473	542	3388	10589	67211	10438	67765	0.972084	1.04394	1.01541	1.03859	0.721255	0.470434	0.88345	0.460466	0	0
ARNT_f1	ARNT	PAS domain factors{1.2.5}	78	359	1913	7176	1767	7722	145	425	2969	8184	2404	8310	0.815019	0.949497	0.940447	1.17936	0.219677	0.756051	0.69279	0.0543464	0	0
ATF1_si	ATF1	CREB-related factors{1.1.7}	175	799	3328	16267	3387	16478	251	875	4806	17572	4657	17490	1.07057	1.06557	1.04883	1.07733	0.57335	0.502456	0.700452	0.269561	0	0
ATF2+ATF4_f1	ATF2,ATF4	Jun-related factors{1.1.1}; ATF-4-related factors{1.1.6}	230	1131	4540	23290	4616	23235	332	1237	5902	24790	6035	24649	1.04323	1.02363	1.12732	1.0962	0.712336	0.789351	0.145911	0.113327	0	0
ATF3_f1	ATF3	Fos-related factors{1.1.2}	245	1363	4796	27127	5028	27556	270	1435	5756	28409	5440	28199	1.0167	0.985125	0.928639	0.975319	0.873546	0.893609	0.52677	0.781846	0	0
ATF5_si	ATF5	ATF-4-related factors{1.1.6}	835	5068	17550	101073	19069	100499	651	4891	13446	96726	13645	95189	0.948873	0.868328	0.957488	0.928531	0.316862	0.000122475	0.589334	0.0911092	0	0
ATF6A_si	ATF6	CREB-related factors{1.1.7}	229	1046	4615	20582	4453	20766	256	1046	5265	20868	5112	21217	0.976382	1.02095	0.970042	1.01578	0.833727	0.806755	0.815429	0.825736	0	0
BACH1_si	BACH1	Jun-related factors{1.1.1}	395	1929	7277	38062	8180	38098	371	1917	7538	38779	7669	37915	1.07104	0.953704	0.995617	0.956807	0.373794	0.445371	0.988405	0.473244	0	0
BATF_si	BATF	B-ATF-related factors{1.1.4}	487	2958	9219	58712	10054	57519	434	2880	8909	58113	10053	57594	1.04851	0.941897	0.982973	0.863334	0.520641	0.262048	0.887291	0.0032628	0	0
BCL6_f1	BCL6	More than 3 adjacent zinc finger factors{2.3.3}	804	5360	16935	106444	18129	105453	633	5233	13830	103522	14284	101259	0.942817	0.872522	0.905448	0.857505	0.285165	0.000329416	0.0880742	0.00022804	0	0
BHE40_f2	BHLHE40	Hairy-related factors{1.2.4}	132	717	3200	13919	3088	14347	203	787	4300	15183	4043	15283	0.800779	0.85534	0.910774	0.975048	0.0426513	0.0975819	0.4268	0.794955	0	0
BMAL1_f1	ARNTL	PAS domain factors{1.2.5}	209	1040	4503	21643	4398	21290	282	1131	5197	22104	5308	22187	0.965892	0.972822	1.06049	1.04221	0.76862	0.788358	0.596982	0.539039	0	0
CDX1_f1	CDX1	HOX-related factors{3.1.1}	705	4552	15363	89226	15409	90452	736	4562	16485	89559	15480	89636	0.899502	0.90914	0.876482	0.934187	0.028124	0.0190094	0.00323998	0.0948762	0	0
CDX2_f1	CDX2	HOX-related factors{3.1.1}	838	6689	18193	132582	18153	133279	850	6719	18955	132584	17890	132854	0.912984	0.919806	0.884874	0.939461	0.0486466	0.0279975	0.00428724	0.105986	0	0
CEBPA_do	CEBPA	C/EBP-related{1.1.8}	541	3479	11101	68754	11016	68175	517	3418	11061	68587	11481	68684	0.963116	0.962374	0.93792	0.904887	0.617984	0.498368	0.410384	0.0351311	0	0
CEBPB_f1	CEBPB	C/EBP-related{1.1.8}	430	2732	8876	54177	8380	53149	393	2689	8046	53724	8957	54120	0.960695	0.998249	0.975866	0.883074	0.643263	1	0.832254	0.0217104	0	0
CEBPD_f1	CEBPD	C/EBP-related{1.1.8}	467	3038	9516	59553	9257	59822	475	3005	9903	60176	9639	60394	0.962007	0.99339	0.960518	0.990401	0.645536	0.938202	0.685277	0.87278	0	0
CEBPE_f1	CEBPE	C/EBP-related{1.1.8}	398	2859	8515	56278	8218	57083	470	2877	10311	57585	10031	58375	0.920074	0.966962	0.912361	0.950694	0.290592	0.619525	0.201255	0.335675	0	0
CEBPG_si	CEBPG	C/EBP-related{1.1.8}	573	3577	10865	70775	10540	70474	527	3500	11387	70864	11369	71027	1.04348	1.07109	0.937042	0.940684	0.532015	0.14786	0.395354	0.211948	0	0
COE1_f2	EBF1	Early B-Cell Factor-related factors{6.1.5}	287	1950	6361	39537	7347	38174	197	1868	3648	36858	4805	35523	0.914799	0.764724	1.06553	0.779661	0.326661	1.08352e-05	0.685277	0.000799194	0	0
COT1_f1	NR2F1	RXR-related receptors (NR2){2.1.3}	399	2163	8160	42087	9411	42106	352	2126	7745	42381	8078	41156	0.951424	0.825324	0.906002	0.843546	0.535454	0.000207675	0.265553	0.00186983	0	0
COT1_si	NR2F1	RXR-related receptors (NR2){2.1.3}	435	2325	8514	46786	9771	45273	396	2278	7397	46251	8837	44886	1.02813	0.866895	1.08694	0.882973	0.721255	0.00476594	0.339611	0.0186682	0	0
COT2_f1	NR2F2	RXR-related receptors (NR2){2.1.3}	492	2579	8848	51838	10176	49717	372	2465	7364	50475	9267	48904	1.11768	0.932055	1.0344	0.7964	0.0728323	0.153597	0.759479	1.26997e-05	0	0
COT2_f2	NR2F2	RXR-related receptors (NR2){2.1.3}	568	3305	10176	65893	11793	63997	428	3173	8575	64181	9830	62445	1.11286	0.932636	1.00959	0.856876	0.0641237	0.132319	0.946492	0.00239293	0	0
CREB1_f1	CREB1	CREB-related factors{1.1.7}	135	650	2641	13092	2817	14024	241	752	4627	15200	3967	15370	1.02958	1.03396	1.05279	1.24168	0.841612	0.784851	0.683841	0.000993749	0	0
CREM_f1	CREM	CREB-related factors{1.1.7}	231	1276	4585	26340	4736	25850	337	1335	5967	27116	6410	27076	1.04001	0.988121	1.14714	1.06629	0.721255	0.925378	0.0824804	0.273244	0	0
CRX_si	CRX	Paired-related HD factors{3.1.3}	422	2005	7085	39035	7324	40153	340	1905	7416	39345	6448	39004	1.15961	1.1539	0.946899	1.07961	0.0191789	0.00803036	0.596982	0.213434	0	0
CTCF_f2	CTCF	More than 3 adjacent zinc finger factors{2.3.3}	290	1757	5787	35629	6349	35051	229	1674	4082	33673	4426	33215	1.01619	0.911216	1.12847	1.0266	0.872371	0.158718	0.306948	0.784009	0	0
CUX1_f1	CUX1	HD-CUT factors{3.1.9}	147	1108	2866	21543	2831	22411	160	1117	3961	22481	3178	22667	0.997258	1.05027	0.812976	1.02166	1	0.670336	0.0636272	0.819984	0	0
DBP_si	DBP	C/EBP-related{1.1.8}	465	2919	9469	56765	9304	57787	529	2970	11893	59350	10884	59616	0.954982	0.989417	0.88885	0.975604	0.53831	0.897744	0.0518532	0.672768	0	0
DDIT3_f1	DDIT3	C/EBP-related{1.1.8}	310	1966	6213	39935	6577	38688	302	1971	5888	39565	7020	38824	1.01352	0.927527	1.02959	0.84739	0.884752	0.262816	0.815429	0.00591285	0	0
DLX3_do	DLX3	NK-related factors{3.1.2}	524	3109	9824	62734	9071	63309	525	3107	10336	62707	9701	63865	1.07628	1.17631	1.02514	1.11241	0.285165	0.00109228	0.796923	0.0264019	0	0
E2F1_f2	E2F1	E2F-related factors{3.3.2}	319	1685	6795	33869	6662	33782	243	1602	4557	31540	5013	32196	0.943634	0.960001	1.04985	0.9742	0.529869	0.588814	0.722094	0.791594	0	0
E2F2_f1	E2F2	E2F-related factors{3.3.2}	132	460	2617	9471	2337	10030	119	449	2402	9025	1826	9449	1.0385	1.23157	0.995806	1.37147	0.783268	0.0253472	1	0.00143875	0	0
E2F3_si	E2F3	E2F-related factors{3.3.2}	91	257	1544	4801	1538	5354	56	226	1458	4730	1018	4813	1.10101	1.23262	0.803865	1.17151	0.529869	0.0547673	0.287396	0.300888	0	0
E2F4_do	E2F4	E2F-related factors{3.3.2}	233	1191	5140	23560	4809	24192	208	1193	4298	23297	4056	23736	0.896719	0.98415	0.945054	1.02031	0.255309	0.893609	0.70468	0.819984	0	0
E2F5_do	E2F5	E2F-related factors{3.3.2}	93	349	1918	6894	1675	7561	110	368	2308	7292	1682	7643	0.957812	1.20288	0.944399	1.35826	0.82083	0.108898	0.76686	0.00257142	0	0
E2F6_f1	E2F6	E2F-related factors{3.3.2}	355	2298	7609	46422	7801	45356	202	2112	3946	42135	4532	41833	0.942485	0.898179	1.02128	0.882849	0.495374	0.0674136	0.9065	0.116475	0	0
EGR1_f2	EGR1	Three-zinc finger Krüppel-related factors{2.3.1}	232	1068	4439	21325	4408	21869	151	966	3116	19698	2787	20122	1.04357	1.07772	0.988154	1.12858	0.712336	0.325776	0.984691	0.201891	0	0
EGR2_si	EGR2	Three-zinc finger Krüppel-related factors{2.3.1}	282	1586	5448	31696	5335	31878	180	1442	3641	29044	3486	29674	1.03446	1.06244	0.995733	1.06257	0.721255	0.422755	1	0.511308	0	0
EHF_si	EHF	Ets-related factors{3.5.2}	591	3276	12367	65753	12655	65260	568	3251	10794	64948	11386	64545	0.959168	0.930312	1.05127	0.990428	0.529869	0.108969	0.527867	0.872729	0	0
ELF1_f1	ELF1	Ets-related factors{3.5.2}	391	2142	7404	42954	7740	42231	316	2041	6537	41832	7138	41381	1.059	0.995973	0.990773	0.89757	0.475205	0.975817	0.966679	0.0811137	0	0
ELF2_f1	ELF2	Ets-related factors{3.5.2}	508	3016	10630	60045	11237	58739	429	2931	8556	57915	9518	57186	0.951428	0.880458	0.990745	0.879398	0.475205	0.00731451	0.96247	0.0124545	0	0
ELK1_f1	ELK1	Ets-related factors{3.5.2}	266	1250	4991	24816	5171	25302	249	1233	4822	25200	4868	25281	1.05807	1.04124	1.05538	1.04877	0.563179	0.60566	0.684502	0.52129	0	0
ELK4_f1	ELK4	Ets-related factors{3.5.2}	221	957	4231	19129	3984	19748	240	972	5106	19867	4613	20248	1.04407	1.14468	0.960719	1.08379	0.710311	0.0696461	0.773467	0.258675	0	0
ENOA_si	ENO1		228	1457	4824	30086	4791	28970	334	1576	5841	31331	6482	30623	0.975961	0.946232	1.13678	1.00122	0.841612	0.52017	0.121483	0.981848	0	0
ERG_f1	ERG	Ets-related factors{3.5.2}	231	1218	4495	24102	4475	24361	226	1222	4833	24689	4740	24770	1.01692	1.03244	0.944765	0.966462	0.884006	0.704914	0.69279	0.712005	0	0
ERR1_f1	ESRRA	Steroid hormone receptors (NR3){2.1.1}	381	2066	7947	41221	8582	39998	331	2027	7004	40490	7937	39732	0.956555	0.859497	0.944008	0.817445	0.617984	0.00513773	0.590302	0.00028737	0	0
ERR2_f1	ESRRB	Steroid hormone receptors (NR3){2.1.1}	363	1985	7456	40235	8476	39047	369	1974	7114	39309	8034	38475	0.986834	0.842447	1.0329	0.895212	0.889652	0.00193966	0.778512	0.0444209	0	0
ERR3_f1	ESRRG	Steroid hormone receptors (NR3){2.1.1}	379	1856	7944	36807	8446	36360	368	1877	7749	37253	8097	36507	0.946134	0.879091	0.942539	0.883966	0.495374	0.0165117	0.552264	0.0221905	0	0
ESR1_do	ESR1	Steroid hormone receptors (NR3){2.1.1}	311	2075	5888	41220	6931	39744	220	1943	4809	39166	5913	38403	1.04926	0.859445	0.922156	0.735372	0.627863	0.013154	0.542431	7.66256e-06	0	0
ESR2_do	ESR2	Steroid hormone receptors (NR3){2.1.1}	358	2275	6817	45674	7760	43182	291	2212	5726	44467	7666	42972	1.05433	0.875674	1.02163	0.737436	0.535947	0.0192346	0.88345	1.26599e-07	0	0
ESR2_si	ESR2	Steroid hormone receptors (NR3){2.1.1}	309	1572	5782	31440	6794	30296	257	1511	5105	30716	6287	29740	1.06883	0.876528	1.02338	0.804574	0.457327	0.0256602	0.88345	0.000550144	0	0
ETS1_si	ETS1	Ets-related factors{3.5.2}	449	2329	8487	46484	9020	45592	358	2225	7382	45149	8040	44447	1.05591	0.974449	0.984073	0.889487	0.473405	0.689404	0.9065	0.0378997	0	0
ETS2_f1	ETS2	Ets-related factors{3.5.2}	442	2463	8697	49917	8863	48939	354	2364	6948	47637	7862	47614	1.03	0.990905	1.02669	0.906896	0.718263	0.90311	0.815429	0.0954727	0	0
ETV4_f1	ETV4	Ets-related factors{3.5.2}	477	2607	9366	51905	10196	50581	365	2476	7483	49549	8486	48532	1.01399	0.907685	0.976116	0.843077	0.847319	0.0495689	0.838314	0.00159927	0	0
EVI1_f1	MECOM	Factors with multiple dispersed zinc fingers{2.3.4}	1092	6769	21405	135335	21030	138453	1009	6643	20214	133848	17586	134887	1.01998	1.06209	1.00574	1.16501	0.712336	0.0760033	0.957083	9.82976e-06	0	0
FEV_f1	FEV	Ets-related factors{3.5.2}	633	3243	12159	65444	12792	64375	600	3193	11346	64678	12367	63875	1.05058	0.982281	1.07119	0.970552	0.424099	0.739682	0.331546	0.539965	0	0
FLI1_f1	FLI1	Ets-related factors{3.5.2}	346	2017	6318	40059	6559	39698	238	1925	5097	38831	5383	38496	1.08765	1.03825	0.941912	0.884173	0.308591	0.596223	0.683841	0.0911092	0	0
FOSB_f1	FOSB	Fos-related factors{1.1.2}	413	2143	7818	42092	8402	42432	362	2120	8436	42950	8204	42142	1.0376	0.973282	0.869359	0.877126	0.676129	0.68226	0.0572101	0.0174298	0	0
FOSL1_f2	FOSL1	Fos-related factors{1.1.2}	409	2642	8003	53195	8610	51064	378	2567	7247	51246	8708	51198	1.02898	0.918126	1.04128	0.865766	0.721255	0.121447	0.70468	0.00816008	0	0
FOSL2_f1	FOSL2	Fos-related factors{1.1.2}	390	2359	7278	46990	7848	45293	325	2326	6873	46316	8915	46400	1.06741	0.954133	0.941582	0.727227	0.410175	0.468269	0.590302	3.96223e-09	0	0
FOS_si	FOS	Fos-related factors{1.1.2}	274	1740	5187	34897	5515	35234	295	1738	5699	35204	5339	34889	1.05943	1.00605	1.04849	1.10918	0.568929	0.953553	0.69279	0.11159	0	0
FOXA1_f1	FOXA1	Forkhead box (FOX) factors{3.3.1}	940	6670	20016	133281	20758	133843	1035	6769	20542	134630	20293	133552	0.938411	0.908683	1.00211	1.00628	0.208007	0.00731451	0.988405	0.872729	0	0
FOXA2_f1	FOXA2	Forkhead box (FOX) factors{3.3.1}	842	6554	17832	130111	18153	131239	931	6632	19316	131753	18346	131232	0.937388	0.928796	0.957521	1.00416	0.225238	0.0547661	0.486321	0.932465	0	0
FOXA3_f1	FOXA3	Forkhead box (FOX) factors{3.3.1}	1102	7828	23072	156360	23437	157208	1173	7934	22542	156775	21743	155315	0.95405	0.944286	1.02823	1.05609	0.308697	0.089097	0.639457	0.0963195	0	0
FOXC1_f1	FOXC1	Forkhead box (FOX) factors{3.3.1}	916	6654	19768	132605	20140	132187	972	6664	19508	131703	20430	132444	0.923442	0.903529	0.984723	0.945573	0.078322	0.00513773	0.821588	0.115746	0	0
FOXI1_f1	FOXI1	Forkhead box (FOX) factors{3.3.1}	422	2190	7826	43633	8297	44323	440	2202	8853	44590	8160	43956	1.07434	1.02938	1.00643	1.07637	0.33174	0.64117	0.966513	0.161187	0	0
FOXJ2_f1	FOXJ2	Forkhead box (FOX) factors{3.3.1}	1035	8325	22536	165662	22692	165717	1162	8391	22966	165998	22628	165071	0.913907	0.907926	1.00094	1.01022	0.0272125	0.00505875	0.995371	0.794955	0	0
FOXJ3_f2	FOXJ3	Forkhead box (FOX) factors{3.3.1}	1253	11878	27533	239196	28398	235256	1360	11864	25364	235605	26472	232783	0.916449	0.873898	1.06482	1.00803	0.0191789	1.21526e-05	0.145911	0.819984	0	0
FOXJ3_si	FOXJ3	Forkhead box (FOX) factors{3.3.1}	1259	11106	25963	224001	27430	220022	1406	11182	26000	221750	27340	219049	0.978055	0.909302	1.0724	1.00742	0.675394	0.00244569	0.0839298	0.825736	0	0
FOXO1_si	FOXO1	Forkhead box (FOX) factors{3.3.1}	1165	11371	24678	227916	24980	223046	1208	11352	23519	225400	24958	222081	0.94622	0.914807	1.01983	0.946883	0.232985	0.00668351	0.75685	0.0948762	0	0
FOXO3_si	FOXO3	Forkhead box (FOX) factors{3.3.1}	724	8040	18168	160328	18470	158583	961	8169	19114	159805	19723	158653	0.794666	0.773165	0.983543	0.946302	1.03417e-08	1.23347e-11	0.815429	0.130401	0	0
FOXO4_f1	FOXO4	Forkhead box (FOX) factors{3.3.1}	785	5448	16653	107490	17846	109054	883	5615	19746	111065	18521	109838	0.930054	0.880508	0.884523	0.932608	0.181169	0.00107965	0.00293539	0.0573743	0	0
FOXP2_si	FOXP2	Forkhead box (FOX) factors{3.3.1}	535	3951	11806	78819	12129	78452	699	4121	14478	81343	15254	81529	0.904013	0.875842	0.952985	0.906573	0.0957055	0.00496048	0.500094	0.0132041	0	0
FOXQ1_f1	FOXQ1	Forkhead box (FOX) factors{3.3.1}	1093	8223	24696	163137	25292	164913	1255	8377	26308	165118	25268	164636	0.878043	0.866686	0.94029	0.976133	0.000270941	1.08352e-05	0.149411	0.483403	0	0
GABP1+GABP2_f1	GABPB1,GABPB2		306	1748	6492	34715	6759	34748	266	1699	5722	34151	5841	34028	0.936092	0.899969	0.934424	0.91209	0.473405	0.0942011	0.586736	0.181459	0	0
GABPA_f1	GABPA	Ets-related factors{3.5.2}	285	1771	5572	35434	5687	35483	244	1717	4753	34736	5048	34783	1.02338	1.00407	1.03856	0.979191	0.824761	0.975817	0.797469	0.819984	0	0
GATA1_si	GATA1	GATA-type zinc fingers{2.2.1}	561	3009	10325	59381	10447	61334	528	2969	11102	60236	8885	59676	1.07226	1.09459	0.964892	1.19444	0.290402	0.0547661	0.69279	0.000179352	0	0
GATA2_si	GATA2	GATA-type zinc fingers{2.2.1}	487	2370	9100	46979	9384	48463	455	2326	9119	46935	7602	46598	1.06082	1.06121	1.00682	1.19906	0.39698	0.255006	0.96247	0.00032852	0	0
GATA3_si	GATA3	GATA-type zinc fingers{2.2.1}	484	2587	9356	51056	9580	53254	459	2566	9914	51703	7350	51176	1.02095	1.04001	0.932874	1.24548	0.777458	0.499439	0.394767	1.69864e-05	0	0
GATA4_f1	GATA4	GATA-type zinc fingers{2.2.1}	524	2886	10024	57054	10494	59136	512	2847	10827	57694	8476	56797	1.03343	1.02317	0.958308	1.20508	0.675394	0.687502	0.619364	0.000110106	0	0
GATA6_f2	GATA6	GATA-type zinc fingers{2.2.1}	594	3007	10877	59807	11166	61957	572	2990	11661	60687	9473	60259	1.08617	1.09609	0.9956	1.21691	0.181169	0.042195	0.984443	1.3768e-05	0	0
GCR_do	NR3C1	Steroid hormone receptors (NR3){2.1.1}	575	4267	12265	85256	12860	83599	518	4144	10268	82594	11663	81839	0.936704	0.876002	1.00548	0.877122	0.315999	0.00375372	0.964767	0.00521272	0	0
GCR_si	NR3C1	Steroid hormone receptors (NR3){2.1.1}	453	2894	9863	57902	10570	57497	434	2903	9070	56888	9374	56236	0.918934	0.851471	0.937683	0.896876	0.237423	0.00148762	0.486321	0.0357575	0	0
GFI1B_f1	GFI1B	More than 3 adjacent zinc finger factors{2.3.3}	585	3372	11605	68011	11340	66124	525	3292	10158	65699	11466	66138	1.01672	1.01161	1.03145	0.919896	0.82083	0.834979	0.734061	0.0802951	0	0
GFI1_f1	GFI1	More than 3 adjacent zinc finger factors{2.3.3}	567	3352	11713	68280	10888	65931	506	3279	9310	65274	10293	65264	0.986062	1.02428	1.08193	0.978455	0.852917	0.658812	0.31004	0.73107	0	0
GLI1_f1	GLI1	More than 3 adjacent zinc finger factors{2.3.3}	399	2061	7874	41413	8812	40228	354	2018	7049	40201	8152	39414	1.01821	0.88379	1.00044	0.848142	0.824761	0.0189565	1	0.00230721	0	0
GLI2_f1	GLI2	More than 3 adjacent zinc finger factors{2.3.3}	354	1817	6911	36014	7794	34699	300	1725	6221	34737	7309	34088	1.01526	0.867371	0.971101	0.811102	0.869704	0.0107405	0.815429	0.00029621	0	0
GLI3_si	GLI3	More than 3 adjacent zinc finger factors{2.3.3}	324	1775	6189	34965	6645	34741	329	1754	6927	35482	7149	35087	1.03124	0.95432	0.960792	0.920592	0.721628	0.502456	0.73024	0.164497	0	0
HEN1_si	NHLH1	Tal-related factors{1.2.3}	304	1742	6020	34944	7122	34162	211	1662	4234	33226	4809	32053	1.01298	0.83708	0.996274	0.846185	0.884006	0.00328473	1	0.025084	0	0
HIC1_si	HIC1	Factors with multiple dispersed zinc fingers{2.3.4}	223	1220	4169	25118	4629	24398	251	1250	4261	25190	4861	24666	1.10128	0.963412	1.18708	1.01891	0.3479	0.689404	0.0636272	0.819984	0	0
HIF1A_si	HIF1A	PAS domain factors{1.2.5}	89	459	2287	9635	2060	10288	197	555	3566	10859	2926	11116	0.816889	0.968369	1.08089	1.34849	0.181169	0.834979	0.527673	3.24344e-05	0	0
HINFP_f1	HINFP	Factors with multiple dispersed zinc fingers{2.3.4}	119	410	2480	8641	1901	9022	134	438	2368	8559	2068	9111	1.01129	1.37748	1.10579	1.34786	0.941533	0.00163324	0.52677	0.000937242	0	0
HLF_si	HLF	C/EBP-related{1.1.8}	222	1657	4887	32335	4462	33255	318	1749	7195	34576	6435	35257	0.886464	0.998522	0.873738	0.996172	0.243912	1	0.0839298	0.981848	0	0
HNF1A_f1	HNF1A	POU domain factors{3.1.10}	954	6102	18187	121872	17300	122355	854	5954	17181	121108	16825	122109	1.04766	1.10574	1.01105	1.04098	0.360999	0.00580571	0.887291	0.307169	0	0
HNF1B_f1	HNF1B	POU domain factors{3.1.10}	781	5088	14737	99529	15455	102317	727	5045	15954	101655	14441	101842	1.03668	1.01621	0.91819	1.01626	0.535947	0.739464	0.123735	0.754586	0	0
HNF4A_f1	HNF4A	RXR-related receptors (NR2){2.1.3}	474	2530	9064	49683	10357	49398	345	2434	7988	49037	8013	47371	1.02694	0.89358	0.87013	0.837946	0.721255	0.0195119	0.0730361	0.00159927	0	0
HNF4G_f1	HNF4G	RXR-related receptors (NR2){2.1.3}	388	2058	7261	40335	8463	39413	291	1945	6391	39543	7315	38197	1.0473	0.878014	0.925708	0.781247	0.584296	0.0146203	0.486321	2.59378e-05	0	0
HNF6_f1	ONECUT1	HD-CUT factors{3.1.9}	1076	7173	20107	141720	20099	144906	944	7082	20173	142224	17615	142373	1.05729	1.08149	0.939763	1.07736	0.243912	0.0210907	0.263346	0.0416448	0	0
HSF1_f2	HSF1	HSF factors{3.4.1}	651	3712	14063	73622	14432	73375	557	3609	12085	71678	12001	70727	0.918127	0.89165	0.915393	0.90957	0.117409	0.00620218	0.171618	0.0388576	0	0
HSF2_si	HSF2	HSF factors{3.4.1}	434	2415	9508	48514	9457	48211	445	2443	8790	47646	8963	47442	0.91696	0.916147	0.987357	0.964153	0.225238	0.0956986	0.925654	0.517227	0	0
HTF4_f1	TCF12	E2A-related factors{1.2.1}	359	2072	6465	41525	7935	39653	321	2032	6539	41707	8104	39823	1.11287	0.865832	1.00758	0.776275	0.181169	0.0105732	0.96247	5.23903e-06	0	0
HXA10_f1	HOXA10	HOX-related factors{3.1.1}	705	5268	14345	104989	14369	105443	714	5302	15169	105441	14689	106104	0.97946	0.982052	0.936076	0.972743	0.74107	0.739682	0.31004	0.556822	0	0
HXA13_f1	HOXA13	HOX-related factors{3.1.1}	616	3896	13204	76972	12992	77497	691	3966	14631	78537	13994	78507	0.921699	0.943128	0.935246	0.977444	0.181169	0.206861	0.292829	0.649442	0	0
HXA1_f1	HOXA1	HOX-related factors{3.1.1}	436	2167	8247	43406	9240	43734	424	2182	8686	43921	8417	42805	1.05896	0.952302	0.98257	0.988208	0.446021	0.401641	0.887291	0.856126	0	0
HXB7_si	HOXB7	HOX-related factors{3.1.1}	743	4224	13997	84321	14203	86037	720	4229	14766	85260	13051	85199	1.05966	1.06554	0.983054	1.11144	0.301975	0.121447	0.828807	0.00934074	0	0
HXB8_do	HOXB8	HOX-related factors{3.1.1}	663	4260	13332	84705	13451	87043	678	4293	14155	85628	11907	85537	0.988821	1.00712	0.955377	1.13454	0.873546	0.90311	0.530792	0.00257142	0	0
IKZF1_f1	IKZF1	Factors with multiple dispersed zinc fingers{2.3.4}	523	3369	11177	68596	11683	65123	401	3303	6847	65676	10191	63993	0.95274	0.865328	1.16451	0.762345	0.489783	0.00213339	0.0406432	5.97503e-08	0	0
INSM1_f1	INSM1	Factors with multiple dispersed zinc fingers{2.3.4}	344	1640	6592	32880	7180	33036	337	1643	6325	32794	6320	32327	1.04623	0.965112	1.06347	1.04916	0.617984	0.61259	0.555849	0.446989	0	0
IRF1_si	IRF1	Interferon-regulatory factors{3.5.3}	975	8603	22067	174062	24870	170110	865	8478	16260	168062	18412	163897	0.893954	0.775191	1.05456	0.908223	0.00683166	9.3536e-16	0.394767	0.00966105	0	0
IRF2_f1	IRF2	Interferon-regulatory factors{3.5.3}	867	6461	18806	130422	20406	128638	792	6357	15555	126474	16828	125453	0.930623	0.845923	1.01299	0.928799	0.160744	4.67791e-06	0.887291	0.0623175	0	0
IRF3_f1	IRF3	Interferon-regulatory factors{3.5.3}	939	7866	19233	158061	20309	156147	745	7757	15363	154049	16278	151688	0.981046	0.917818	0.963042	0.894979	0.730591	0.0176911	0.619364	0.00529111	0	0
IRF4_si	IRF4	Interferon-regulatory factors{3.5.3}	1513	12702	31431	254529	30356	250403	943	12289	17794	244446	19579	240479	0.964597	0.982566	1.05416	0.942501	0.380915	0.613959	0.38387	0.115746	0	0
IRF7_f1	IRF7	Interferon-regulatory factors{3.5.3}	895	6641	18648	132179	20009	132160	803	6531	17133	129799	17187	128710	0.955256	0.890152	0.931481	0.920763	0.387176	0.00153237	0.220042	0.0336815	0	0
IRF9_f1	IRF9	Interferon-regulatory factors{3.5.3}	851	5229	18709	105044	19114	105171	830	5177	16197	102896	16483	102420	0.913759	0.895479	1.01851	0.996204	0.0436166	0.00276683	0.815429	0.94601	0	0
ITF2_f1	TCF4	E2A-related factors{1.2.1}	351	1914	6369	38416	7417	36434	316	1899	6347	38270	7819	36815	1.10613	0.900832	1.00335	0.783494	0.225238	0.0708994	0.988405	1.26997e-05	0	0
JUNB_f1	JUNB	Jun-related factors{1.1.1}	457	2668	8572	53709	8752	51907	424	2641	8047	53315	9764	53255	1.07324	1.0159	1.06368	0.875649	0.324642	0.793433	0.515957	0.00934074	0	0
JUND_f1	JUND	Jun-related factors{1.1.1}	373	2445	7090	47827	7797	46397	311	2389	6988	48017	8959	47673	1.0291	0.907805	0.894512	0.692719	0.730591	0.0920081	0.224062	1.70482e-11	0	0
JUN_f1	JUN	Jun-related factors{1.1.1}	349	1950	6448	38543	7116	38732	340	1974	7370	39927	7372	39212	1.06982	0.974148	0.933106	0.916148	0.424099	0.719025	0.495668	0.137484	0	0
KAISO_f1	ZBTB33	Other factors with up to three adjacent zinc fingers{2.3.2}	164	1095	3665	21941	3904	22430	199	1124	3887	22094	3549	21940	0.896628	0.860497	1.00634	1.0945	0.380915	0.0837055	0.987466	0.270061	0	0
KLF1_f1	KLF1	Three-zinc finger Krüppel-related factors{2.3.1}	429	2438	8290	48702	8202	47421	342	2306	6651	46416	7319	46329	1.03375	1.01736	1.03502	0.938789	0.703219	0.789351	0.773467	0.307169	0	0
KLF4_f2	KLF4	Three-zinc finger Krüppel-related factors{2.3.1}	463	2209	8254	44122	8284	43619	266	2040	5519	41809	5790	41196	1.12041	1.10362	0.987781	0.927744	0.0694211	0.0529766	0.96247	0.290291	0	0
KLF8_f1	KLF8	Three-zinc finger Krüppel-related factors{2.3.1}	334	1652	6785	33766	6995	33029	380	1682	7072	33612	7573	33165	1.00616	0.95465	1.07377	0.989395	0.939356	0.502456	0.4268	0.872729	0	0
LEF1_f1	LEF1	TCF-7-related factors{4.1.3}	562	3056	11703	60272	12897	60217	495	2968	10480	58931	10612	57814	0.947112	0.858644	0.937829	0.908609	0.407187	0.000607853	0.414629	0.0464043	0	0
LHX3_f1	LHX3	HD-LIM factors{3.1.5}	923	6325	16598	126450	17020	128672	861	6223	17323	126113	15671	126897	1.11174	1.10323	1.00726	1.12036	0.0160349	0.00803036	0.946492	0.00243291	0	0
MAF_f1	MAF	Maf-related factors{1.1.3}	338	1828	6445	35792	7347	35502	290	1778	6220	35746	6622	34728	1.02684	0.893477	0.937353	0.855376	0.753179	0.0523245	0.586736	0.0104149	0	0
MAX_f1	MAX	bHLH-ZIP factors{1.2.6}	163	1013	3421	19928	3543	19768	199	1038	4197	20808	4438	20564	0.937322	0.89778	0.950489	0.888333	0.649634	0.233216	0.734061	0.118367	0	0
MBD2_si	MBD2		99	390	2028	8080	2088	8433	61	352	1206	7136	1049	7216	1.01138	1.02523	1.0254	1.19209	0.939356	0.834979	0.946492	0.249728	0	0
MECP2_f1	MECP2		159	497	3199	10120	2964	10282	110	442	2029	8794	1830	8928	1.01206	1.10979	1.07864	1.21415	0.932508	0.214921	0.69279	0.0627058	0	0
MEF2A_f1	MEF2A	Regulators of differentiation{5.1.1}	969	7272	22506	146498	21433	145019	933	7243	17406	142320	18162	141368	0.867368	0.901596	1.05325	1.00265	0.000163462	0.00331718	0.38387	0.94601	0	0
MEF2C_f1	MEF2C	Regulators of differentiation{5.1.1}	1009	6272	22177	126859	21818	125078	983	6264	18113	123936	19148	122306	0.920245	0.922255	1.07376	1.00237	0.0436166	0.0177009	0.147804	0.94601	0	0
MEF2D_f1	MEF2D	Regulators of differentiation{5.1.1}	994	5692	21383	115444	21253	113674	916	5721	17401	112022	18454	111483	0.94281	0.934033	1.03075	0.967256	0.219677	0.0461905	0.657058	0.391154	0	0
MEIS1_f2	MEIS1	TALE-type homeo domain factors{3.1.4}	516	3133	10615	63710	11539	62819	665	3256	12199	64774	12945	63999	0.988501	0.896628	1.08446	1.00974	0.887078	0.0198696	0.171013	0.843056	0	0
MEIS2_do	MEIS2	TALE-type homeo domain factors{3.1.4}	429	2689	8363	53781	9059	52715	466	2747	9474	54815	10202	53748	1.02597	0.928369	0.981507	0.893726	0.73339	0.177981	0.869943	0.0215601	0	0
MITF_f1	MITF	bHLH-ZIP factors{1.2.6}	278	2030	5617	40787	6404	38654	290	2029	5893	40826	7759	40069	0.994411	0.826593	0.990185	0.738106	0.968285	0.00331718	0.966513	1.26599e-07	0	0
MTF1_f1	MTF1	More than 3 adjacent zinc finger factors{2.3.3}	195	1340	4283	27543	4494	26357	225	1362	4141	26546	5085	26497	0.935821	0.853479	1.05901	0.860818	0.584296	0.0410688	0.685277	0.0353331	0	0
MYB_f1	MYB	Myb/SANT domain factors{3.5.1}	190	1108	3813	21600	4076	22126	238	1145	5236	23070	4756	22663	0.971406	0.930856	0.91584	0.990483	0.824761	0.443146	0.435314	0.941625	0	0
MYCN_si	MYCN	bHLH-ZIP factors{1.2.6}	120	504	2504	10125	2289	10374	143	535	2952	10499	2777	10818	0.962745	1.07907	0.950635	1.04125	0.82083	0.492624	0.78768	0.689166	0	0
MYC_f1	MYC	bHLH-ZIP factors{1.2.6}	153	839	3281	17234	3301	16986	195	882	3559	17267	3881	17525	0.957876	0.938372	1.07264	0.998344	0.747454	0.56094	0.603895	1	0	0
MYF6_f1	MYF6	MyoD / ASC-related factors{1.2.2}	294	1618	5459	32515	6696	31721	261	1585	5115	32223	6010	30948	1.08228	0.860796	1.03736	0.847948	0.387176	0.0144751	0.791358	0.0099634	0	0
MYOD1_f1	MYOD1	MyoD / ASC-related factors{1.2.2}	343	1995	6509	39520	7549	38220	307	1959	6584	39529	7699	38343	1.04389	0.870467	0.940871	0.780469	0.656719	0.0162213	0.590302	1.26997e-05	0	0
NANOG_f1	NANOG	NK-related factors{3.1.2}	425	2923	10068	58370	10531	58413	603	3112	12156	60408	12116	59820	0.842959	0.806492	0.962901	0.956676	0.00467064	2.38424e-05	0.647801	0.335675	0	0
NDF1_f1	NEUROD1	Tal-related factors{1.2.3}	264	1801	5462	35736	6544	34869	260	1747	5334	35087	5927	33983	0.959057	0.781064	0.97898	0.853311	0.718973	0.000132931	0.887291	0.0163744	0	0
NF2L1_f1	NFE2L1	Jun-related factors{1.1.1}	319	1841	5999	36244	6302	36435	352	1889	7646	37993	7395	37549	1.04687	1.00179	0.925934	0.946174	0.645536	0.992661	0.407356	0.370893	0	0
NFAC1_do	NFATC1	NFAT-related factors{6.1.3}	497	3016	9142	60440	9632	59403	496	2976	9265	60456	9941	59696	1.08945	1.01629	1.08753	1.00084	0.221049	0.789351	0.277779	0.983429	0	0
NFAC1_si	NFATC1	NFAT-related factors{6.1.3}	734	4633	13095	92388	14005	91179	621	4563	12347	92189	13547	90842	1.11775	1.03144	1.01615	0.912609	0.0248621	0.502456	0.865377	0.0374802	0	0
NFAC2_f1	NFATC2	NFAT-related factors{6.1.3}	772	5095	16029	101207	17047	98989	682	5015	13806	99018	16255	98096	0.956703	0.879857	0.975348	0.820687	0.442068	0.00107965	0.773467	3.1753e-07	0	0
NFAC3_f1	NFATC3	NFAT-related factors{6.1.3}	722	4476	14454	89375	15034	87265	699	4381	13930	88353	15639	87376	0.997413	0.936295	1.01199	0.89143	0.984523	0.111967	0.887291	0.00359232	0	0
NFAC4_f1	NFATC4	NFAT-related factors{6.1.3}	781	5334	15662	106589	16232	104509	691	5215	13862	104471	15492	103322	0.996468	0.942713	0.998605	0.883709	0.96102	0.143094	0.997671	0.0020255	0	0
NFE2_f2	NFE2	Jun-related factors{1.1.1}	431	2156	8414	43304	9406	42954	405	2180	8193	43303	8544	42174	1.02885	0.912908	0.981914	0.917027	0.721255	0.0775217	0.887291	0.108528	0	0
NFIA+NFIB+NFIC+NFIX_f2	NFIA,NFIB,NFIC,NFIX	Nuclear factor 1{7.1.2}	390	2336	7501	46899	8625	45539	326	2297	6261	45929	7330	44443	1.04385	0.881487	1.04112	0.86051	0.627863	0.01945	0.73024	0.0104149	0	0
NFIA+NFIB+NFIC+NFIX_si	NFIA,NFIB,NFIC,NFIX	Nuclear factor 1{7.1.2}	344	1955	6634	38811	7079	38691	292	1894	5949	38409	5939	37487	1.02942	0.961722	0.995387	0.973129	0.730591	0.588814	0.995371	0.754586	0	0
NFIL3_si	NFIL3	C/EBP-related{1.1.8}	373	2535	7277	49965	7060	51189	460	2613	10091	52638	8908	52990	1.01029	1.06685	0.918298	1.04721	0.908567	0.302433	0.265553	0.398104	0	0
NFKB1_f1	NFKB1	NF-kappaB-related factors{6.1.1}	231	1418	5435	29733	5497	28396	262	1427	3625	28093	4794	27772	0.891199	0.841525	1.42288	1.06362	0.248842	0.0138186	3.79017e-06	0.382461	0	0
NFYA_f1	NFYA	Heteromeric CCAAT-binding factors{4.2.1}	204	1472	3852	29211	4091	29795	233	1480	4911	30094	4428	29958	1.05095	1.00934	0.964726	1.06512	0.703219	0.923246	0.815429	0.41261	0	0
NFYB_f1	NFYB	Heteromeric CCAAT-binding factors{4.2.1}	214	1477	4267	29766	4329	30202	257	1508	5166	30381	4625	30349	1.01072	1.01084	1.00226	1.11832	0.932508	0.90311	0.995371	0.112136	0	0
NFYC_f1	NFYC	Heteromeric CCAAT-binding factors{4.2.1}	269	1552	4829	30169	5161	30972	247	1516	5596	30898	4816	30495	1.08284	1.04015	0.899602	1.03167	0.407187	0.613959	0.331546	0.699515	0	0
NKX25_f1	NKX2-5	NK-related factors{3.1.2}	353	1958	7361	39295	7293	39123	366	1978	7356	39643	7422	39286	0.962415	0.967137	0.997194	0.979426	0.703219	0.636458	0.995371	0.781846	0	0
NKX28_f1	NKX2-8	NK-related factors{3.1.2}	358	1999	7246	39301	7960	39347	346	1989	7545	39554	7471	38680	0.971349	0.885256	0.911953	0.900635	0.738918	0.0298757	0.31004	0.0728223	0	0
NKX31_si	NKX3-1	NK-related factors{3.1.2}	1203	8082	23753	161300	23583	162837	1028	7976	21748	159180	20959	159787	1.01079	1.02778	0.943359	0.982605	0.824761	0.454762	0.277779	0.675012	0	0
NKX32_f1	NKX3-2	NK-related factors{3.1.2}	383	2155	7373	42975	8200	43662	404	2171	8167	43913	7716	43085	1.03591	0.946327	1.00058	1.0391	0.709489	0.370264	0.995371	0.512887	0	0
NOBOX_si	NOBOX	Paired-related HD factors{3.1.3}	373	2450	7103	48653	7174	50663	473	2551	9675	51183	7807	51209	1.04282	1.07516	0.980902	1.21622	0.650659	0.239642	0.852899	9.62495e-05	0	0
NR1D1_f1	NR1D1	Thyroid hormone receptor-related factors (NR1){2.1.2}	750	4230	14811	84014	15163	83217	699	4201	14972	84261	15519	83967	1.00575	0.973078	0.936421	0.900263	0.932358	0.56094	0.309809	0.00816008	0	0
NR1H4_f1	NR1H4	Thyroid hormone receptor-related factors (NR1){2.1.2}	314	1595	5766	31664	6645	31678	285	1567	6182	32128	6217	31109	1.08109	0.938494	0.945215	0.910083	0.380915	0.348291	0.626415	0.144302	0	0
NR1I2_f2	NR1I2	Thyroid hormone receptor-related factors (NR1){2.1.2}	632	3580	11257	71174	12091	69615	510	3457	10087	70125	11290	68505	1.11618	1.01642	1.02561	0.895157	0.0409399	0.766754	0.798554	0.0198098	0	0
NR1I2_si	NR1I2	Thyroid hormone receptor-related factors (NR1){2.1.2}	431	2413	7359	49463	9022	47372	425	2410	7206	48842	9311	47750	1.20055	0.937862	1.19528	0.904376	0.00421249	0.245243	0.00428724	0.0543464	0	0
NR1I3_f2	NR1I3	Thyroid hormone receptor-related factors (NR1){2.1.2}	501	3107	9699	62333	10425	61455	489	3067	9390	61697	10175	60588	1.0363	0.950556	1.0476	0.949396	0.656719	0.348291	0.596982	0.313868	0	0
NR1I3_si	NR1I3	Thyroid hormone receptor-related factors (NR1){2.1.2}	389	2108	6667	43127	7887	41540	378	2095	6284	42893	8006	41793	1.19371	0.971927	1.23157	0.94188	0.00740696	0.687694	0.0014598	0.299808	0	0
NR2C1_si	NR2C1	RXR-related receptors (NR2){2.1.3}	366	2230	6915	44689	8303	43352	317	2158	6053	43648	7216	41993	1.06068	0.85694	1.05926	0.854847	0.475205	0.0057593	0.596982	0.00816008	0	0
NR2C2_f1	NR2C2	RXR-related receptors (NR2){2.1.3}	600	3005	11573	59524	12497	58722	501	2900	9998	57588	10743	56757	1.02696	0.938214	0.995081	0.912712	0.710724	0.150849	0.983655	0.0573743	0	0
NR2E3_f1	NR2E3	RXR-related receptors (NR2){2.1.3}	1185	7051	23571	140539	25220	139699	1003	6851	20580	138286	21326	135531	1.00204	0.930927	0.983739	0.930414	0.96102	0.021133	0.815429	0.0356829	0	0
NR4A1_f1	NR4A1	NGFI-B-related receptors (NR4){2.1.4}	462	2346	8982	45865	10153	45481	379	2264	8683	45883	8992	44568	1.00559	0.882165	0.884596	0.829716	0.93779	0.0103362	0.0953923	0.00032852	0	0
NR4A2_si	NR4A2	NGFI-B-related receptors (NR4){2.1.4}	504	2624	9998	51924	11258	51317	462	2609	9859	52110	10551	50893	0.99752	0.875521	0.935957	0.854146	0.994059	0.00476594	0.410855	0.000799194	0	0
NR5A2_f1	NR5A2	FTZ-F1-related receptors (NR5){2.1.5}	302	2061	6926	41004	8065	40411	268	2005	5677	39767	6312	38507	0.867506	0.734217	0.93632	0.815442	0.0641237	1.07001e-07	0.590302	0.00128358	0	0
NR6A1_do	NR6A1	GCNF-related receptors (NR6){2.1.6}	689	3110	13497	62467	13968	60850	597	3049	12194	61533	13068	60099	1.02535	0.965129	0.98805	0.900482	0.710311	0.444899	0.9065	0.0128997	0	0
NRF1_f1	NRF1	NRF{0.0.6}	180	698	3751	14512	3520	14972	157	690	2738	13620	2371	13954	0.997694	1.09687	1.13186	1.33911	1	0.270688	0.380303	0.000799194	0	0
OTX2_si	OTX2	Paired-related HD factors{3.1.3}	601	3743	11580	74959	9763	73469	432	3587	9027	72969	9070	72362	1.03937	1.2083	0.973525	0.96085	0.569228	4.30149e-05	0.815429	0.50206	0	0
OVOL1_f1	OVOL1	More than 3 adjacent zinc finger factors{2.3.3}	381	1884	7569	37020	7551	37284	470	1961	9737	39153	9367	39192	0.989104	0.998532	0.963741	1.00281	0.908567	1	0.69279	0.970697	0	0
P53_f2	TP53	p53-related factors{6.3.1}	265	1992	5898	40184	6254	39396	309	2007	6117	40068	6543	38994	0.906369	0.838013	1.00849	0.917555	0.299437	0.00803036	0.96247	0.178786	0	0
PBX1_do	PBX1	TALE-type homeo domain factors{3.1.4}	640	3978	12370	78729	12743	80528	613	3955	12879	79536	11467	79358	1.02395	1.01669	0.957184	1.07264	0.721255	0.757179	0.590302	0.117469	0	0
PBX2_f1	PBX2	TALE-type homeo domain factors{3.1.4}	770	4968	15817	99648	16031	100745	853	5010	16386	99910	15384	99812	0.976458	0.974029	1.03812	1.10465	0.718263	0.588814	0.586736	0.00787196	0	0
PBX3_f2	PBX3	TALE-type homeo domain factors{3.1.4}	310	1999	5362	40338	5835	41033	325	2012	6084	40875	5243	40431	1.16664	1.09054	1.08524	1.24563	0.0486466	0.183243	0.410855	0.000330691	0	0
PDX1_do	PDX1	HOX-related factors{3.1.1}	370	2022	7052	39747	6647	40778	377	1997	8299	40778	7267	41096	1.03137	1.12259	0.927606	1.0676	0.721255	0.0461905	0.394767	0.261802	0	0
PEBB_f1	CBFB		452	2637	8490	52618	8852	52358	465	2655	9866	53305	9928	52819	1.06232	1.01384	0.94627	0.931787	0.416992	0.82677	0.527867	0.167151	0	0
PIT1_f1	POU1F1	POU domain factors{3.1.10}	1014	7721	22309	153378	23180	153078	1016	7688	21000	152383	21321	151146	0.902916	0.867289	0.958954	0.936849	0.0107824	2.46365e-05	0.486321	0.060652	0	0
PO2F1_f1	POU2F1	POU domain factors{3.1.10}	799	5045	16876	99116	17549	98274	772	4980	16727	99043	17505	97993	0.930165	0.886894	0.917896	0.867802	0.175363	0.00172075	0.0996123	0.000133064	0	0
PO2F2_si	POU2F2	POU domain factors{3.1.10}	672	4858	15505	96726	15980	96198	780	4979	15921	97582	16045	96702	0.862945	0.832724	0.960178	0.944166	0.00192851	9.66923e-06	0.566051	0.148861	0	0
PO3F1_f1	POU3F1	POU domain factors{3.1.10}	748	4832	16040	95593	16024	95248	808	4898	17186	96663	17118	96354	0.922564	0.920152	0.927851	0.928559	0.117409	0.0353446	0.15628	0.0523828	0	0
PO5F1_do	POU5F1	POU domain factors{3.1.10}	1043	7490	22170	147911	22994	146874	1003	7429	21260	146805	22164	145756	0.929046	0.889473	0.932284	0.887869	0.0845498	0.000548025	0.147804	0.00033024	0	0
PPARA_f1	PPARA	Thyroid hormone receptor-related factors (NR1){2.1.2}	421	1969	7198	39462	8505	38116	312	1857	6166	38512	7409	37092	1.17221	0.958229	1.04939	0.84113	0.0107824	0.486858	0.685277	0.00283728	0	0
PPARA_f2	PPARA	Thyroid hormone receptor-related factors (NR1){2.1.2}	513	2502	10096	49814	11326	49238	440	2426	8534	48654	9033	47294	1.01165	0.891362	1.03402	0.94959	0.873546	0.0126526	0.730709	0.335675	0	0
PPARG_f1	PPARG	Thyroid hormone receptor-related factors (NR1){2.1.2}	504	3215	9887	64564	10640	63861	420	3196	8477	63563	8938	62840	1.02371	0.9409	0.985382	0.923928	0.74107	0.238856	0.9065	0.150599	0	0
PPARG_si	PPARG	Thyroid hormone receptor-related factors (NR1){2.1.2}	400	2145	8056	43191	9034	42456	405	2159	7420	42915	8390	42123	0.999785	0.876378	1.08494	0.941802	1	0.0120364	0.339611	0.280443	0	0
PRDM1_f1	PRDM1	More than 3 adjacent zinc finger factors{2.3.3}	840	5687	18098	114737	18790	113536	770	5593	14105	110575	14766	109564	0.936416	0.892489	1.07927	1.02153	0.219677	0.00244569	0.182298	0.648224	0	0
PRGR_do	PGR	Steroid hormone receptors (NR3){2.1.1}	543	3220	11188	64678	12572	62766	541	3181	10578	63471	12060	62405	0.974873	0.841907	1.02048	0.880047	0.721255	0.000132711	0.815429	0.00410971	0	0
PRGR_f1	PGR	Steroid hormone receptors (NR3){2.1.1}	440	2683	9393	53447	10136	52706	467	2691	9299	53364	10038	52686	0.933149	0.852757	0.995899	0.910859	0.3479	0.00172075	0.987466	0.0600783	0	0
PRRX2_f1	PRRX2	Paired-related HD factors{3.1.3}	344	2146	6456	42921	6548	44684	464	2280	9284	46025	7585	45887	1.0657	1.09389	1.00889	1.23117	0.473405	0.143094	0.946492	2.88267e-05	0	0
PTF1A_f1	PTF1A	Tal-related factors{1.2.3}	468	3212	9705	64306	10758	63262	473	3200	9693	64069	10363	62642	0.965442	0.856804	0.977014	0.893493	0.684598	0.00202517	0.815429	0.0217104	0	0
RARA_f1	RARA	Thyroid hormone receptor-related factors (NR1){2.1.2}	226	1046	4067	21168	4830	19907	166	987	3144	20177	4386	19460	1.12456	0.890503	1.07936	0.746217	0.245119	0.104627	0.619364	0.000124159	0	0
RARA_f2	RARA	Thyroid hormone receptor-related factors (NR1){2.1.2}	386	1986	6327	38993	7031	38531	311	1902	6128	38990	6554	38105	1.19783	1.06513	1.04036	0.95066	0.00683166	0.283836	0.734061	0.456768	0	0
RARG_do	RARG	Thyroid hormone receptor-related factors (NR1){2.1.2}	441	2759	7997	55844	8642	53969	363	2684	6389	54971	7723	52784	1.11619	0.998199	1.16366	0.924358	0.11723	1	0.0549482	0.185948	0	0
RARG_f1	RARG	Thyroid hormone receptor-related factors (NR1){2.1.2}	404	2084	6473	42132	7879	40491	329	2001	6136	42080	7798	40371	1.2618	0.996256	1.12756	0.851207	0.000163462	0.975817	0.167815	0.00487511	0	0
RELB_si	RELB	NF-kappaB-related factors{6.1.1}	301	1764	6257	35920	6761	35186	346	1763	5844	35251	6363	34694	0.979576	0.888028	1.18382	1.07008	0.841612	0.0570303	0.0269443	0.261009	0	0
REL_do	REL	NF-kappaB-related factors{6.1.1}	285	1858	5890	36938	6457	36435	338	1888	6158	37352	6707	36662	0.96196	0.86554	1.0859	0.978594	0.721255	0.0214622	0.395354	0.787781	0	0
REST_f1	REST	Factors with multiple dispersed zinc fingers{2.3.4}	400	2386	7879	47643	8795	46374	330	2300	6733	45991	7652	45194	1.01372	0.883951	0.980055	0.847407	0.873546	0.0206242	0.887291	0.00407064	0	0
RFX1_f1	RFX1	RFX-related factors{3.3.3}	224	1264	4956	25152	5055	25255	266	1317	5465	25837	5228	25690	0.899378	0.885375	0.954878	0.992486	0.299437	0.0942011	0.722094	0.943322	0	0
RFX2_f1	RFX2	RFX-related factors{3.3.3}	251	1544	5276	30947	6041	31099	292	1583	5878	31557	5741	30683	0.953543	0.836882	0.990303	0.985853	0.697944	0.00803036	0.966513	0.863653	0	0
RFX3_f1	RFX3	RFX-related factors{3.3.3}	286	2029	6323	39908	6300	40255	372	2102	7976	41683	7615	41427	0.889653	0.900665	0.924877	0.962773	0.194275	0.113079	0.38848	0.556822	0	0
RORA_f1	RORA	Thyroid hormone receptor-related factors (NR1){2.1.2}	560	2746	10384	54646	10997	53800	509	2754	10614	54994	11348	54533	1.0732	0.99769	0.957613	0.888166	0.274491	0.994962	0.619364	0.00934743	0	0
RORG_f1	RORC	Thyroid hormone receptor-related factors (NR1){2.1.2}	520	2619	9784	51913	10371	51308	469	2588	10136	51987	10445	51579	1.05348	0.982273	0.929473	0.894897	0.45039	0.768203	0.360227	0.0217104	0	0
RUNX1_f1	RUNX1	Runt-related factors{6.4.1}	397	2146	6835	43383	7226	43084	406	2186	8099	44949	8391	44511	1.1742	1.10301	1.03078	0.985212	0.0160349	0.0801172	0.778512	0.819984	0	0
RUNX2_f1	RUNX2	Runt-related factors{6.4.1}	437	2362	7433	47313	7973	46784	476	2385	9223	49018	9883	48446	1.17765	1.08562	1.06072	0.978335	0.00880685	0.126549	0.486321	0.73107	0	0
RUNX3_si	RUNX3	Runt-related factors{6.4.1}	428	2392	8341	48137	8576	48719	474	2467	9387	49376	8640	49212	1.03263	1.01647	1.01064	1.09438	0.710311	0.801574	0.925971	0.0752989	0	0
RXRA_f1	RXRA	RXR-related receptors (NR2){2.1.3}	539	3073	10103	61553	11056	59727	388	2941	7758	59345	9098	58167	1.06862	0.947543	1.00919	0.843466	0.316862	0.284094	0.957083	0.00129711	0	0
RXRB_f1	RXRB	RXR-related receptors (NR2){2.1.3}	452	2217	8360	44428	9182	42005	363	2154	7547	44081	9682	42377	1.08349	0.932688	0.984324	0.737609	0.255309	0.18304	0.9065	1.39649e-09	0	0
RXRG_f1	RXRG	RXR-related receptors (NR2){2.1.3}	414	2497	8843	49333	9234	48689	373	2488	8318	48853	8556	48271	0.924953	0.874224	0.880503	0.845812	0.299437	0.0105732	0.0839298	0.00172321	0	0
SMAD3_f1	SMAD3	SMAD factors{7.1.1}	371	2037	6959	41003	8439	40715	386	2053	7448	41027	7559	39580	1.07313	0.878712	1.03569	0.984487	0.380915	0.0183419	0.73644	0.819984	0	0
SMAD4_si	SMAD4	SMAD factors{7.1.1}	340	1809	6173	36204	7058	36463	368	1829	7027	36954	6654	35928	1.1023	0.970982	1.0581	1.08639	0.245119	0.695584	0.586736	0.150099	0	0
SMRC1_f1	SMARCC1	Myb/SANT domain factors{3.5.1}	461	2742	8487	54773	9185	51289	338	2649	6882	53360	10425	52348	1.08504	0.938812	0.989318	0.640706	0.255309	0.245303	0.962436	7.50133e-19	0	0
SNAI1_f1	SNAI1	More than 3 adjacent zinc finger factors{2.3.3}	393	2184	7210	43283	8915	41355	353	2131	7308	43556	9185	41633	1.08024	0.834731	0.987281	0.750844	0.316862	0.000626079	0.944837	2.47913e-08	0	0
SNAI2_f1	SNAI2	More than 3 adjacent zinc finger factors{2.3.3}	225	1235	4111	24732	5113	23329	218	1221	4267	24882	5681	23877	1.09604	0.831258	1.04113	0.750405	0.380915	0.00815511	0.796923	1.26997e-05	0	0
SOX2_f1	SOX2	SOX-related factors{4.1.1}	1002	7438	20858	148852	21688	148741	1006	7402	19625	147914	20390	146854	0.961377	0.923895	1.02435	0.978853	0.442068	0.0212686	0.720092	0.598207	0	0
SOX4_f1	SOX4	SOX-related factors{4.1.1}	618	3168	12665	64521	13524	64876	630	3166	12400	63431	12006	62867	0.9938	0.935798	1.01791	1.04197	0.93779	0.132319	0.828807	0.364864	0	0
SOX5_f1	SOX5	SOX-related factors{4.1.1}	547	4175	11486	82196	12449	84526	715	4353	15879	86568	14015	86021	0.937589	0.889583	0.895471	1.00816	0.326661	0.01236	0.0299258	0.863653	0	0
SOX9_f1	SOX9	SOX-related factors{4.1.1}	638	4181	13010	83213	13520	85059	773	4304	16424	86478	14643	85703	0.97601	0.960028	0.945658	1.05117	0.721255	0.413895	0.373799	0.216583	0	0
SP1_f1	SP1	Three-zinc finger Krüppel-related factors{2.3.1}	440	2614	9043	52255	8425	51710	168	2323	3240	46684	4105	46816	0.972663	1.03312	1.04204	0.824786	0.721255	0.59715	0.815429	0.0256918	0	0
SP1_f2	SP1	Three-zinc finger Krüppel-related factors{2.3.1}	400	3436	8142	69061	7383	68564	156	3137	2920	62513	3657	63070	0.987435	1.08111	1.06463	0.857646	0.887078	0.183243	0.73024	0.102637	0	0
SP2_si	SP2	Three-zinc finger Krüppel-related factors{2.3.1}	347	2103	6644	42528	6204	42913	220	1959	3915	39622	4109	40501	1.05617	1.14132	1.13656	1.10692	0.529869	0.0265171	0.284129	0.200351	0	0
SP3_f1	SP3	Three-zinc finger Krüppel-related factors{2.3.1}	427	3251	8635	65147	7205	64766	137	2919	2901	57875	3401	59458	0.99093	1.18066	0.936332	0.820522	0.932508	0.00314915	0.734061	0.0441921	0	0
SPI1_si	SPI1	Ets-related factors{3.5.2}	918	7536	18962	150360	19181	148887	630	7255	12880	143506	13373	141659	0.96594	0.945556	0.967514	0.919853	0.529869	0.139313	0.714648	0.065813	0	0
SPIB_f1	SPIB	Ets-related factors{3.5.2}	867	5244	18121	104831	18801	104636	740	5137	14904	101542	14920	100404	0.956454	0.920146	0.981443	0.969403	0.407187	0.0214279	0.815429	0.495672	0	0
SRBP1_f2	SREBF1	bHLH-ZIP factors{1.2.6}	378	2125	7452	42260	8261	40192	300	2017	6236	40503	7624	39025	1.00876	0.865446	0.966043	0.761334	0.927844	0.00803036	0.797469	2.12842e-06	0	0
SRBP2_f1	SREBF2	bHLH-ZIP factors{1.2.6}	356	2617	7781	52485	7788	51406	288	2499	5599	49483	6292	48988	0.917584	0.897913	1.01853	0.897278	0.299437	0.0674136	0.89815	0.105986	0	0
SRF_do	SRF	Responders to external signals (SRF/RLM1){5.1.2}	419	2450	8810	48889	9878	48865	462	2537	9545	49827	9462	48647	0.949037	0.846013	0.950627	0.936256	0.507752	0.00124924	0.586736	0.201943	0	0
SRY_f1	SRY	SOX-related factors{4.1.1}	1063	7421	22895	146341	23320	146339	1067	7448	23981	147372	23977	146490	0.91558	0.898881	0.880385	0.875262	0.0272125	0.00153237	0.000628287	2.38288e-05	0	0
STA5A_do	STAT5A	STAT factors{6.2.1}	544	3291	11016	64594	11472	63674	419	3150	9467	62950	10270	62138	0.969258	0.917475	0.884478	0.804804	0.697944	0.0673228	0.0839298	1.31595e-05	0	0
STA5B_f1	STAT5B	STAT factors{6.2.1}	687	3778	12826	74944	13374	74090	483	3637	10430	72637	11215	71685	1.06253	1.00738	0.924863	0.848854	0.300138	0.893609	0.33053	0.000550144	0	0
STAT1_f2	STAT1	STAT factors{6.2.1}	499	3964	11236	78544	11784	76697	425	3894	9644	76551	10907	75543	0.879971	0.819318	0.866337	0.755931	0.028274	2.89163e-05	0.0375584	9.94753e-09	0	0
STAT2_f1	STAT2	STAT factors{6.2.1}	1140	9190	23739	184013	25752	180036	905	8884	18445	177614	20246	173768	0.961558	0.867237	0.980931	0.87432	0.410175	9.66923e-06	0.815429	0.000144796	0	0
STAT3_si	STAT3	STAT factors{6.2.1}	453	2892	9747	56724	10524	54997	377	2791	9193	55306	10308	54328	0.911582	0.818574	0.812637	0.711919	0.194162	4.30149e-05	0.00076134	1.01728e-11	0	0
STAT4_si	STAT4	STAT factors{6.2.1}	734	4639	15411	91421	16351	90038	623	4552	13410	89566	13969	87469	0.938614	0.871271	0.914114	0.856988	0.255309	0.000548025	0.146258	0.000217351	0	0
STAT6_do	STAT6	STAT factors{6.2.1}	584	4273	12424	85067	12892	84089	530	4232	11184	83304	11435	82117	0.935793	0.891454	0.932822	0.899347	0.299437	0.0108593	0.374468	0.025084	0	0
STF1_f1	NR5A1	FTZ-F1-related receptors (NR5){2.1.5}	304	1920	7018	38467	7822	37652	329	1935	6894	37947	7373	36981	0.867855	0.762154	0.935882	0.852804	0.0600276	4.67791e-06	0.529341	0.0049868	0	0
SUH_f1	RBPJ	CSL-related factors{6.1.4}	379	2418	8229	48835	8993	47900	495	2514	9587	49750	10559	48985	0.93018	0.83486	1.02176	0.91344	0.360999	0.00102352	0.815429	0.0573743	0	0
TAL1_f1	TAL1	Tal-related factors{1.2.3}	422	2226	7813	44325	8628	43455	448	2209	8593	45008	9475	44051	1.07552	0.95481	1.06225	0.942885	0.324642	0.453372	0.486321	0.261009	0	0
TAL1_f2	TAL1	Tal-related factors{1.2.3}	523	3670	10184	73426	10943	72815	552	3722	11452	74792	12133	73644	1.02747	0.948244	0.968582	0.900185	0.721255	0.310067	0.73024	0.0214053	0	0
TBP_f1	TBP	TBP-related factors{8.1.1}	876	6283	19397	125820	19440	125283	838	6203	16947	122052	17607	122709	0.904383	0.898531	0.972958	0.941528	0.021936	0.00375372	0.720092	0.115798	0	0
TCF7_f1	TCF7	TCF-7-related factors{4.1.3}	514	2716	10926	53509	11472	53820	505	2719	10493	53547	10211	52702	0.926828	0.887847	0.947802	0.958608	0.245119	0.0106813	0.527673	0.40891	0	0
TF65_f2	RELA	NF-kappaB-related factors{6.1.1}	305	1849	6397	38011	7061	36696	325	1861	5114	36811	6433	36216	0.980158	0.857266	1.25705	0.983159	0.841612	0.0116304	0.00143125	0.819984	0	0
TF7L2_f1	TCF7L2	TCF-7-related factors{4.1.3}	635	4254	14056	85078	14926	85533	593	4198	12579	83112	12228	82295	0.903508	0.855395	0.933319	0.950671	0.0526171	0.000228559	0.334654	0.283173	0	0
TFAP4_si	TFAP4	bHLH-ZIP factors{1.2.6}	280	1601	5465	31221	6423	30741	190	1502	4600	30381	5001	29052	0.999133	0.837041	0.835464	0.734857	1	0.00476594	0.0839298	2.33004e-05	0	0
TFE2_f2	TCF3	E2A-related factors{1.2.1}	319	1982	6178	39173	7127	38682	338	1988	6390	39764	7104	38695	1.02053	0.873553	1.05801	0.926088	0.833727	0.0234293	0.596982	0.202011	0	0
TFE3_f1	TFE3	bHLH-ZIP factors{1.2.6}	318	1819	6087	36104	6814	34895	331	1828	6636	36463	8011	35932	1.03692	0.895273	0.994942	0.812169	0.710724	0.0674136	0.988405	0.000140205	0	0
TFEB_f1	TFEB	bHLH-ZIP factors{1.2.6}	211	1071	4523	21757	4135	20742	270	1118	5253	21984	5985	22525	0.947688	0.988253	1.0107	0.908914	0.674865	0.923246	0.962436	0.130401	0	0
THA_f1	THRA	Thyroid hormone receptor-related factors (NR1){2.1.2}	373	2068	6978	41093	7969	39239	310	2017	6566	41005	8074	39194	1.06217	0.888122	0.959824	0.746082	0.473405	0.0309446	0.734061	1.2288e-07	0	0
THA_f2	THRA	Thyroid hormone receptor-related factors (NR1){2.1.2}	533	2751	10173	55120	10409	51797	364	2651	7248	53687	9466	51114	1.04978	0.964122	1.01705	0.741421	0.475205	0.502456	0.887291	6.09206e-09	0	0
THB_do	THRB	Thyroid hormone receptor-related factors (NR1){2.1.2}	430	2800	8626	56726	9399	53057	354	2685	7244	54424	9388	51818	1.00991	0.866905	0.990538	0.727724	0.904088	0.00615874	0.964767	1.19918e-09	0	0
THB_f1	THRB	Thyroid hormone receptor-related factors (NR1){2.1.2}	352	1892	6738	38341	8171	36415	351	1880	6674	38037	8070	35962	1.05865	0.829138	1.06407	0.831993	0.502028	0.00073825	0.542431	0.000579651	0	0
TYY1_f2	YY1	More than 3 adjacent zinc finger factors{2.3.3}	365	2715	8027	54831	8727	52684	392	2684	7173	53476	8802	52592	0.918324	0.81159	1.08883	0.872654	0.299437	0.000189762	0.340675	0.0110065	0	0
USF1_f1	USF1	bHLH-ZIP factors{1.2.6}	195	1334	3893	26343	4186	25374	210	1328	4515	26495	5471	26417	0.989144	0.886071	0.927956	0.763551	0.939356	0.134581	0.590302	9.5042e-05	0	0
USF2_f1	USF2	bHLH-ZIP factors{1.2.6}	199	1388	3995	27142	4498	26261	213	1389	4521	27694	5238	26955	0.974067	0.837058	0.939352	0.789135	0.841612	0.01945	0.683841	0.000635267	0	0
VDR_f1	VDR	Thyroid hormone receptor-related factors (NR1){2.1.2}	415	2266	7223	46794	8353	43925	370	2229	5990	45628	8776	44274	1.18648	0.963069	1.26443	0.837421	0.00740696	0.56094	0.000628287	0.000799194	0	0
VDR_f2	VDR	Thyroid hormone receptor-related factors (NR1){2.1.2}	376	2198	6935	44086	7394	43050	356	2163	6972	43668	7636	43172	1.08746	0.995987	1.03086	0.930529	0.299437	0.975817	0.797469	0.226509	0	0
XBP1_f1	XBP1	XBP-1-related factors{1.1.5}	170	792	3750	16062	3335	16975	316	937	6013	18366	5203	18848	0.919374	1.09254	1.03008	1.22168	0.475205	0.332003	0.797469	0.000369501	0	0
ZFX_f1	ZFX	More than 3 adjacent zinc finger factors{2.3.3}	316	2411	6954	47867	5957	46775	116	2089	2647	41532	3682	42404	0.902176	1.02914	0.871261	0.639503	0.237423	0.704914	0.439341	2.9524e-06	0	0
ZIC1_f1	ZIC1	More than 3 adjacent zinc finger factors{2.3.3}	357	1908	7069	38521	7360	37972	260	1821	5018	36319	5482	36065	1.0196	0.965329	1.0334	0.939313	0.827803	0.619525	0.815429	0.399827	0	0
ZIC2_f1	ZIC2	More than 3 adjacent zinc finger factors{2.3.3}	348	1922	6641	38705	6929	37977	276	1836	5427	36877	6173	36925	1.05526	0.992375	1.02149	0.899209	0.529869	0.940853	0.887291	0.107961	0	0
ZIC3_f1	ZIC3	More than 3 adjacent zinc finger factors{2.3.3}	266	1625	5708	32499	5902	31430	199	1561	3715	30810	5007	30529	0.931997	0.871713	1.05726	0.777294	0.475205	0.0353446	0.705717	0.000577557	0	0
ZN350_f1	ZNF350	More than 3 adjacent zinc finger factors{2.3.3}	329	2140	6755	42584	7247	42247	311	2092	6028	41641	6271	41063	0.969177	0.896231	1.02694	0.973448	0.733144	0.0720169	0.815429	0.747672	0	0
ZN384_f1	ZNF384	More than 3 adjacent zinc finger factors{2.3.3}	827	5870	15391	117774	17124	118346	735	5771	14197	116703	14228	115531	1.07808	0.973679	1.04694	1.03417	0.160744	0.56094	0.527673	0.452988	0	0

## Sheet: ST2. Pancreas
Motif name (HOCOMOCO v9)	TF gene (Gene symbol)	TF family (TFClass)	Predicted TFBS, affinity loss cases	Predicted TFBS, total for germline alleles	Control (genomic) predicted TFBS, affinity loss cases	Control (genomic) predicted TFBS, total for germline alleles	Control (shuffle) predicted TFBS, affinity loss cases	Control (shuffle) predicted TFBS, total for germline alleles	Predicted TFBS, affinity gain cases	Predicted TFBS, total for mutated alleles	Control (genomic) predicted TFBS, affinity gain cases	Control (genomic) predicted TFBS, total for simulated substitutions	Control (shuffle) predicted TFBS, affinity gain cases	Control (shuffle) predicted TFBS, total for simulated substitutions	Affinity loss, relative rate (cancer/genomic control)	Affinity loss, relative rate (cancer/shuffle control)	Affinity gain, relative rate (cancer/genomic control)	Affinity gain, relative rate (cancer/shuffle control)	Affinity loss significance (FDR-corrected two-tail Fisher's exact test P-value), versus genomic control	Affinity loss significance (FDR-corrected two-tail Fisher's exact test P-value), versus shuffle control	Affinity gain significance (FDR-corrected two-tail Fisher's exact test P-value), versus genomic control	Affinity gain significance (FDR-corrected two-tail Fisher's exact test P-value), versus shuffle control	TFBS missing from genomic control	TFBS missing from shuffle control
AHR_si	AHR	PAS domain factors{1.2.5}	271	630	5145	12217	3991	12356	122	475	2764	9838	2499	10885	1.02143	1.33176	0.914187	1.11874	0.877821	1.11886e-06	0.642076	0.282088	0	0
AIRE_f2	AIRE	AIRE{5.3.1}	551	3685	10540	74890	11235	75959	597	3920	11945	78787	11404	78181	1.06242	1.01093	1.00452	1.04408	0.457154	0.839146	0.954243	0.371848	0	0
ALX1_si	ALX1	Paired-related HD factors{3.1.3}	520	3987	11434	78977	10859	81215	768	4240	15699	83411	13887	84404	0.900865	0.975447	0.96238	1.10091	0.0793903	0.674173	0.640989	0.0143075	0	0
ANDR_do	AR	Steroid hormone receptors (NR3){2.1.1}	316	1683	5874	33574	6382	33434	323	1729	6582	34886	6999	34280	1.07318	0.983636	0.99015	0.914982	0.496011	0.82843	0.937719	0.155114	0	0
AP2A_f2	TFAP2A	AP-2{1.3.1}	432	1901	7792	38223	8425	37632	127	1614	2614	33119	3071	32326	1.11475	1.01505	0.996946	0.828271	0.0894411	0.804618	1	0.0682077	0	0
AP2B_f1	TFAP2B	AP-2{1.3.1}	390	1486	6885	29859	6963	29864	120	1188	2330	24986	2640	25260	1.1382	1.12563	1.08319	0.966483	0.0426856	0.0241954	0.656764	0.809034	0	0
AP2C_f1	TFAP2C	AP-2{1.3.1}	290	1355	5538	27204	6036	27311	131	1223	2574	24454	2528	23790	1.05133	0.968383	1.01762	1.008	0.669716	0.674173	0.930459	0.951584	0	0
ARI5B_f1	ARID5B	ARID-related factors{3.7.1}	358	2900	7692	57462	7231	57444	473	3044	10092	59918	9890	60267	0.922203	0.980689	0.922564	0.946891	0.394083	0.802716	0.262048	0.311337	0	0
ARNT_f1	ARNT	PAS domain factors{1.2.5}	149	426	3229	8584	2670	8769	108	378	2153	7377	1903	7901	0.929819	1.14872	0.978966	1.18625	0.617129	0.100205	0.930459	0.108138	0	0
ATF1_si	ATF1	CREB-related factors{1.1.7}	200	891	4122	17804	4187	17670	201	882	4111	17559	4254	17497	0.969531	0.947296	0.973374	0.937332	0.871537	0.541704	0.892431	0.422035	0	0
ATF2+ATF4_f1	ATF2,ATF4	Jun-related factors{1.1.1}; ATF-4-related factors{1.1.6}	250	1163	5015	22928	5028	22770	265	1171	5512	23335	5642	23355	0.982778	0.973482	0.958049	0.936776	0.946541	0.752938	0.72381	0.356946	0	0
ATF3_f1	ATF3	Fos-related factors{1.1.2}	230	1212	4358	24069	4534	24127	249	1254	5432	24941	5281	24811	1.04808	1.00983	0.911708	0.932889	0.758917	0.913065	0.382557	0.351393	0	0
ATF5_si	ATF5	ATF-4-related factors{1.1.6}	700	4607	16509	92031	16375	91754	588	4476	11485	86993	11642	87105	0.847019	0.85138	0.99504	0.982885	2.6963e-05	3.95422e-05	0.963094	0.771075	0	0
ATF6A_si	ATF6	CREB-related factors{1.1.7}	311	1202	6079	23451	5677	23694	249	1086	5262	22250	5263	22879	0.998125	1.07988	0.969502	0.99672	1	0.219923	0.854446	0.991992	0	0
BACH1_si	BACH1	Jun-related factors{1.1.1}	331	1652	6599	33006	6873	33186	349	1690	7212	33767	7056	33448	1.00215	0.967446	0.966886	0.978927	1	0.647832	0.777311	0.77469	0	0
BATF_si	BATF	B-ATF-related factors{1.1.4}	422	2572	7913	51316	8386	49740	454	2620	9220	52656	10865	52491	1.06403	0.973178	0.989627	0.837162	0.496011	0.674173	0.930459	0.000130927	0	0
BCL6_f1	BCL6	More than 3 adjacent zinc finger factors{2.3.3}	619	4081	12569	82769	13765	81782	597	4108	11194	81723	11695	79932	0.998829	0.901168	1.06097	0.993263	1	0.0144087	0.419006	0.918059	0	0
BHE40_f2	BHLHE40	Hairy-related factors{1.2.4}	188	747	3945	14835	3669	14993	187	739	3800	14825	3804	15050	0.946407	1.02844	0.987207	1.00114	0.738403	0.752938	0.937139	1	0	0
BMAL1_f1	ARNTL	PAS domain factors{1.2.5}	296	1215	6085	23963	5549	23458	233	1150	5043	22809	5307	23362	0.959392	1.02989	0.916379	0.891906	0.754441	0.68016	0.446905	0.119726	0	0
CDX1_f1	CDX1	HOX-related factors{3.1.1}	528	3681	11461	72213	11171	72889	690	3866	15542	76204	14879	76465	0.903776	0.935919	0.875101	0.917226	0.0831934	0.181517	0.0042036	0.036016	0	0
CDX2_f1	CDX2	HOX-related factors{3.1.1}	545	5431	13801	108930	12637	109909	902	5822	17446	113116	16305	114408	0.792052	0.872782	1.00453	1.0871	1.15779e-07	0.00291334	0.937719	0.0254765	0	0
CEBPA_do	CEBPA	C/EBP-related{1.1.8}	437	2874	8230	57872	8466	57118	625	3045	11529	60993	12172	60956	1.06921	1.02586	1.08588	1.02789	0.457154	0.674173	0.153677	0.565813	0	0
CEBPB_f1	CEBPB	C/EBP-related{1.1.8}	346	2392	6840	48184	6701	47212	444	2518	8761	50228	9495	50391	1.01897	1.01913	1.01093	0.935805	0.898737	0.795988	0.930459	0.225339	0	0
CEBPD_f1	CEBPD	C/EBP-related{1.1.8}	383	2579	7395	51142	7291	51288	479	2706	9928	54260	9821	54205	1.02704	1.04466	0.967444	0.976993	0.842431	0.49321	0.710261	0.699478	0	0
CEBPE_f1	CEBPE	C/EBP-related{1.1.8}	374	2362	7322	47707	7046	48230	493	2502	9331	49996	9199	50338	1.03168	1.08384	1.05576	1.07824	0.799154	0.17084	0.55623	0.141893	0	0
CEBPG_si	CEBPG	C/EBP-related{1.1.8}	426	3104	8416	61930	8029	61367	567	3230	11474	64848	11737	65080	1.00991	1.04897	0.992116	0.973354	0.953506	0.411458	0.930459	0.600072	0	0
COE1_f2	EBF1	Early B-Cell Factor-related factors{6.1.5}	322	1914	6558	38259	7731	37241	175	1771	3293	34792	4189	33492	0.981468	0.8104	1.04402	0.790042	0.898737	0.000188137	0.824462	0.00312863	0	0
COT1_f1	NR2F1	RXR-related receptors (NR2){2.1.3}	406	2049	7787	40088	8888	39965	360	1996	7586	40419	8045	39303	1.02007	0.890963	0.960981	0.881133	0.871537	0.0230528	0.704394	0.0230464	0	0
COT1_si	NR2F1	RXR-related receptors (NR2){2.1.3}	413	2246	7813	44424	8824	42806	330	2162	7087	43917	8863	42658	1.04554	0.89203	0.945864	0.734646	0.659644	0.0257701	0.64518	2.05527e-09	0	0
COT2_f1	NR2F2	RXR-related receptors (NR2){2.1.3}	436	2601	8581	51279	9712	48676	301	2480	6638	49538	8887	48295	1.00172	0.840141	0.905766	0.659571	1	0.000386663	0.282179	4.98879e-15	0	0
COT2_f2	NR2F2	RXR-related receptors (NR2){2.1.3}	519	3136	9663	62056	11102	60281	368	3012	8513	61154	9939	59446	1.06283	0.898609	0.877678	0.730757	0.459123	0.0200747	0.0765502	2.44009e-10	0	0
CREB1_f1	CREB1	CREB-related factors{1.1.7}	196	727	3827	14227	3673	14873	186	721	3859	14387	3466	14831	1.00225	1.09169	0.961774	1.10387	1	0.26981	0.836577	0.226417	0	0
CREM_f1	CREM	CREB-related factors{1.1.7}	249	1333	4941	26771	5016	26021	292	1324	5715	26585	6389	26614	1.01209	0.969026	1.02592	0.918697	0.953506	0.718904	0.861751	0.186278	0	0
CRX_si	CRX	Paired-related HD factors{3.1.3}	264	1557	5193	30446	5663	31530	277	1562	6299	31374	5309	30973	0.994094	0.944045	0.883277	1.03459	1	0.438195	0.134825	0.631764	0	0
CTCF_f2	CTCF	More than 3 adjacent zinc finger factors{2.3.3}	340	1977	7110	39405	7788	38963	181	1830	3633	36088	3946	35532	0.953134	0.860397	0.982483	0.890615	0.669716	0.00682296	0.930459	0.189388	0	0
CUX1_f1	CUX1	HD-CUT factors{3.1.9}	138	970	2586	18823	2526	19565	164	977	3660	19587	3018	19780	1.03554	1.10193	0.89833	1.10016	0.871537	0.338558	0.438676	0.304553	0	0
DBP_si	DBP	C/EBP-related{1.1.8}	285	2216	6020	44397	6224	45062	557	2481	10791	49223	10046	49113	0.948489	0.931142	1.02408	1.09757	0.669716	0.317304	0.798663	0.0472721	0	0
DDIT3_f1	DDIT3	C/EBP-related{1.1.8}	278	2011	5853	39836	6569	38532	315	2019	6344	40057	7821	38980	0.940871	0.810877	0.985121	0.777596	0.629154	0.000702022	0.930459	3.53244e-06	0	0
DLX3_do	DLX3	NK-related factors{3.1.2}	301	2585	6453	50892	6052	51214	408	2664	8686	52680	8213	53596	0.918319	0.985362	0.928863	0.999439	0.432371	0.864222	0.382557	1	0	0
E2F1_f2	E2F1	E2F-related factors{3.3.2}	437	1721	7749	34721	7662	34604	188	1494	3595	30547	3951	31318	1.13775	1.14679	1.06924	0.997457	0.029386	0.00598338	0.656453	1	0	0
E2F2_f1	E2F2	E2F-related factors{3.3.2}	198	553	4085	11323	3638	11584	101	415	1707	8530	1417	9332	0.992452	1.14008	1.21615	1.6028	1	0.0653993	0.198869	1.35591e-05	0	0
E2F3_si	E2F3	E2F-related factors{3.3.2}	134	312	2322	6187	2210	6709	62	244	1365	5164	892	5397	1.14437	1.30381	0.961292	1.53741	0.242573	0.00151141	0.92828	0.00229648	0	0
E2F4_do	E2F4	E2F-related factors{3.3.2}	284	1068	5346	21561	5120	22169	150	976	2981	19859	2765	20216	1.07247	1.15139	1.02385	1.12368	0.496011	0.0230528	0.914931	0.227581	0	0
E2F5_do	E2F5	E2F-related factors{3.3.2}	131	351	2125	6741	1816	7208	77	286	1655	6200	1254	6614	1.18394	1.48137	1.0086	1.42001	0.138594	1.40974e-05	0.973534	0.00445054	0	0
E2F6_f1	E2F6	E2F-related factors{3.3.2}	480	2413	9533	48522	9532	47647	162	2084	2957	41254	3372	40955	1.0125	0.994341	1.08451	0.944141	0.934128	0.937132	0.64518	0.590972	0	0
EGR1_f2	EGR1	Three-zinc finger Krüppel-related factors{2.3.1}	344	1351	6663	27344	6426	27804	165	1106	2964	22767	2828	23546	1.04495	1.10172	1.14593	1.24213	0.669716	0.0947943	0.278536	0.0139758	0	0
EGR2_si	EGR2	Three-zinc finger Krüppel-related factors{2.3.1}	376	1854	7209	37524	6889	37507	231	1603	3854	32481	3717	33259	1.05563	1.10417	1.2145	1.28942	0.567817	0.0809806	0.0362236	0.000514081	0	0
EHF_si	EHF	Ets-related factors{3.5.2}	506	2851	11149	58354	10825	58237	539	2952	9588	57745	9967	57918	0.928941	0.954826	1.09966	1.06101	0.300301	0.372827	0.120474	0.227581	0	0
ELF1_f1	ELF1	Ets-related factors{3.5.2}	361	1860	7076	38221	7264	37842	313	1802	5294	36269	5524	35797	1.04836	1.0111	1.18998	1.1256	0.656711	0.852412	0.0282975	0.0666272	0	0
ELF2_f1	ELF2	Ets-related factors{3.5.2}	430	2646	9076	52927	9721	51795	360	2589	6964	51071	7693	50183	0.947679	0.865876	1.01973	0.90705	0.561606	0.0036126	0.896316	0.108138	0	0
ELK1_f1	ELK1	Ets-related factors{3.5.2}	285	1160	5271	23999	5316	24343	233	1133	4121	23252	4044	23408	1.11863	1.12506	1.16034	1.19036	0.189408	0.0624299	0.110453	0.0146091	0	0
ELK4_f1	ELK4	Ets-related factors{3.5.2}	211	838	4157	17172	3681	17766	208	849	3894	16993	3508	17499	1.04011	1.21524	1.06913	1.22211	0.812551	0.00720622	0.64518	0.00712899	0	0
ENOA_si	ENO1		262	1591	5276	32297	5269	31148	274	1627	5277	32117	5823	31384	1.00806	0.973494	1.02497	0.907663	0.983825	0.750303	0.872565	0.155114	0	0
ERG_f1	ERG	Ets-related factors{3.5.2}	225	1114	4525	22345	4513	22644	219	1074	4040	21690	3841	21872	0.997376	1.01341	1.09476	1.16114	1	0.857957	0.455494	0.0502709	0	0
ERR1_f1	ESRRA	Steroid hormone receptors (NR3){2.1.1}	367	2116	7503	41331	7935	39729	293	2023	6628	40468	7813	39782	0.955413	0.868383	0.884303	0.737463	0.669716	0.00857686	0.13781	3.55638e-08	0	0
ERR2_f1	ESRRB	Steroid hormone receptors (NR3){2.1.1}	332	2039	6646	40026	7498	38812	297	1973	6973	39337	7883	38805	0.980624	0.842833	0.849202	0.741012	0.898737	0.00234383	0.0345896	4.02705e-08	0	0
ERR3_f1	ESRRG	Steroid hormone receptors (NR3){2.1.1}	380	1763	7309	34995	7489	34238	331	1737	6934	34856	7422	34582	1.032	0.985407	0.957904	0.887886	0.79096	0.824012	0.704394	0.0446414	0	0
ESR1_do	ESR1	Steroid hormone receptors (NR3){2.1.1}	316	2194	6068	43437	7213	41678	225	2039	4777	41015	6332	40316	1.03101	0.832226	0.947442	0.70259	0.83429	0.00162012	0.704394	3.6523e-08	0	0
ESR2_do	ESR2	Steroid hormone receptors (NR3){2.1.1}	356	2391	7066	48062	7979	44897	282	2332	5720	46396	8503	45046	1.01274	0.837798	0.980856	0.640626	0.945692	0.00123212	0.92828	4.0393e-16	0	0
ESR2_si	ESR2	Steroid hormone receptors (NR3){2.1.1}	308	1717	5843	33866	6878	32351	216	1636	4840	33045	6399	32033	1.0397	0.843735	0.901428	0.660931	0.77064	0.00323476	0.382557	3.73347e-11	0	0
ETS1_si	ETS1	Ets-related factors{3.5.2}	386	1961	7854	40413	8152	39626	369	1950	6299	38758	6726	38334	1.01284	0.95681	1.16434	1.0785	0.945692	0.480406	0.0345896	0.20501	0	0
ETS2_f1	ETS2	Ets-related factors{3.5.2}	413	2433	8796	49741	8983	48917	341	2303	5959	46018	6743	46041	0.959925	0.924371	1.14344	1.011	0.692399	0.15154	0.089272	0.88347	0	0
ETV4_f1	ETV4	Ets-related factors{3.5.2}	381	2310	8531	47165	8767	45974	367	2286	6354	44622	7193	44105	0.91187	0.864917	1.12744	0.984391	0.238187	0.00612433	0.110453	0.834568	0	0
EVI1_f1	MECOM	Factors with multiple dispersed zinc fingers{2.3.4}	804	5567	16316	110670	15691	113544	908	5657	18560	113643	16063	114734	0.979605	1.04508	0.982798	1.14648	0.819086	0.290819	0.84105	0.000115035	0	0
FEV_f1	FEV	Ets-related factors{3.5.2}	480	2617	9704	53275	10482	52280	532	2676	9808	53528	10828	52790	1.00696	0.914806	1.08499	0.969235	0.983	0.0688496	0.203716	0.559273	0	0
FLI1_f1	FLI1	Ets-related factors{3.5.2}	350	1948	6606	39445	6758	39168	249	1860	4399	37250	4690	36842	1.07283	1.04134	1.1336	1.05161	0.477398	0.546718	0.203716	0.528659	0	0
FOSB_f1	FOSB	Fos-related factors{1.1.2}	373	1821	6727	36671	7129	36742	437	1888	8463	38384	8430	37833	1.11661	1.05568	1.0498	1.03878	0.132362	0.367588	0.642076	0.493768	0	0
FOSL1_f2	FOSL1	Fos-related factors{1.1.2}	367	2445	7185	49021	7621	46995	381	2449	7931	48624	9478	48572	1.0241	0.925608	0.953804	0.79727	0.863433	0.198041	0.656453	5.16038e-06	0	0
FOSL2_f1	FOSL2	Fos-related factors{1.1.2}	337	2246	6893	44776	7213	42935	365	2293	7565	45441	10255	45724	0.974669	0.893132	0.956154	0.709737	0.869273	0.0558313	0.664273	1.01145e-12	0	0
FOS_si	FOS	Fos-related factors{1.1.2}	248	1600	4614	31112	4963	31374	230	1575	5243	31472	4994	31077	1.04516	0.979845	0.87658	0.908736	0.77064	0.814743	0.167443	0.215955	0	0
FOXA1_f1	FOXA1	Forkhead box (FOX) factors{3.3.1}	649	5602	15056	112955	15085	113708	1135	6084	20903	119606	20476	119130	0.869155	0.873268	1.06746	1.08538	0.00176973	0.00114038	0.118545	0.0107356	0	0
FOXA2_f1	FOXA2	Forkhead box (FOX) factors{3.3.1}	620	5378	13400	108228	13359	109449	988	5820	19145	114673	18243	114661	0.93112	0.944515	1.01681	1.06697	0.268113	0.224602	0.836577	0.0737599	0	0
FOXA3_f1	FOXA3	Forkhead box (FOX) factors{3.3.1}	772	6590	17177	132050	17006	132838	1187	6998	22476	137532	21353	137167	0.900581	0.915065	1.03791	1.0896	0.0195209	0.0230528	0.516074	0.00630023	0	0
FOXC1_f1	FOXC1	Forkhead box (FOX) factors{3.3.1}	693	5774	15206	114890	15905	114782	936	6010	19050	117911	19709	118160	0.906825	0.866157	0.963964	0.9337	0.0516464	0.000372615	0.600465	0.0615382	0	0
FOXI1_f1	FOXI1	Forkhead box (FOX) factors{3.3.1}	360	1960	6720	38160	7122	38721	345	1946	7861	39191	7246	38760	1.043	0.998599	0.883863	0.948335	0.708436	1	0.0958774	0.405129	0	0
FOXJ2_f1	FOXJ2	Forkhead box (FOX) factors{3.3.1}	807	7199	18151	145144	17712	146156	1304	7671	23284	150401	22335	150647	0.896396	0.925018	1.09804	1.14657	0.01014	0.0457488	0.010219	2.1152e-06	0	0
FOXJ3_f2	FOXJ3	Forkhead box (FOX) factors{3.3.1}	1008	10587	22464	211302	22604	208640	1332	10953	26296	215007	27253	214162	0.895579	0.87882	0.994338	0.955651	0.00292287	0.000132324	0.930459	0.157889	0	0
FOXJ3_si	FOXJ3	Forkhead box (FOX) factors{3.3.1}	949	10273	22602	204703	23157	201733	1432	10678	27097	208539	28088	207546	0.836655	0.804755	1.03209	0.990938	1.28405e-07	4.52571e-11	0.572679	0.806006	0	0
FOXO1_si	FOXO1	Forkhead box (FOX) factors{3.3.1}	860	10104	19897	203118	19604	199824	1245	10451	22473	205577	22771	204218	0.868892	0.867577	1.08975	1.06837	0.000232006	0.000114427	0.0341138	0.0459024	0	0
FOXO3_si	FOXO3	Forkhead box (FOX) factors{3.3.1}	627	6916	14778	139263	14704	137711	983	7289	18084	142637	18702	141953	0.854344	0.849074	1.06371	1.02363	0.000432336	0.000132324	0.203716	0.559273	0	0
FOXO4_f1	FOXO4	Forkhead box (FOX) factors{3.3.1}	574	4748	13700	94419	14445	96034	924	5147	18747	100634	17773	99716	0.833182	0.803727	0.963675	1.00721	3.96836e-05	2.9614e-07	0.600465	0.864179	0	0
FOXP2_si	FOXP2	Forkhead box (FOX) factors{3.3.1}	409	3210	8662	64565	8890	64073	698	3492	13709	69401	14424	69397	0.949724	0.918315	1.01191	0.961692	0.623718	0.128948	0.914931	0.371848	0	0
FOXQ1_f1	FOXQ1	Forkhead box (FOX) factors{3.3.1}	823	6992	18563	137012	19073	138660	1165	7281	25074	143690	23742	143325	0.868778	0.855718	0.916933	0.965916	0.000243509	2.37875e-05	0.027082	0.315176	0	0
GABP1+GABP2_f1	GABPB1,GABPB2		325	1645	6877	33585	6897	33538	264	1591	4879	31335	4826	31378	0.964859	0.960715	1.06569	1.07888	0.784619	0.572493	0.642076	0.289383	0	0
GABPA_f1	GABPA	Ets-related factors{3.5.2}	306	1621	5775	33047	5618	32972	220	1493	3810	30734	4059	30936	1.08024	1.1079	1.18866	1.12307	0.466099	0.10854	0.0795644	0.152689	0	0
GATA1_si	GATA1	GATA-type zinc fingers{2.2.1}	397	2314	7780	46516	8267	47898	478	2401	9404	48034	7944	47522	1.02577	0.994023	1.01689	1.19094	0.842431	0.949741	0.896092	0.000319083	0	0
GATA2_si	GATA2	GATA-type zinc fingers{2.2.1}	359	1908	7094	37954	7475	39179	389	1918	7816	38105	6378	37856	1.00666	0.986185	0.988777	1.20379	0.983	0.836482	0.930459	0.00058675	0	0
GATA3_si	GATA3	GATA-type zinc fingers{2.2.1}	383	2048	7753	41332	7895	42916	430	2104	8321	41869	6504	41555	0.996978	1.01657	1.02835	1.30577	1	0.801168	0.794283	1.15612e-07	0	0
GATA4_f1	GATA4	GATA-type zinc fingers{2.2.1}	398	2318	8253	46730	8353	48325	488	2404	9634	47867	7949	47546	0.972195	0.993343	1.00859	1.21419	0.826359	0.933964	0.930459	4.47841e-05	0	0
GATA6_f2	GATA6	GATA-type zinc fingers{2.2.1}	414	2290	8091	45690	8328	47068	501	2398	10079	47804	8568	47543	1.0209	1.02176	0.990913	1.1593	0.871537	0.731087	0.930459	0.00185076	0	0
GCR_do	NR3C1	Steroid hormone receptors (NR3){2.1.1}	516	3911	11318	78708	11985	77243	465	3883	8747	76642	9963	75891	0.917511	0.850321	1.04928	0.912191	0.189731	0.000424462	0.64518	0.0873405	0	0
GCR_si	NR3C1	Steroid hormone receptors (NR3){2.1.1}	403	2540	8214	50672	8782	49960	413	2520	8380	50391	8834	49782	0.978779	0.90261	0.985504	0.923559	0.871537	0.0566681	0.930459	0.155114	0	0
GFI1B_f1	GFI1B	More than 3 adjacent zinc finger factors{2.3.3}	503	3094	10277	61923	10365	60008	533	3090	10097	61576	11475	61705	0.979565	0.941212	1.05193	0.927548	0.871537	0.237869	0.576693	0.128287	0	0
GFI1_f1	GFI1	More than 3 adjacent zinc finger factors{2.3.3}	516	3184	10515	63991	9753	61082	447	3107	9010	62017	10441	62282	0.986248	1.01497	0.990267	0.858196	0.910588	0.79257	0.932205	0.00185076	0	0
GLI1_f1	GLI1	More than 3 adjacent zinc finger factors{2.3.3}	392	2181	8501	43604	9086	42576	394	2156	7808	42591	8783	41929	0.921906	0.842214	0.99684	0.872407	0.320203	0.000754191	0.992204	0.0087294	0	0
GLI2_f1	GLI2	More than 3 adjacent zinc finger factors{2.3.3}	368	1932	7525	38626	8347	37485	332	1859	6697	36914	7734	36301	0.977719	0.855397	0.984395	0.838249	0.871537	0.00291334	0.930459	0.00140139	0	0
GLI3_si	GLI3	More than 3 adjacent zinc finger factors{2.3.3}	321	1723	6224	34751	6736	34849	382	1764	7036	35230	6904	34636	1.0402	0.963847	1.08431	1.0864	0.755658	0.607296	0.316587	0.155114	0	0
HEN1_si	NHLH1	Tal-related factors{1.2.3}	301	1879	6870	37198	7699	36582	220	1740	4717	34915	5217	33806	0.867366	0.761155	0.935879	0.819306	0.0538947	1.56774e-06	0.653871	0.00508224	0	0
HIC1_si	HIC1	Factors with multiple dispersed zinc fingers{2.3.4}	233	1238	4564	24893	4976	24554	210	1241	4335	24898	4517	24370	1.02652	0.928704	0.971903	0.912963	0.871537	0.327927	0.882719	0.258451	0	0
HIF1A_si	HIF1A	PAS domain factors{1.2.5}	202	571	4066	11483	3599	12019	124	511	2861	10074	2387	10562	0.999087	1.18141	0.854446	1.07373	1	0.0175713	0.203716	0.500191	0	0
HINFP_f1	HINFP	Factors with multiple dispersed zinc fingers{2.3.4}	152	483	3016	9675	2343	9920	105	416	1841	8495	1627	9114	1.00952	1.3324	1.16468	1.4139	0.983	0.00068569	0.316587	0.0011171	0	0
HLF_si	HLF	C/EBP-related{1.1.8}	162	1352	3590	26945	3300	27652	314	1462	6104	29330	5688	29864	0.899336	1.00404	1.032	1.12764	0.477398	0.976265	0.797965	0.0570524	0	0
HNF1A_f1	HNF1A	POU domain factors{3.1.10}	592	4834	12372	96032	11161	96022	675	4889	14640	98595	14493	100066	0.950585	1.05362	0.929817	0.953261	0.504688	0.290819	0.203716	0.296957	0	0
HNF1B_f1	HNF1B	POU domain factors{3.1.10}	493	3793	9836	75421	9762	77089	665	3984	13737	79935	13081	80462	0.996639	1.0264	0.971287	1.02672	1	0.660222	0.708309	0.573376	0	0
HNF4A_f1	HNF4A	RXR-related receptors (NR2){2.1.3}	418	2320	8471	45901	9538	45590	370	2278	7798	45679	7958	44522	0.976283	0.861193	0.95144	0.908696	0.863433	0.00264773	0.653871	0.108138	0	0
HNF4G_f1	HNF4G	RXR-related receptors (NR2){2.1.3}	335	1891	6655	37397	7515	36554	289	1861	6128	37046	7264	35927	0.995502	0.861706	0.938802	0.768063	1	0.00786699	0.640989	2.85894e-06	0	0
HNF6_f1	ONECUT1	HD-CUT factors{3.1.9}	723	5898	15071	116933	14876	119950	912	6164	19133	122373	16638	122692	0.951105	0.988434	0.946313	1.09106	0.477398	0.820495	0.2883	0.0188153	0	0
HSF1_f2	HSF1	HSF factors{3.4.1}	500	3141	11703	63393	12093	63140	522	3128	9801	61330	9862	60590	0.862276	0.831137	1.04425	1.02527	0.00305305	5.63538e-05	0.64518	0.631764	0	0
HSF2_si	HSF2	HSF factors{3.4.1}	379	2089	8210	41855	8277	41558	364	2038	7178	40596	7308	40537	0.924922	0.910925	1.01013	0.990718	0.374657	0.0965982	0.930459	0.922423	0	0
HTF4_f1	TCF12	E2A-related factors{1.2.1}	331	2076	6499	41517	7833	40009	432	2169	8302	43461	9452	41919	1.01854	0.814386	1.04266	0.883306	0.898737	0.000228565	0.656453	0.0120747	0	0
HXA10_f1	HOXA10	HOX-related factors{3.1.1}	471	4246	10849	85493	10203	85541	710	4543	14196	89190	13968	90276	0.874142	0.930009	0.981897	1.01008	0.0192224	0.172489	0.858657	0.834568	0	0
HXA13_f1	HOXA13	HOX-related factors{3.1.1}	441	3048	9272	60469	9444	60700	601	3179	12567	63690	12107	63299	0.943589	0.929943	0.958128	0.988426	0.507489	0.17581	0.640989	0.838843	0	0
HXA1_f1	HOXA1	HOX-related factors{3.1.1}	401	1951	7327	38518	7880	38572	439	2005	9205	40594	9177	39950	1.0805	1.00608	0.96558	0.953161	0.369156	0.915263	0.704394	0.38381	0	0
HXB7_si	HOXB7	HOX-related factors{3.1.1}	521	3527	10262	69721	10240	71326	707	3725	14517	74041	12972	74226	1.00361	1.02892	0.968029	1.08603	1	0.607296	0.656453	0.05015	0	0
HXB8_do	HOXB8	HOX-related factors{3.1.1}	460	3575	9659	69966	9727	71928	642	3748	13961	74498	12184	74421	0.932045	0.951483	0.914036	1.04626	0.410014	0.375098	0.0972899	0.323554	0	0
IKZF1_f1	IKZF1	Factors with multiple dispersed zinc fingers{2.3.4}	554	3321	11719	67355	12386	63691	396	3207	6835	63717	10306	62017	0.958783	0.857804	1.1511	0.743048	0.623718	0.000424462	0.0519481	6.08864e-10	0	0
INSM1_f1	INSM1	Factors with multiple dispersed zinc fingers{2.3.4}	384	1690	7179	33505	7809	33480	255	1589	5399	32081	5677	31681	1.06045	0.97417	0.953566	0.895563	0.515707	0.695621	0.704394	0.127225	0	0
IRF1_si	IRF1	Interferon-regulatory factors{3.5.3}	722	7878	19882	159204	20097	155913	819	7912	14696	153505	16701	152251	0.733863	0.711004	1.08124	0.943659	1.39309e-17	1.99342e-21	0.134825	0.162107	0	0
IRF2_f1	IRF2	Interferon-regulatory factors{3.5.3}	628	5703	16668	116763	16226	115192	749	5792	13202	112547	14583	113136	0.771397	0.781749	1.10242	1.00325	4.43917e-11	7.38581e-10	0.0615337	0.950729	0	0
IRF3_f1	IRF3	Interferon-regulatory factors{3.5.3}	712	7105	18015	144324	17229	142989	761	7143	12822	139126	13893	139183	0.802824	0.831684	1.156	1.06732	1.0373e-08	2.84458e-06	0.0033163	0.13478	0	0
IRF4_si	IRF4	Interferon-regulatory factors{3.5.3}	1217	11295	27046	227559	24884	224094	1001	11271	15966	219503	17595	219288	0.906557	0.970319	1.221	1.10687	0.00344231	0.390571	1.53249e-07	0.00460068	0	0
IRF7_f1	IRF7	Interferon-regulatory factors{3.5.3}	582	5521	14970	112791	14895	112936	794	5751	14394	111916	14677	112066	0.794251	0.799277	1.07346	1.05418	5.98924e-08	1.67686e-07	0.198371	0.208879	0	0
IRF9_f1	IRF9	Interferon-regulatory factors{3.5.3}	638	4332	14300	87598	14095	86775	676	4349	13270	86152	14279	86358	0.902174	0.906696	1.00914	0.940074	0.0432283	0.0203768	0.930459	0.158289	0	0
ITF2_f1	TCF4	E2A-related factors{1.2.1}	310	1958	6313	38929	7338	37368	427	2042	8648	40833	9532	39354	0.976307	0.806253	0.987342	0.86333	0.877821	0.00018272	0.930459	0.00229648	0	0
JUNB_f1	JUNB	Jun-related factors{1.1.1}	397	2398	7818	47701	7992	45944	419	2426	8460	48567	10183	48508	1.01012	0.951732	0.991503	0.822737	0.951184	0.41718	0.937719	4.50828e-05	0	0
JUND_f1	JUND	Jun-related factors{1.1.1}	328	2258	6452	45196	6817	42943	356	2286	7124	45921	9938	46015	1.01755	0.915059	1.00383	0.721065	0.898737	0.159125	0.963094	2.66114e-11	0	0
JUN_f1	JUN	Jun-related factors{1.1.1}	275	1602	5339	32037	5709	31986	329	1670	6723	33900	7135	33418	1.03006	0.961767	0.993381	0.922711	0.861552	0.616625	0.963094	0.193093	0	0
KAISO_f1	ZBTB33	Other factors with up to three adjacent zinc fingers{2.3.2}	174	1019	3530	20131	3740	20754	171	1022	3681	20478	3222	20248	0.973791	0.947557	0.930823	1.05148	0.898737	0.597915	0.656453	0.589735	0	0
KLF1_f1	KLF1	Three-zinc finger Krüppel-related factors{2.3.1}	505	2720	9376	54302	9550	52741	380	2550	7416	51351	7869	50789	1.07528	1.02534	1.03186	0.961819	0.321122	0.653067	0.794283	0.550975	0	0
KLF4_f2	KLF4	Three-zinc finger Krüppel-related factors{2.3.1}	474	2423	9893	48244	9570	47468	261	2202	5016	43751	5382	43294	0.953982	0.970318	1.03384	0.95347	0.594354	0.602459	0.836577	0.559273	0	0
KLF8_f1	KLF8	Three-zinc finger Krüppel-related factors{2.3.1}	428	1913	8787	38099	8741	37547	426	1864	8409	37137	8657	36853	0.970067	0.961043	1.00931	0.972902	0.79096	0.495841	0.930459	0.631764	0	0
LEF1_f1	LEF1	TCF-7-related factors{4.1.3}	480	2635	9118	52034	10266	51603	464	2599	10014	52729	10518	51657	1.03956	0.91566	0.940056	0.876814	0.669716	0.0727256	0.456456	0.00596707	0	0
LHX3_f1	LHX3	HD-LIM factors{3.1.5}	516	4986	11127	98426	10890	100499	691	5157	15186	102132	13692	103465	0.915439	0.955061	0.901155	1.01253	0.181994	0.40338	0.0430317	0.809034	0	0
MAF_f1	MAF	Maf-related factors{1.1.3}	286	1590	6137	32265	6892	31897	328	1644	6346	32579	6649	31730	0.945681	0.832479	1.02426	0.952107	0.656711	0.00204237	0.861751	0.443674	0	0
MAX_f1	MAX	bHLH-ZIP factors{1.2.6}	219	1058	4644	21209	4455	20928	217	1057	4444	21341	4813	21396	0.945337	0.972385	0.985883	0.912644	0.691453	0.759336	0.930459	0.227581	0	0
MBD2_si	MBD2		180	535	3163	10641	3136	11006	59	398	1263	8400	1039	8678	1.13188	1.18079	0.985927	1.23815	0.248652	0.0258153	1	0.173986	0	0
MECP2_f1	MECP2		227	613	4249	12262	3908	12367	76	450	1516	9276	1359	9612	1.06866	1.17186	1.03339	1.19453	0.5615	0.0154982	0.914931	0.193897	0	0
MEF2A_f1	MEF2A	Regulators of differentiation{5.1.1}	725	6685	19104	132146	16947	130686	779	6792	16870	131374	18144	132147	0.750181	0.836321	0.89317	0.835341	1.69145e-15	4.46233e-06	0.0196282	5.28734e-07	0	0
MEF2C_f1	MEF2C	Regulators of differentiation{5.1.1}	730	5790	18713	115035	17935	113389	834	5945	17613	114792	18499	114356	0.775052	0.797102	0.914308	0.867211	1.40159e-12	7.38581e-10	0.060479	4.53563e-05	0	0
MEF2D_f1	MEF2D	Regulators of differentiation{5.1.1}	686	5243	17732	104142	17233	101982	789	5360	17309	103745	18889	103408	0.768444	0.774296	0.882282	0.805856	1.1055e-12	8.66889e-12	0.00493524	2.39413e-10	0	0
MEIS1_f2	MEIS1	TALE-type homeo domain factors{3.1.4}	425	2680	8764	53683	9475	52814	594	2872	11975	56822	12627	56150	0.971379	0.883942	0.981393	0.919711	0.812551	0.0154029	0.863872	0.0579321	0	0
MEIS2_do	MEIS2	TALE-type homeo domain factors{3.1.4}	364	2404	7554	47489	8146	46583	479	2482	10119	49569	10848	48772	0.951882	0.865865	0.94538	0.86767	0.656711	0.00837677	0.533254	0.0020146	0	0
MITF_f1	MITF	bHLH-ZIP factors{1.2.6}	325	2112	6341	42180	7133	39760	387	2175	8067	43615	10368	42833	1.02362	0.857756	0.962001	0.735081	0.871537	0.00788393	0.704394	3.48524e-11	0	0
MTF1_f1	MTF1	More than 3 adjacent zinc finger factors{2.3.3}	294	1567	5888	31490	5670	29902	208	1472	4441	29338	5761	29765	1.00342	0.989454	0.933481	0.730068	1	0.904508	0.653871	2.30766e-06	0	0
MYB_f1	MYB	Myb/SANT domain factors{3.5.1}	184	923	3326	18559	3657	18964	251	992	4795	20001	4411	19592	1.11237	1.03376	1.05542	1.12384	0.422269	0.733583	0.656453	0.0975677	0	0
MYCN_si	MYCN	bHLH-ZIP factors{1.2.6}	182	655	3947	12978	3516	12900	119	581	2529	11382	2682	11903	0.913631	1.01946	0.921808	0.90901	0.477398	0.814743	0.656453	0.370626	0	0
MYC_f1	MYC	bHLH-ZIP factors{1.2.6}	243	1008	4929	20034	4454	19811	188	938	3735	18574	4121	19256	0.979839	1.07226	0.996712	0.936523	0.898737	0.327927	1	0.456179	0	0
MYF6_f1	MYF6	MyoD / ASC-related factors{1.2.2}	284	1615	5577	32457	6858	31872	346	1694	6871	34084	7475	32800	1.02342	0.817255	1.0132	0.896242	0.877821	0.000738667	0.930459	0.0588626	0	0
MYOD1_f1	MYOD1	MyoD / ASC-related factors{1.2.2}	320	1896	6462	38182	7589	36859	396	1946	7529	38909	8780	37727	0.997248	0.81973	1.05164	0.8744	1	0.000424462	0.642076	0.00847922	0	0
NANOG_f1	NANOG	NK-related factors{3.1.2}	316	2226	7171	44230	7493	44054	512	2399	10505	47376	10568	46909	0.875587	0.834625	0.962503	0.947334	0.0768666	0.00182707	0.656453	0.283891	0	0
NDF1_f1	NEUROD1	Tal-related factors{1.2.3}	270	1834	6005	37144	6942	36584	341	1887	6547	37044	7004	36005	0.910626	0.775838	1.02249	0.928965	0.379223	3.95422e-05	0.880429	0.230246	0	0
NF2L1_f1	NFE2L1	Jun-related factors{1.1.1}	275	1423	5057	28437	5118	28356	360	1509	7141	30619	7134	30448	1.08672	1.07071	1.02293	1.01821	0.460716	0.327927	0.863872	0.78818	0	0
NFAC1_do	NFATC1	NFAT-related factors{6.1.3}	334	2405	7305	48824	7908	47935	389	2506	7110	48963	7601	48262	0.928206	0.841817	1.06897	0.985605	0.466099	0.00243345	0.515414	0.838843	0	0
NFAC1_si	NFATC1	NFAT-related factors{6.1.3}	503	3656	10180	74169	10619	73097	558	3750	9880	75261	10752	74504	1.00239	0.947061	1.13349	1.03108	1	0.304476	0.0345896	0.559273	0	0
NFAC2_f1	NFATC2	NFAT-related factors{6.1.3}	571	4067	12267	82800	12597	81233	629	4116	10641	81431	12647	81087	0.947663	0.905372	1.16945	0.979804	0.496011	0.0262418	0.0033163	0.688768	0	0
NFAC3_f1	NFATC3	NFAT-related factors{6.1.3}	579	3695	11625	75680	12401	73451	661	3773	11407	75396	13317	74369	1.02012	0.928122	1.15795	0.978363	0.861552	0.104174	0.00404524	0.650232	0	0
NFAC4_f1	NFATC4	NFAT-related factors{6.1.3}	576	4286	12417	87704	12165	86070	626	4364	10486	86100	11912	86183	0.949233	0.950846	1.17783	1.03783	0.496011	0.31085	0.00291546	0.443674	0	0
NFE2_f2	NFE2	Jun-related factors{1.1.1}	360	1918	7320	38570	8034	37992	416	1982	8270	39506	8721	38751	0.988991	0.887594	1.00265	0.932623	0.954829	0.0286517	0.979548	0.198501	0	0
NFIA+NFIB+NFIC+NFIX_f2	NFIA,NFIB,NFIC,NFIX	Nuclear factor 1{7.1.2}	347	2240	7139	44834	8425	43892	327	2262	6649	44961	7413	43435	0.972863	0.807043	0.977541	0.847034	0.863433	8.64508e-05	0.896092	0.0041041	0	0
NFIA+NFIB+NFIC+NFIX_si	NFIA,NFIB,NFIC,NFIX	Nuclear factor 1{7.1.2}	284	1754	5447	34932	6109	35019	276	1788	5995	36003	5742	34977	1.03838	0.928159	0.927024	0.940288	0.79096	0.286658	0.532332	0.405068	0	0
NFIL3_si	NFIL3	C/EBP-related{1.1.8}	210	2108	5762	41571	5367	42356	388	2303	8067	43997	7430	44489	0.71873	0.786198	0.918859	1.00879	3.40083e-06	0.000887498	0.282179	0.889114	0	0
NFKB1_f1	NFKB1	NF-kappaB-related factors{6.1.1}	291	1504	5862	30026	5961	29123	156	1364	2918	27411	3700	27080	0.991053	0.945284	1.07436	0.837061	0.983825	0.419283	0.656453	0.0489857	0	0
NFYA_f1	NFYA	Heteromeric CCAAT-binding factors{4.2.1}	211	1371	3569	26775	3795	27541	211	1338	4647	27550	3894	27300	1.15459	1.1169	0.934922	1.10559	0.161302	0.159944	0.653871	0.215819	0	0
NFYB_f1	NFYB	Heteromeric CCAAT-binding factors{4.2.1}	229	1426	4023	27765	4106	28390	218	1385	4919	28370	4302	28102	1.10832	1.11036	0.907798	1.02819	0.382345	0.165823	0.408415	0.762003	0	0
NFYC_f1	NFYC	Heteromeric CCAAT-binding factors{4.2.1}	255	1439	4346	28535	4725	29191	244	1425	5212	29007	4574	28781	1.1635	1.09478	0.952957	1.07742	0.0793903	0.202197	0.708309	0.323554	0	0
NKX25_f1	NKX2-5	NK-related factors{3.1.2}	279	1705	5673	33682	5676	33490	352	1814	7476	36170	7606	35802	0.971549	0.965501	0.938825	0.91339	0.863433	0.660525	0.557655	0.132478	0	0
NKX28_f1	NKX2-8	NK-related factors{3.1.2}	291	1751	5979	34799	6388	34814	324	1777	6681	35493	6492	34890	0.967264	0.905724	0.968632	0.979896	0.826359	0.128948	0.819897	0.78818	0	0
NKX31_si	NKX3-1	NK-related factors{3.1.2}	729	6839	16858	134761	15866	136349	1030	7189	20703	139482	19849	141216	0.852105	0.916051	0.965281	1.01933	7.3358e-05	0.0315178	0.600465	0.623125	0	0
NKX32_f1	NKX3-2	NK-related factors{3.1.2}	311	1903	6084	37200	6541	37420	351	1918	7399	38966	7377	38406	0.999253	0.934935	0.963765	0.952747	1	0.316643	0.740184	0.44996	0	0
NOBOX_si	NOBOX	Paired-related HD factors{3.1.3}	239	1909	4810	37168	4815	38523	342	2015	7874	40162	6629	40261	0.967422	1.00165	0.865707	1.03083	0.863433	0.978764	0.0414318	0.631764	0	0
NR1D1_f1	NR1D1	Thyroid hormone receptor-related factors (NR1){2.1.2}	591	3460	11085	68949	11514	68269	615	3519	12880	71249	13157	70676	1.06244	1.01277	0.96676	0.938795	0.410014	0.811821	0.670792	0.164965	0	0
NR1H4_f1	NR1H4	Thyroid hormone receptor-related factors (NR1){2.1.2}	277	1390	5332	27360	5994	27390	224	1370	4876	27437	4908	26684	1.02256	0.910626	0.920027	0.888943	0.877821	0.157253	0.543616	0.123088	0	0
NR1I2_f2	NR1I2	Thyroid hormone receptor-related factors (NR1){2.1.2}	500	3242	9428	64266	9929	62359	457	3213	9307	64416	10782	63367	1.05128	0.968614	0.984441	0.835929	0.5615	0.578601	0.914931	0.000150847	0	0
NR1I2_si	NR1I2	Thyroid hormone receptor-related factors (NR1){2.1.2}	375	2511	7005	49955	8706	47173	353	2469	6955	49540	9702	48375	1.06501	0.809207	1.01839	0.712875	0.507489	6.17438e-05	0.912103	9.36937e-12	0	0
NR1I3_f2	NR1I3	Thyroid hormone receptor-related factors (NR1){2.1.2}	450	2883	8664	57024	9100	56037	406	2811	8588	56388	9431	55739	1.02732	0.961173	0.948331	0.853624	0.813077	0.498591	0.642076	0.00204162	0	0
NR1I3_si	NR1I3	Thyroid hormone receptor-related factors (NR1){2.1.2}	339	2151	6440	42986	7572	40541	303	2109	5946	42519	8413	41402	1.05196	0.843807	1.02736	0.707028	0.656711	0.00243345	0.861751	7.43506e-11	0	0
NR2C1_si	NR2C1	RXR-related receptors (NR2){2.1.3}	376	2310	7040	46133	8223	44454	312	2220	6259	44552	7601	42902	1.06663	0.879947	1.00038	0.793247	0.496011	0.0178511	1	3.56594e-05	0	0
NR2C2_f1	NR2C2	RXR-related receptors (NR2){2.1.3}	562	2868	11053	56422	11294	55732	452	2718	9341	54552	9895	54047	1.00029	0.966972	0.971195	0.908332	1	0.512753	0.789757	0.064688	0	0
NR2E3_f1	NR2E3	RXR-related receptors (NR2){2.1.3}	887	6071	19464	122705	20206	122157	945	6203	19420	123095	19772	121423	0.921072	0.883286	0.965653	0.935579	0.0655458	0.00041447	0.640989	0.0679995	0	0
NR4A1_f1	NR4A1	NGFI-B-related receptors (NR4){2.1.4}	395	2149	7754	42314	8767	42040	361	2126	7805	42597	7991	41439	1.00304	0.881399	0.926723	0.880546	1	0.0154982	0.395184	0.0243733	0	0
NR4A2_si	NR4A2	NGFI-B-related receptors (NR4){2.1.4}	424	2375	8495	46970	9585	46514	405	2373	8882	47646	9213	46551	0.987096	0.866351	0.915531	0.862353	0.947285	0.00377532	0.238081	0.00368745	0	0
NR5A2_f1	NR5A2	FTZ-F1-related receptors (NR5){2.1.5}	344	2025	6681	39682	7861	39331	254	1936	5949	39059	6176	37729	1.00899	0.849945	0.861401	0.801487	0.970286	0.00291334	0.089272	0.000535196	0	0
NR6A1_do	NR6A1	GCNF-related receptors (NR6){2.1.6}	550	2701	11019	54169	11318	52376	547	2751	11502	54992	12714	53911	1.00103	0.942325	0.950655	0.843125	1	0.211042	0.557655	3.56594e-05	0	0
NRF1_f1	NRF1	NRF{0.0.6}	273	799	4608	15626	4312	16171	137	670	2944	14182	2512	14452	1.15865	1.28137	0.985021	1.1764	0.0432283	6.17438e-05	0.937719	0.0972806	0	0
OTX2_si	OTX2	Paired-related HD factors{3.1.3}	440	3321	9333	65610	7815	63882	357	3263	7581	65165	7839	64167	0.931392	1.08301	0.940457	0.895576	0.41138	0.147459	0.604963	0.070117	0	0
OVOL1_f1	OVOL1	More than 3 adjacent zinc finger factors{2.3.3}	270	1430	5311	28515	5458	28850	375	1555	7653	31055	7462	30934	1.01374	0.998022	0.97859	0.999728	0.947285	1	0.870156	1	0	0
P53_f2	TP53	p53-related factors{6.3.1}	328	1972	6055	39152	6328	38313	342	1989	7147	39704	7377	38868	1.07549	1.00704	0.955216	0.905949	0.477398	0.927726	0.664273	0.108138	0	0
PBX1_do	PBX1	TALE-type homeo domain factors{3.1.4}	501	3311	9472	65067	9929	66395	616	3441	12801	69028	11521	68560	1.03944	1.01183	0.965334	1.06531	0.669716	0.834686	0.656453	0.173842	0	0
PBX2_f1	PBX2	TALE-type homeo domain factors{3.1.4}	616	4192	12778	83176	13266	84261	793	4366	16120	86550	15093	85991	0.956521	0.933353	0.975195	1.03482	0.567817	0.128948	0.72381	0.405129	0	0
PBX3_f2	PBX3	TALE-type homeo domain factors{3.1.4}	279	1812	4657	35142	5219	35848	285	1777	6194	36483	5522	35879	1.16189	1.05761	0.944663	1.04208	0.0693716	0.435613	0.653871	0.565813	0	0
PDX1_do	PDX1	HOX-related factors{3.1.1}	232	1573	4783	30775	4560	31604	323	1644	6779	32649	5983	32789	0.94898	1.0222	0.946248	1.07674	0.728713	0.793263	0.64518	0.239715	0	0
PEBB_f1	CBFB		350	2337	8442	47579	8563	47328	448	2473	8111	47811	8225	47591	0.844072	0.827754	1.06784	1.0482	0.00521332	0.000536255	0.437425	0.398198	0	0
PIT1_f1	POU1F1	POU domain factors{3.1.10}	669	6089	16193	123163	16590	121937	1054	6577	20272	127852	21029	127265	0.835667	0.80755	1.0107	0.969847	1.30998e-05	8.49509e-08	0.909288	0.405129	0	0
PO2F1_f1	POU2F1	POU domain factors{3.1.10}	546	3808	11708	77190	12354	76011	914	4200	17171	83017	18122	82127	0.94531	0.882195	1.05213	0.986227	0.496011	0.00524451	0.328854	0.749795	0	0
PO2F2_si	POU2F2	POU domain factors{3.1.10}	518	3765	10987	76218	11251	74999	869	4132	16157	81412	17011	80838	0.954428	0.917126	1.05971	0.999413	0.604167	0.0757782	0.262634	1	0	0
PO3F1_f1	POU3F1	POU domain factors{3.1.10}	513	3590	10617	71975	11075	71401	750	3855	15197	76871	15438	76095	0.96873	0.921263	0.984105	0.958963	0.765911	0.0965982	0.870156	0.320278	0	0
PO5F1_do	POU5F1	POU domain factors{3.1.10}	661	5715	14497	114286	15151	113110	970	6028	19641	119502	20834	118374	0.911801	0.863465	0.979062	0.914286	0.0827414	0.000386663	0.773984	0.00812351	0	0
PPARA_f1	PPARA	Thyroid hormone receptor-related factors (NR1){2.1.2}	349	1989	6626	39200	7911	37395	266	1917	5661	38561	7411	37226	1.03807	0.829417	0.94518	0.696994	0.77064	0.000536255	0.656453	2.41713e-10	0	0
PPARA_f2	PPARA	Thyroid hormone receptor-related factors (NR1){2.1.2}	528	2396	9623	47987	10653	47580	390	2301	7994	46821	8175	45915	1.09891	0.984237	0.992715	0.951951	0.113916	0.791764	0.954243	0.4065	0	0
PPARG_f1	PPARG	Thyroid hormone receptor-related factors (NR1){2.1.2}	440	2901	8450	57684	9164	57115	357	2882	7403	56992	7813	56377	1.03539	0.945301	0.953631	0.893837	0.754441	0.31532	0.659653	0.0611684	0	0
PPARG_si	PPARG	Thyroid hormone receptor-related factors (NR1){2.1.2}	368	2074	6876	40746	7645	39532	307	2016	6538	40672	7814	40373	1.05145	0.917509	0.947324	0.786802	0.637643	0.138124	0.653871	1.59698e-05	0	0
PRDM1_f1	PRDM1	More than 3 adjacent zinc finger factors{2.3.3}	621	5150	15678	104651	15023	103633	682	5194	12756	101061	13250	102065	0.804891	0.831813	1.04028	1.01145	1.09347e-07	1.1646e-05	0.64518	0.821965	0	0
PRGR_do	PGR	Steroid hormone receptors (NR3){2.1.1}	449	2810	9010	55980	10199	54014	503	2789	10283	56621	11772	55524	0.992769	0.846231	0.993064	0.850648	0.983825	0.000536255	0.937719	0.000260591	0	0
PRGR_f1	PGR	Steroid hormone receptors (NR3){2.1.1}	369	2317	7804	45865	8584	45562	426	2354	8695	46843	8996	46072	0.935975	0.845305	0.974941	0.92681	0.496011	0.00160972	0.836577	0.166122	0	0
PRRX2_f1	PRRX2	Paired-related HD factors{3.1.3}	206	1668	4378	32331	4268	33572	319	1777	7178	35229	6031	35356	0.912041	0.971458	0.881049	1.05239	0.496011	0.791764	0.0972899	0.443674	0	0
PTF1A_f1	PTF1A	Tal-related factors{1.2.3}	418	2960	8859	58968	9688	58069	440	2918	8719	59082	9144	57535	0.939975	0.846437	1.02178	0.948775	0.496011	0.00102307	0.861751	0.358837	0	0
RARA_f1	RARA	Thyroid hormone receptor-related factors (NR1){2.1.2}	203	1172	3848	23201	4527	21439	145	1112	3145	22449	4774	21689	1.04434	0.820281	0.930764	0.592407	0.799154	0.00682296	0.665239	4.16016e-12	0	105
RARA_f2	RARA	Thyroid hormone receptor-related factors (NR1){2.1.2}	334	2081	6535	41103	7197	40581	290	2031	6625	40512	6943	39810	1.00949	0.904994	0.873144	0.818716	0.970286	0.0990543	0.0972899	0.000863788	0	0
RARG_do	RARG	Thyroid hormone receptor-related factors (NR1){2.1.2}	399	2866	7597	56825	7913	54569	310	2772	6594	55794	8298	53769	1.04134	0.960067	0.946252	0.724648	0.711269	0.520262	0.653871	3.65742e-09	0	0
RARG_f1	RARG	Thyroid hormone receptor-related factors (NR1){2.1.2}	339	2167	6751	42918	7915	40782	291	2128	6137	42430	8155	41081	0.994517	0.806043	0.945449	0.688872	1	9.76636e-05	0.656453	7.8087e-12	0	0
RELB_si	RELB	NF-kappaB-related factors{6.1.1}	294	1704	6254	34813	6555	34069	290	1672	5099	32920	5641	32776	0.96042	0.896736	1.11979	1.00777	0.77064	0.0868674	0.203716	0.927699	0	0
REL_do	REL	NF-kappaB-related factors{6.1.1}	279	1705	5883	34453	6403	33824	265	1679	4661	33547	5276	32902	0.958314	0.864413	1.13598	0.984266	0.77064	0.0194548	0.166446	0.864179	0	0
REST_f1	REST	Factors with multiple dispersed zinc fingers{2.3.4}	424	2403	8200	47928	9150	47051	343	2298	6621	46322	7450	45478	1.03131	0.907319	1.04426	0.911149	0.784407	0.063083	0.687351	0.136518	0	0
RFX1_f1	RFX1	RFX-related factors{3.3.3}	233	1133	4329	22570	4350	22970	223	1151	4704	23076	4319	23001	1.07219	1.08592	0.950436	1.03179	0.562469	0.271393	0.704394	0.704006	0	0
RFX2_f1	RFX2	RFX-related factors{3.3.3}	292	1467	5200	29497	5557	29835	280	1486	5526	29877	5347	29379	1.12909	1.06866	1.01874	1.0353	0.146312	0.317304	0.914931	0.631764	0	0
RFX3_f1	RFX3	RFX-related factors{3.3.3}	255	1725	5175	33656	5279	34069	325	1803	7343	35690	6872	35396	0.961398	0.954023	0.876114	0.92845	0.812551	0.572493	0.0765502	0.239715	0	0
RORA_f1	RORA	Thyroid hormone receptor-related factors (NR1){2.1.2}	444	2471	8262	48166	9220	47119	407	2463	9377	49526	10379	48514	1.04753	0.918281	0.872769	0.772399	0.629154	0.0979206	0.0361572	3.47248e-08	0	0
RORG_f1	RORC	Thyroid hormone receptor-related factors (NR1){2.1.2}	399	2325	8157	46001	8665	45491	402	2333	8714	46389	8966	46318	0.967803	0.900963	0.917294	0.890148	0.79096	0.053677	0.258921	0.0294128	0	0
RUNX1_f1	RUNX1	Runt-related factors{6.4.1}	263	1926	5946	38910	6153	38648	344	2043	6646	40324	6911	40076	0.893585	0.857708	1.02163	0.976413	0.242573	0.0199233	0.881301	0.743315	0	0
RUNX2_f1	RUNX2	Runt-related factors{6.4.1}	301	2183	6793	44224	7015	44391	483	2379	9241	46531	9315	46180	0.897654	0.872529	1.02229	1.00652	0.220712	0.0263249	0.844488	0.918059	0	0
RUNX3_si	RUNX3	Runt-related factors{6.4.1}	407	2406	8500	48192	8332	49374	446	2465	8923	48679	7695	48963	0.95908	1.00242	0.987072	1.15127	0.691453	0.9695	0.930459	0.00623814	0	0
RXRA_f1	RXRA	RXR-related receptors (NR2){2.1.3}	508	2992	9839	59332	10418	57902	352	2860	7324	57032	8310	56255	1.02386	0.943651	0.9584	0.833176	0.827547	0.258649	0.704394	0.000997094	0	0
RXRB_f1	RXRB	RXR-related receptors (NR2){2.1.3}	410	2377	8505	46982	9267	44177	344	2357	7900	46865	10131	44859	0.952822	0.822265	0.865806	0.646243	0.629154	8.64508e-05	0.0454291	1.49529e-19	0	0
RXRG_f1	RXRG	RXR-related receptors (NR2){2.1.3}	344	2183	6916	43608	7468	43017	369	2178	7670	43808	7937	43072	0.99361	0.907696	0.967668	0.919406	1	0.104174	0.794283	0.155839	0	0
SMAD3_f1	SMAD3	SMAD factors{7.1.1}	362	2039	7241	40742	8604	40528	382	2027	7603	40235	7640	38953	0.99893	0.836269	0.997306	0.960853	1	0.000754191	0.992204	0.521507	0	0
SMAD4_si	SMAD4	SMAD factors{7.1.1}	338	1796	6460	36067	7426	36153	376	1828	7114	36422	6801	35550	1.05072	0.91622	1.05308	1.07517	0.656711	0.147348	0.642076	0.215687	0	0
SMRC1_f1	SMARCC1	Myb/SANT domain factors{3.5.1}	421	2920	8793	58320	9125	52779	397	2878	7904	57122	13327	56475	0.956268	0.833926	0.996911	0.584553	0.66307	0.000335586	0.992204	2.97725e-35	0	0
SNAI1_f1	SNAI1	More than 3 adjacent zinc finger factors{2.3.3}	390	2350	7699	46906	9342	44972	436	2386	8807	47657	10665	45816	1.01109	0.798912	0.988814	0.785005	0.951184	1.04511e-05	0.930459	6.5281e-08	0	0
SNAI2_f1	SNAI2	More than 3 adjacent zinc finger factors{2.3.3}	211	1274	4305	25338	5228	23873	277	1344	5766	26812	7231	25891	0.974793	0.756283	0.958374	0.737957	0.898737	4.72431e-05	0.721108	2.04731e-08	0	0
SOX2_f1	SOX2	SOX-related factors{4.1.1}	668	5918	14359	118967	14818	118266	874	6199	17861	123337	18613	122370	0.935199	0.90089	0.973593	0.926933	0.292979	0.0125602	0.704394	0.0464976	0	0
SOX4_f1	SOX4	SOX-related factors{4.1.1}	546	2950	11594	59500	11437	60095	557	2957	11567	58506	11010	58617	0.949848	0.972516	0.95276	1.00286	0.500622	0.616272	0.583111	0.96664	0	0
SOX5_f1	SOX5	SOX-related factors{4.1.1}	385	3404	8473	67749	9362	69500	704	3777	14826	74775	13244	74021	0.904351	0.839629	0.940065	1.04175	0.19069	0.00114038	0.282179	0.356949	0	0
SOX9_f1	SOX9	SOX-related factors{4.1.1}	518	3419	10016	68290	10747	69040	723	3617	14743	72902	13796	72179	1.03298	0.973294	0.988424	1.0458	0.749054	0.645766	0.914931	0.296247	0	0
SP1_f1	SP1	Three-zinc finger Krüppel-related factors{2.3.1}	546	2990	11636	59681	10582	59057	115	2545	2490	50467	3148	50474	0.936599	1.01912	0.915837	0.724508	0.369156	0.724189	0.664273	0.0013445	0	0
SP1_f2	SP1	Three-zinc finger Krüppel-related factors{2.3.1}	477	3891	10276	77940	9157	77266	98	3387	2171	67657	2813	68045	0.929808	1.03441	0.901704	0.699902	0.369156	0.568814	0.656453	0.0009681	0	0
SP2_si	SP2	Three-zinc finger Krüppel-related factors{2.3.1}	464	2349	9059	46975	8151	47104	159	2042	3086	40819	3446	42121	1.02429	1.14152	1.02993	0.951754	0.835229	0.00786699	0.896316	0.654036	0	0
SP3_f1	SP3	Three-zinc finger Krüppel-related factors{2.3.1}	555	3827	11636	76489	9552	75786	104	3185	2150	64472	2582	66108	0.9533	1.15061	0.979167	0.83603	0.5615	0.00264773	0.937719	0.13478	0	0
SPI1_si	SPI1	Ets-related factors{3.5.2}	711	6749	16820	136267	15993	135852	640	6664	11487	129588	11707	130347	0.853483	0.894883	1.08344	1.0693	0.000110508	0.00612433	0.203293	0.159335	0	0
SPIB_f1	SPIB	Ets-related factors{3.5.2}	679	4705	15784	95126	15201	95414	673	4711	12461	91556	12340	92188	0.869746	0.905837	1.04963	1.06724	0.00100641	0.0154982	0.543616	0.153834	0	0
SRBP1_f2	SREBF1	bHLH-ZIP factors{1.2.6}	417	2369	7972	46910	8416	44243	324	2215	7084	44628	8872	43488	1.03578	0.925358	0.92151	0.717	0.761747	0.157391	0.395184	1.15083e-10	0	0
SRBP2_f1	SREBF2	bHLH-ZIP factors{1.2.6}	441	2709	8616	53958	8298	52883	296	2470	5961	50121	6431	49891	1.01948	1.03746	1.00762	0.929691	0.871537	0.541546	0.949928	0.296957	0	0
SRF_do	SRF	Responders to external signals (SRF/RLM1){5.1.2}	336	1922	6489	38498	7394	38421	375	2002	7712	40060	7603	39119	1.03716	0.908396	0.972996	0.963762	0.77064	0.10695	0.836577	0.562616	0	0
SRY_f1	SRY	SOX-related factors{4.1.1}	767	6272	17195	125592	17307	125180	1093	6626	22106	130957	22399	130453	0.893201	0.884509	0.977209	0.960714	0.00893442	0.0013386	0.704394	0.253406	0	0
STA5A_do	STAT5A	STAT factors{6.2.1}	401	2530	8637	51198	9193	50583	405	2537	7266	49999	7785	49101	0.939537	0.87211	1.0985	1.00685	0.496011	0.00818189	0.220587	0.925812	0	0
STA5B_f1	STAT5B	STAT factors{6.2.1}	482	2992	9910	60029	10603	59274	434	2968	8197	58759	8725	57829	0.975827	0.900577	1.0482	0.969184	0.83801	0.0304182	0.652283	0.614629	0	0
STAT1_f2	STAT1	STAT factors{6.2.1}	422	3250	9008	65424	9653	64156	425	3216	7742	63758	8735	62642	0.943057	0.862987	1.08831	0.94771	0.512517	0.00381844	0.282179	0.356949	0	0
STAT2_f1	STAT2	STAT factors{6.2.1}	804	8251	21219	165780	20898	162460	846	8250	15404	159552	17285	158594	0.761301	0.757515	1.06215	0.940879	2.89066e-15	1.48821e-15	0.282179	0.13478	0	0
STAT3_si	STAT3	STAT factors{6.2.1}	437	2575	8866	53081	9731	51974	472	2608	8309	51885	8885	50685	1.01605	0.906427	1.13013	1.03242	0.898737	0.0559965	0.0572894	0.565813	0	0
STAT4_si	STAT4	STAT factors{6.2.1}	529	3704	11617	75177	12446	73479	583	3760	11218	74555	12156	72982	0.924221	0.843176	1.03049	0.930906	0.242573	0.000144038	0.708309	0.134577	0	0
STAT6_do	STAT6	STAT factors{6.2.1}	420	3274	9404	65965	10242	65366	447	3313	8370	65141	8602	63847	0.899853	0.818724	1.05006	1.00145	0.126926	8.64508e-05	0.64518	0.997115	0	0
STF1_f1	NR5A1	FTZ-F1-related receptors (NR5){2.1.5}	348	1950	6689	38004	7186	37043	274	1872	6743	37514	7371	36896	1.01394	0.919949	0.814301	0.732652	0.943341	0.16042	0.0055328	4.26458e-08	0	0
SUH_f1	RBPJ	CSL-related factors{6.1.4}	339	2025	7418	41697	8053	40731	431	2110	7524	41498	8602	41001	0.941007	0.846724	1.12661	0.973621	0.555014	0.00264773	0.0765502	0.654047	0	0
TAL1_f1	TAL1	Tal-related factors{1.2.3}	403	2102	7809	41968	8532	41274	456	2127	8961	42791	9775	41965	1.03037	0.927466	1.02375	0.920381	0.79096	0.17221	0.836577	0.108138	0	0
TAL1_f2	TAL1	Tal-related factors{1.2.3}	382	3236	8403	64136	9269	63784	630	3424	12158	67557	12652	66425	0.900995	0.812332	1.02239	0.966005	0.163371	9.76636e-05	0.819897	0.469755	0	0
TBP_f1	TBP	TBP-related factors{8.1.1}	600	5634	16811	111755	15698	110935	750	5788	16684	110731	17402	112340	0.707959	0.75259	0.860007	0.836504	1.33295e-18	2.15336e-12	0.00122971	8.01293e-07	0	0
TCF7_f1	TCF7	TCF-7-related factors{4.1.3}	444	2284	7824	44618	8189	44519	399	2228	8821	45386	8701	44785	1.10858	1.05682	0.921429	0.921767	0.12144	0.31532	0.2883	0.152996	0	0
TF65_f2	RELA	NF-kappaB-related factors{6.1.1}	325	1828	6773	37152	7452	36110	241	1760	4264	34853	5251	34319	0.975233	0.861513	1.11925	0.894946	0.871537	0.00857686	0.282179	0.141598	0	0
TF7L2_f1	TCF7L2	TCF-7-related factors{4.1.3}	548	3831	11079	76102	11474	76148	506	3775	11797	75615	11642	75174	0.982571	0.949319	0.859152	0.865513	0.879563	0.304476	0.0062792	0.00190681	0	0
TFAP4_si	TFAP4	bHLH-ZIP factors{1.2.6}	249	1496	5108	30356	6065	30080	261	1530	5035	30158	5299	28882	0.989148	0.825496	1.02177	0.929785	0.983825	0.00291334	0.896316	0.311337	0	0
TFE2_f2	TCF3	E2A-related factors{1.2.1}	300	1922	6339	38610	7314	38209	368	1990	6991	39337	7579	38295	0.950708	0.815415	1.04053	0.934383	0.669716	0.000536255	0.704394	0.258451	0	0
TFE3_f1	TFE3	bHLH-ZIP factors{1.2.6}	318	1962	6678	38418	7114	36373	323	1952	7259	38687	9423	38509	0.93243	0.828692	0.881883	0.676232	0.496011	0.00103007	0.101381	4.98879e-15	0	0
TFEB_f1	TFEB	bHLH-ZIP factors{1.2.6}	299	1303	6481	25094	5774	23605	203	1188	4904	23358	6275	24207	0.888494	0.938111	0.813888	0.659184	0.12144	0.317304	0.0235193	2.66114e-11	0	0
THA_f1	THRA	Thyroid hormone receptor-related factors (NR1){2.1.2}	373	2150	6860	42525	7847	40270	278	2078	6416	41906	7967	40006	1.07545	0.890325	0.873798	0.671784	0.457154	0.0332147	0.108472	7.87722e-13	0	0
THA_f2	THRA	Thyroid hormone receptor-related factors (NR1){2.1.2}	526	2902	9989	57283	10083	53865	343	2762	7285	55710	9279	53268	1.03942	0.96829	0.949673	0.712912	0.66307	0.556214	0.656453	3.48524e-11	0	0
THB_do	THRB	Thyroid hormone receptor-related factors (NR1){2.1.2}	452	3039	8613	59750	9359	55611	320	2825	7404	57003	9813	54370	1.03179	0.883769	0.872093	0.627609	0.77064	0.0133053	0.0814782	1.22937e-19	0	0
THB_f1	THRB	Thyroid hormone receptor-related factors (NR1){2.1.2}	357	2165	7101	42479	8601	39850	308	2061	6993	41976	9003	39850	0.986427	0.763994	0.897037	0.661476	0.949901	2.15099e-07	0.203716	1.04441e-15	0	0
TYY1_f2	YY1	More than 3 adjacent zinc finger factors{2.3.3}	358	2668	6780	53199	7295	50898	430	2597	8327	53115	10156	52289	1.05286	0.936209	1.05615	0.85248	0.643091	0.291434	0.600465	0.00114185	0	0
USF1_f1	USF1	bHLH-ZIP factors{1.2.6}	228	1498	4911	29688	5056	28119	247	1465	5301	29213	6992	29435	0.920098	0.846478	0.929133	0.709777	0.496011	0.0162624	0.591576	3.65742e-09	0	0
USF2_f1	USF2	bHLH-ZIP factors{1.2.6}	254	1527	5176	30905	5383	29873	295	1568	5589	31287	6734	30663	0.993183	0.923101	1.05319	0.856678	1	0.269655	0.656453	0.00996835	0	0
VDR_f1	VDR	Thyroid hormone receptor-related factors (NR1){2.1.2}	391	2440	7895	48619	8869	45236	287	2344	5810	46804	9041	45558	0.986827	0.817328	0.98635	0.616982	0.946541	9.26969e-05	0.930459	1.40523e-19	0	0
VDR_f2	VDR	Thyroid hormone receptor-related factors (NR1){2.1.2}	377	2242	7371	44546	7934	43584	306	2158	6743	43479	7441	42885	1.01622	0.923721	0.914316	0.81723	0.898737	0.165823	0.345253	0.000535196	0	0
XBP1_f1	XBP1	XBP-1-related factors{1.1.5}	233	745	4598	14816	3897	15436	199	726	3929	14429	3343	15241	1.00777	1.23881	1.00663	1.24966	0.988458	0.00131274	0.963094	0.00261233	0	0
ZFX_f1	ZFX	More than 3 adjacent zinc finger factors{2.3.3}	506	3011	9615	60135	7808	58902	119	2442	2345	49264	3637	50708	1.05104	1.26774	1.02374	0.679414	0.555014	1.38192e-06	0.92828	3.98906e-05	0	0
ZIC1_f1	ZIC1	More than 3 adjacent zinc finger factors{2.3.3}	369	2067	7833	41213	7955	40569	222	1915	4526	37696	4911	37639	0.939273	0.910416	0.965528	0.88849	0.499152	0.0965982	0.8573	0.134282	0	0
ZIC2_f1	ZIC2	More than 3 adjacent zinc finger factors{2.3.3}	336	2145	7505	42873	7634	42019	296	2056	5693	40255	6612	40545	0.89484	0.862195	1.018	0.882822	0.150297	0.00857686	0.914931	0.0546668	0	0
ZIC3_f1	ZIC3	More than 3 adjacent zinc finger factors{2.3.3}	314	1880	6565	37113	6737	36234	174	1783	3501	35077	4939	34670	0.944198	0.8983	0.977751	0.685035	0.623718	0.0830299	0.930459	2.3808e-07	0	0
ZN350_f1	ZNF350	More than 3 adjacent zinc finger factors{2.3.3}	374	2155	7503	42830	7874	42754	285	2026	5582	40443	5527	39973	0.990689	0.942336	1.0192	1.01738	0.973785	0.317304	0.914931	0.834568	0	0
ZN384_f1	ZNF384	More than 3 adjacent zinc finger factors{2.3.3}	530	4991	11757	102264	11998	103000	646	5113	11775	101944	11489	101782	0.923665	0.911626	1.09385	1.1193	0.248652	0.0567783	0.120474	0.0108663	0	0

## Sheet: ST2. CLL
Motif name (HOCOMOCO v9)	TF gene (Gene symbol)	TF family (TFClass)	Predicted TFBS, affinity loss cases	Predicted TFBS, total for germline alleles	Control (genomic) predicted TFBS, affinity loss cases	Control (genomic) predicted TFBS, total for germline alleles	Control (shuffle) predicted TFBS, affinity loss cases	Control (shuffle) predicted TFBS, total for germline alleles	Predicted TFBS, affinity gain cases	Predicted TFBS, total for mutated alleles	Control (genomic) predicted TFBS, affinity gain cases	Control (genomic) predicted TFBS, total for simulated substitutions	Control (shuffle) predicted TFBS, affinity gain cases	Control (shuffle) predicted TFBS, total for simulated substitutions	Affinity loss, relative rate (cancer/genomic control)	Affinity loss, relative rate (cancer/shuffle control)	Affinity gain, relative rate (cancer/genomic control)	Affinity gain, relative rate (cancer/shuffle control)	Affinity loss significance (FDR-corrected two-tail Fisher's exact test P-value), versus genomic control	Affinity loss significance (FDR-corrected two-tail Fisher's exact test P-value), versus shuffle control	Affinity gain significance (FDR-corrected two-tail Fisher's exact test P-value), versus genomic control	Affinity gain significance (FDR-corrected two-tail Fisher's exact test P-value), versus shuffle control	TFBS missing from genomic control	TFBS missing from shuffle control
AHR_si	AHR	PAS domain factors{1.2.5}	74	215	3247	8501	2687	8992	56	203	2504	7750	1928	8213	0.901117	1.15181	0.853806	1.17513	0.817042	0.312663	0.582983	0.404585	0	0
AIRE_f2	AIRE	AIRE{5.3.1}	237	1705	10103	68390	10232	69401	280	1769	10626	69510	10244	69415	0.940949	0.942821	1.0354	1.07254	0.842813	0.562879	0.829677	0.440525	0	0
ALX1_si	ALX1	Paired-related HD factors{3.1.3}	321	1936	12986	76856	12740	79296	341	1958	14072	78241	12275	78935	0.981301	1.032	0.968323	1.11993	0.945303	0.753226	0.833639	0.131597	0	0
ANDR_do	AR	Steroid hormone receptors (NR3){2.1.1}	113	717	4757	28886	4925	28884	150	766	5587	30096	5706	29847	0.957004	0.924295	1.05485	1.02431	0.924331	0.606091	0.819509	0.897716	0	0
AP2A_f2	TFAP2A	AP-2{1.3.1}	157	787	6474	31436	6863	30703	77	706	3163	28096	3726	27610	0.968678	0.892466	0.968794	0.808183	0.940736	0.274149	0.976999	0.178996	0	0
AP2B_f1	TFAP2B	AP-2{1.3.1}	136	609	5147	24039	5534	23935	60	511	2300	21001	2635	20930	1.043	0.965864	1.07212	0.932651	0.90639	0.864233	0.865286	0.834286	0	0
AP2C_f1	TFAP2C	AP-2{1.3.1}	115	628	4777	24734	5295	24591	67	570	2862	22995	3019	22226	0.948151	0.850449	0.944417	0.865363	0.90639	0.177063	0.909523	0.481834	0	0
ARI5B_f1	ARID5B	ARID-related factors{3.7.1}	216	1388	8960	55241	8145	55197	210	1390	8682	54947	8482	55458	0.95944	1.0546	0.956156	0.987803	0.90639	0.610375	0.823616	0.962722	0	0
ARNT_f1	ARNT	PAS domain factors{1.2.5}	51	169	2144	6698	2017	7141	44	171	2020	6578	1641	6694	0.942766	1.06841	0.837913	1.04962	0.940736	0.803205	0.582983	0.880671	0	0
ATF1_si	ATF1	CREB-related factors{1.1.7}	88	347	3027	13844	3014	14063	84	341	3493	14348	3353	14271	1.15985	1.18328	1.01185	1.04845	0.598483	0.229833	0.976999	0.816898	0	0
ATF2+ATF4_f1	ATF2,ATF4	Jun-related factors{1.1.1}; ATF-4-related factors{1.1.6}	102	484	4008	19185	3995	19245	113	477	4530	19686	4482	19683	1.00876	1.01521	1.02948	1.04035	0.985439	0.941673	0.951253	0.816898	0	0
ATF3_f1	ATF3	Fos-related factors{1.1.2}	93	571	3788	22616	3856	22605	112	574	4435	23255	4435	23231	0.972417	0.954804	1.02313	1.02207	0.954303	0.828333	0.970865	0.924625	0	0
ATF5_si	ATF5	ATF-4-related factors{1.1.6}	288	2020	13338	80770	13265	80505	277	2013	11040	78624	11292	78624	0.863377	0.86528	0.979991	0.958121	0.105556	0.0397895	0.951253	0.697502	0	0
ATF6A_si	ATF6	CREB-related factors{1.1.7}	119	463	4836	18409	4276	18450	96	433	3946	17282	3896	17852	0.978385	1.10898	0.971002	1.0159	0.956989	0.380899	0.962661	0.960017	0	0
BACH1_si	BACH1	Jun-related factors{1.1.1}	127	741	5423	29894	5893	30005	186	795	6660	31249	6572	30813	0.944778	0.872655	1.09776	1.09694	0.90639	0.237856	0.580842	0.379437	0	0
BATF_si	BATF	B-ATF-related factors{1.1.4}	162	1143	6584	45330	7004	43798	182	1152	7256	45813	8731	45670	0.975809	0.886292	0.997494	0.826392	0.945303	0.247753	1	0.0396373	0	0
BCL6_f1	BCL6	More than 3 adjacent zinc finger factors{2.3.3}	274	2049	10944	80241	11850	79202	265	2016	10539	79918	11260	78391	0.980458	0.893771	0.996783	0.915131	0.945303	0.158315	1	0.332217	0	0
BHE40_f2	BHLHE40	Hairy-related factors{1.2.4}	83	334	3527	13388	3314	13616	74	325	2846	13039	2872	13199	0.943283	1.02101	1.04318	1.04642	0.90639	0.937575	0.918083	0.859341	0	0
BMAL1_f1	ARNTL	PAS domain factors{1.2.5}	109	460	4442	18426	4329	18257	82	448	3490	17545	3541	17608	0.982927	0.999334	0.920161	0.910165	0.971083	1	0.799586	0.612967	0	0
CDX1_f1	CDX1	HOX-related factors{3.1.1}	292	1789	12753	70678	12651	71548	294	1785	12648	70228	11856	70200	0.904575	0.923092	0.914529	0.975232	0.462672	0.301897	0.498036	0.856071	0	0
CDX2_f1	CDX2	HOX-related factors{3.1.1}	316	2678	15775	106831	15084	107682	337	2661	13628	103767	12643	104532	0.799106	0.84237	0.9643	1.04709	0.000863473	0.011517	0.823616	0.610654	0	0
CEBPA_do	CEBPA	C/EBP-related{1.1.8}	229	1369	8807	55817	8883	55400	262	1395	9279	56275	9568	56066	1.06016	1.04323	1.13905	1.10054	0.844952	0.69011	0.32871	0.266326	0	0
CEBPB_f1	CEBPB	C/EBP-related{1.1.8}	162	1090	6927	44475	6883	43897	191	1108	6860	44707	7303	44683	0.954244	0.947863	1.12343	1.05471	0.90639	0.708619	0.490298	0.676162	0	0
CEBPD_f1	CEBPD	C/EBP-related{1.1.8}	197	1208	7805	48907	7535	49258	200	1204	8103	49423	7895	49634	1.02187	1.06609	1.01318	1.04431	0.945303	0.542914	0.976999	0.736726	0	0
CEBPE_f1	CEBPE	C/EBP-related{1.1.8}	184	1107	7211	44647	6813	45022	199	1105	7571	45080	7603	45653	1.02912	1.09839	1.07231	1.08137	0.940736	0.342091	0.677262	0.481834	0	0
CEBPG_si	CEBPG	C/EBP-related{1.1.8}	255	1325	8722	54499	8437	53877	238	1310	8647	54045	8869	54391	1.20253	1.22897	1.13552	1.11419	0.0493187	0.0101046	0.359189	0.238588	0	0
COE1_f2	EBF1	Early B-Cell Factor-related factors{6.1.5}	124	808	4817	32592	5579	31682	88	771	3179	31046	3918	29955	1.03835	0.871498	1.11466	0.872636	0.924331	0.247753	0.677262	0.426716	0	0
COT1_f1	NR2F1	RXR-related receptors (NR2){2.1.3}	169	898	6381	35223	7055	34888	171	894	7152	36208	7627	35441	1.03884	0.930657	0.968357	0.888814	0.90639	0.526493	0.909523	0.261335	0	0
COT1_si	NR2F1	RXR-related receptors (NR2){2.1.3}	173	927	6157	37338	6894	36115	170	919	6635	38019	7970	37162	1.13174	0.977648	1.05997	0.86253	0.541725	0.893134	0.763644	0.138443	0	0
COT2_f1	NR2F2	RXR-related receptors (NR2){2.1.3}	162	1030	6244	41660	7042	39732	173	1028	6278	41919	8114	40770	1.04938	0.887406	1.12368	0.845588	0.90639	0.243484	0.498036	0.0813389	0	0
COT2_f2	NR2F2	RXR-related receptors (NR2){2.1.3}	199	1293	7830	51622	8429	49768	175	1267	7001	50871	8311	50127	1.01468	0.908717	1.00363	0.833067	0.954303	0.312663	0.997639	0.0568692	0	0
CREB1_f1	CREB1	CREB-related factors{1.1.7}	77	286	2579	11202	2590	11855	75	289	3341	12000	2848	12168	1.16942	1.23233	0.932112	1.10877	0.601401	0.149605	0.824004	0.566182	0	0
CREM_f1	CREM	CREB-related factors{1.1.7}	84	474	3482	19429	3695	19282	116	488	4104	19669	4237	19591	0.988832	0.92478	1.13923	1.0991	0.985439	0.69011	0.52552	0.515028	0	0
CRX_si	CRX	Paired-related HD factors{3.1.3}	134	723	4855	27727	4696	28616	113	703	5298	28350	4556	28540	1.05847	1.1294	0.86013	1.00692	0.905127	0.284392	0.490298	0.965678	0	0
CTCF_f2	CTCF	More than 3 adjacent zinc finger factors{2.3.3}	117	735	4812	29054	5114	28376	68	679	3236	27394	3573	26967	0.961123	0.883261	0.847786	0.755855	0.940736	0.318367	0.581876	0.0807235	0	0
CUX1_f1	CUX1	HD-CUT factors{3.1.9}	60	441	2392	17197	2314	18041	86	468	3703	18506	3015	18648	0.978147	1.06074	0.918357	1.13657	0.985439	0.803205	0.774867	0.436565	0	0
DBP_si	DBP	C/EBP-related{1.1.8}	188	1110	7737	44354	7692	45172	225	1121	8745	45454	8207	45500	0.970946	0.994638	1.04325	1.11277	0.940736	0.986304	0.823616	0.250813	0	0
DDIT3_f1	DDIT3	C/EBP-related{1.1.8}	142	848	5485	33739	5839	32792	137	818	5180	33383	6121	32772	1.03003	0.94042	1.07935	0.896701	0.940736	0.653665	0.70297	0.393216	0	0
DLX3_do	DLX3	NK-related factors{3.1.2}	212	1237	7962	48985	7404	49320	179	1205	7760	48291	7305	49233	1.0544	1.14162	0.924422	1.00116	0.870253	0.143183	0.677262	0.988641	0	0
E2F1_f2	E2F1	E2F-related factors{3.3.2}	174	725	6281	29075	6165	29076	87	649	3590	26260	3772	26952	1.11097	1.13191	0.980561	0.957842	0.598483	0.204003	0.982064	0.887454	0	0
E2F2_f1	E2F2	E2F-related factors{3.3.2}	55	197	2351	7753	2284	8057	34	166	1503	6614	1206	6894	0.92069	0.984858	0.901314	1.17083	0.90639	0.982283	0.86615	0.544973	0	0
E2F3_si	E2F3	E2F-related factors{3.3.2}	46	124	1680	4925	1626	5471	42	113	1466	4740	983	4830	1.08751	1.24819	1.20175	1.82627	0.90639	0.237856	0.582983	0.00276666	0	0
E2F4_do	E2F4	E2F-related factors{3.3.2}	126	489	4327	19475	4127	19997	78	452	3237	18909	3054	19173	1.15972	1.24851	1.00805	1.08337	0.494334	0.0397685	0.996199	0.676162	0	0
E2F5_do	E2F5	E2F-related factors{3.3.2}	47	165	2008	6846	1817	7397	52	164	1877	6635	1424	6917	0.971152	1.15962	1.12082	1.54017	0.971083	0.481142	0.70297	0.0191846	0	0
E2F6_f1	E2F6	E2F-related factors{3.3.2}	176	1044	7210	41717	6989	41143	78	943	3542	37479	3923	37638	0.975416	0.992414	0.87523	0.793581	0.945303	0.986304	0.636918	0.138443	0	0
EGR1_f2	EGR1	Three-zinc finger Krüppel-related factors{2.3.1}	137	543	5037	21743	4842	22199	62	467	2681	19172	2568	19718	1.0891	1.15672	0.949392	1.0194	0.798187	0.183421	0.950913	0.950567	0	0
EGR2_si	EGR2	Three-zinc finger Krüppel-related factors{2.3.1}	133	740	5359	30013	5458	30172	98	683	3357	27235	3220	27488	1.00657	0.993552	1.16408	1.22488	0.985439	0.986304	0.504031	0.158454	0	0
EHF_si	EHF	Ets-related factors{3.5.2}	231	1321	9881	53041	9848	52522	239	1315	8875	52273	9424	52263	0.938685	0.932615	1.07049	1.00793	0.824518	0.457178	0.654431	0.962722	0	0
ELF1_f1	ELF1	Ets-related factors{3.5.2}	118	833	5920	34168	6055	33684	154	851	5284	33404	5571	33137	0.817589	0.788037	1.144	1.07639	0.225267	0.0262345	0.490298	0.566182	0	0
ELF2_f1	ELF2	Ets-related factors{3.5.2}	191	1248	8602	49499	8881	48635	165	1246	7112	48134	7753	47458	0.880675	0.838119	0.896244	0.810598	0.449752	0.0397895	0.526092	0.0344496	0	0
ELK1_f1	ELK1	Ets-related factors{3.5.2}	104	527	4097	21048	4113	21197	100	535	3894	21246	4008	21343	1.01384	1.01704	1.01983	0.995346	0.971083	0.941673	0.976999	1	0	0
ELK4_f1	ELK4	Ets-related factors{3.5.2}	85	403	3571	16360	3406	16937	103	422	3921	16851	3496	17040	0.96629	1.04883	1.04895	1.18966	0.945303	0.803205	0.877571	0.201975	0	0
ENOA_si	ENO1		105	677	5223	27761	5137	27048	138	698	4346	26765	4594	26092	0.824358	0.816632	1.21759	1.1229	0.292733	0.094891	0.272241	0.354003	0	0
ERG_f1	ERG	Ets-related factors{3.5.2}	90	495	3793	20101	3797	20239	102	505	3804	20142	3772	20205	0.963545	0.969138	1.06948	1.08192	0.945303	0.893134	0.799586	0.63024	0	0
ERR1_f1	ESRRA	Steroid hormone receptors (NR3){2.1.1}	170	872	6371	34822	6679	33772	162	861	6188	34795	7124	34226	1.06556	0.985775	1.05798	0.903949	0.858179	0.941673	0.799586	0.379437	0	0
ERR2_f1	ESRRB	Steroid hormone receptors (NR3){2.1.1}	160	796	5871	32328	6433	31168	144	782	5666	31656	6671	31192	1.10681	0.973873	1.02881	0.86101	0.657332	0.886988	0.920054	0.172691	0	0
ERR3_f1	ESRRG	Steroid hormone receptors (NR3){2.1.1}	156	725	5766	28247	5963	27802	144	713	6135	28729	6456	28347	1.05411	1.00322	0.945756	0.886781	0.905127	0.986304	0.823616	0.299431	0	0
ESR1_do	ESR1	Steroid hormone receptors (NR3){2.1.1}	101	876	4718	34557	5497	33263	101	828	4194	33144	5194	32592	0.844492	0.697675	0.963979	0.765421	0.502737	0.00157949	0.952974	0.0346887	0	0
ESR2_do	ESR2	Steroid hormone receptors (NR3){2.1.1}	127	967	5396	38599	6200	36527	124	962	4908	38098	6726	36827	0.939467	0.773748	1.00056	0.705758	0.905127	0.0146306	1	0.000928928	0	0
ESR2_si	ESR2	Steroid hormone receptors (NR3){2.1.1}	118	697	4646	27803	5243	26709	113	690	4421	27618	5527	27053	1.01312	0.862436	1.02306	0.801596	0.975746	0.222152	0.970865	0.0568692	0	0
ETS1_si	ETS1	Ets-related factors{3.5.2}	142	896	6513	36239	6696	35492	165	911	5915	35720	6444	35294	0.881811	0.840031	1.09376	0.991998	0.598483	0.094891	0.626479	0.988641	0	0
ETS2_f1	ETS2	Ets-related factors{3.5.2}	174	1042	7369	42101	7230	41622	147	1005	5629	39841	6014	40048	0.954037	0.961316	1.03526	0.974022	0.90639	0.793111	0.909523	0.903955	0	0
ETV4_f1	ETV4	Ets-related factors{3.5.2}	148	1051	7504	41859	7870	40590	160	1048	6252	40277	7219	39703	0.785516	0.726279	0.983551	0.839663	0.0377669	0.000405397	0.976999	0.0832495	0	0
EVI1_f1	MECOM	Factors with multiple dispersed zinc fingers{2.3.4}	412	2645	15668	104918	15209	107187	388	2610	16416	105024	14484	106069	1.04306	1.09777	0.95107	1.08866	0.858179	0.155188	0.682664	0.241645	0	0
FEV_f1	FEV	Ets-related factors{3.5.2}	217	1233	8932	50384	9330	49548	247	1266	8668	50082	9598	49698	0.992752	0.934633	1.12726	1.01023	0.985439	0.491645	0.39252	0.960017	0	0
FLI1_f1	FLI1	Ets-related factors{3.5.2}	133	867	5565	34252	5669	33988	100	862	4495	33281	4675	32955	0.944177	0.919712	0.858933	0.817772	0.90639	0.525408	0.507739	0.140611	0	0
FOSB_f1	FOSB	Fos-related factors{1.1.2}	139	746	5183	30046	5430	30118	161	782	6511	31613	6508	31215	1.08014	1.03348	0.999625	0.987495	0.842813	0.835992	1	0.962938	0	0
FOSL1_f2	FOSL1	Fos-related factors{1.1.2}	143	1024	5618	40930	5892	39238	160	1028	6368	40826	7759	40858	1.01741	0.929994	0.997839	0.819593	0.954303	0.593204	1	0.0465154	0	0
FOSL2_f1	FOSL2	Fos-related factors{1.1.2}	130	894	4849	35961	5266	34507	153	911	5774	36745	7778	36880	1.07841	0.952867	1.0688	0.796335	0.858179	0.803205	0.738983	0.027796	0	0
FOS_si	FOS	Fos-related factors{1.1.2}	103	704	4001	27211	4151	27604	115	696	5086	28294	4735	27999	0.99504	0.972935	0.919193	0.977037	1	0.931299	0.703269	0.950567	0	0
FOXA1_f1	FOXA1	Forkhead box (FOX) factors{3.3.1}	348	2635	15965	105945	16615	106834	435	2727	16145	106919	15620	105888	0.876416	0.849196	1.05638	1.08136	0.117618	0.0114319	0.626479	0.25175	0	0
FOXA2_f1	FOXA2	Forkhead box (FOX) factors{3.3.1}	326	2522	14189	101604	14300	102746	381	2607	14385	102184	13465	101718	0.925617	0.928756	1.03814	1.10402	0.613214	0.321479	0.799586	0.163925	0	0
FOXA3_f1	FOXA3	Forkhead box (FOX) factors{3.3.1}	428	3058	18241	122799	18149	123580	470	3088	17385	122470	16603	121600	0.94222	0.953019	1.0722	1.11472	0.681878	0.516032	0.504031	0.0808915	0	0
FOXC1_f1	FOXC1	Forkhead box (FOX) factors{3.3.1}	350	2633	15700	105908	16296	105991	396	2654	15114	104497	15537	104948	0.896698	0.86458	1.03162	1.00786	0.292733	0.0232324	0.823616	0.960209	0	0
FOXI1_f1	FOXI1	Forkhead box (FOX) factors{3.3.1}	160	844	6097	33543	6551	34014	162	852	6977	34402	6498	33841	1.04295	0.9843	0.937541	0.990236	0.90639	0.941673	0.738983	0.966805	0	0
FOXJ2_f1	FOXJ2	Forkhead box (FOX) factors{3.3.1}	399	3294	19309	134243	19210	134665	494	3374	18016	132376	17224	131956	0.842134	0.849135	1.0758	1.1217	0.0107741	0.00749442	0.490298	0.056707	0	0
FOXJ3_f2	FOXJ3	Forkhead box (FOX) factors{3.3.1}	529	4911	24101	196980	24629	194382	519	4865	19562	191911	20345	189999	0.880385	0.850149	1.04658	0.996272	0.0493187	0.00157949	0.677262	0.975435	0	0
FOXJ3_si	FOXJ3	Forkhead box (FOX) factors{3.3.1}	554	4638	23489	186591	24730	183916	544	4634	20121	182408	20979	179981	0.948867	0.88833	1.06423	1.00713	0.681878	0.0217489	0.52552	0.959941	0	0
FOXO1_si	FOXO1	Forkhead box (FOX) factors{3.3.1}	499	4546	21246	184004	21452	181072	523	4512	18051	179929	18300	177475	0.950651	0.92652	1.1554	1.12414	0.78492	0.204003	0.0667088	0.0489632	0	0
FOXO3_si	FOXO3	Forkhead box (FOX) factors{3.3.1}	380	3188	15565	128379	15934	127449	409	3191	14356	126475	14524	125469	0.983128	0.953404	1.12919	1.10725	0.945303	0.553507	0.272241	0.140611	0	0
FOXO4_f1	FOXO4	Forkhead box (FOX) factors{3.3.1}	323	2153	13580	86328	14460	87733	392	2222	14995	88569	14271	87595	0.953697	0.910234	1.04202	1.08285	0.858179	0.19764	0.738983	0.261335	0	0
FOXP2_si	FOXP2	Forkhead box (FOX) factors{3.3.1}	231	1543	9311	61113	9790	61060	252	1567	10736	62525	10986	62273	0.982615	0.933728	0.936575	0.911574	0.953612	0.482235	0.677262	0.300134	0	0
FOXQ1_f1	FOXQ1	Forkhead box (FOX) factors{3.3.1}	462	3176	19955	128705	20594	130469	551	3270	20517	129045	19213	128558	0.938221	0.92157	1.05982	1.12748	0.611527	0.18632	0.554172	0.0344303	0	0
GABP1+GABP2_f1	GABPB1,GABPB2		116	751	5580	29848	5505	29707	119	749	4664	29005	4756	29098	0.826226	0.833527	0.988051	0.972045	0.274712	0.123571	0.990591	0.903955	0	0
GABPA_f1	GABPA	Ets-related factors{3.5.2}	101	730	4826	28926	4555	29009	106	710	3816	27930	3756	28217	0.829277	0.881136	1.09272	1.12159	0.40638	0.347605	0.70297	0.453971	0	0
GATA1_si	GATA1	GATA-type zinc fingers{2.2.1}	187	1143	7569	45437	7471	46739	197	1158	8434	46213	6910	46140	0.982124	1.02352	0.932155	1.13594	0.953612	0.869837	0.682664	0.206307	0	0
GATA2_si	GATA2	GATA-type zinc fingers{2.2.1}	170	905	6969	35585	6730	36372	177	893	7153	35709	6367	35949	0.959173	1.0152	0.98949	1.11911	0.90639	0.931299	0.976999	0.295203	0	0
GATA3_si	GATA3	GATA-type zinc fingers{2.2.1}	174	955	6706	37811	6668	39239	182	967	7860	39072	6270	38831	1.02731	1.07218	0.935595	1.16562	0.940736	0.529822	0.70297	0.131597	0	0
GATA4_f1	GATA4	GATA-type zinc fingers{2.2.1}	189	1095	7638	43149	7352	44301	192	1093	8337	43762	6967	43820	0.975077	1.04005	0.92208	1.10486	0.945303	0.766191	0.626479	0.354003	0	0
GATA6_f2	GATA6	GATA-type zinc fingers{2.2.1}	209	1142	7871	44951	7548	46057	197	1127	8660	45684	7528	45991	1.04518	1.11672	0.922122	1.06791	0.905127	0.236911	0.625214	0.566182	0	0
GCR_do	NR3C1	Steroid hormone receptors (NR3){2.1.1}	218	1678	9080	67433	9959	66020	232	1680	8494	66814	9582	65962	0.964831	0.86124	1.08626	0.950641	0.90639	0.0775064	0.582983	0.676162	0	0
GCR_si	NR3C1	Steroid hormone receptors (NR3){2.1.1}	182	1143	6933	44940	7406	44462	178	1129	7452	45398	7756	44899	1.03214	0.95594	0.960484	0.912693	0.924331	0.752801	0.877571	0.436565	0	0
GFI1B_f1	GFI1B	More than 3 adjacent zinc finger factors{2.3.3}	220	1352	9100	54197	8728	52451	221	1331	8553	53152	9680	53733	0.969125	0.977879	1.03185	0.92168	0.916463	0.878353	0.898177	0.426716	0	0
GFI1_f1	GFI1	More than 3 adjacent zinc finger factors{2.3.3}	234	1332	8992	54000	7961	51759	199	1296	7297	51905	8431	52441	1.05499	1.14217	1.09223	0.95508	0.858179	0.123108	0.582983	0.742617	0	0
GLI1_f1	GLI1	More than 3 adjacent zinc finger factors{2.3.3}	184	873	7108	35430	7551	34574	161	848	6260	34235	6966	33763	1.05058	0.965048	1.03831	0.920211	0.905127	0.803663	0.876849	0.515028	0	0
GLI2_f1	GLI2	More than 3 adjacent zinc finger factors{2.3.3}	163	736	5810	29755	6457	28855	137	712	5428	28846	6252	28381	1.13421	0.989692	1.02255	0.873473	0.541725	0.981589	0.962661	0.246157	0	0
GLI3_si	GLI3	More than 3 adjacent zinc finger factors{2.3.3}	151	727	5580	28976	6020	29233	139	713	5835	28962	5568	28503	1.07857	1.0086	0.967638	0.997968	0.842813	0.950902	0.920054	1	0	0
HEN1_si	NHLH1	Tal-related factors{1.2.3}	135	769	5425	31618	6238	30851	113	767	4083	30185	4698	29197	1.02316	0.868223	1.08917	0.915605	0.945303	0.19764	0.70297	0.575589	0	0
HIC1_si	HIC1	Factors with multiple dispersed zinc fingers{2.3.4}	123	573	4722	23079	5162	22778	104	560	3758	22226	3924	21651	1.04916	0.947214	1.09837	1.02469	0.90639	0.752801	0.688456	0.92032	0	0
HIF1A_si	HIF1A	PAS domain factors{1.2.5}	72	249	2945	9475	2773	10107	57	224	2673	9106	2082	9277	0.930309	1.05391	0.866873	1.13384	0.905127	0.803205	0.636918	0.540714	0	0
HINFP_f1	HINFP	Factors with multiple dispersed zinc fingers{2.3.4}	57	185	2036	7426	1575	7679	40	176	1763	7117	1531	7585	1.12378	1.5022	0.91747	1.12597	0.842813	0.0131362	0.877571	0.633334	0	0
HLF_si	HLF	C/EBP-related{1.1.8}	95	654	4388	26434	4160	26922	109	685	4810	26902	4546	27350	0.875069	0.940069	0.88997	0.957335	0.660168	0.752801	0.583758	0.856071	0	0
HNF1A_f1	HNF1A	POU domain factors{3.1.10}	365	2307	14174	92395	13006	92527	298	2231	12190	89975	11906	91235	1.03134	1.12556	0.985904	1.02356	0.90639	0.0812593	0.976999	0.856071	0	0
HNF1B_f1	HNF1B	POU domain factors{3.1.10}	307	1913	11111	74913	11241	76465	267	1856	11713	75252	10713	75735	1.082	1.09164	0.924237	1.01699	0.611527	0.247791	0.582983	0.903955	0	0
HNF4A_f1	HNF4A	RXR-related receptors (NR2){2.1.3}	183	1040	7067	40720	7911	40234	165	992	6843	40799	7089	39698	1.01389	0.89491	0.991688	0.931442	0.956989	0.251089	0.990612	0.570056	0	0
HNF4G_f1	HNF4G	RXR-related receptors (NR2){2.1.3}	165	877	6251	35188	7015	34268	146	858	5771	34605	6771	33709	1.05908	0.919063	1.02036	0.847147	0.870253	0.430385	0.9693	0.131597	0	0
HNF6_f1	ONECUT1	HD-CUT factors{3.1.9}	402	2857	15927	114250	15801	117032	416	2884	17590	115254	15053	115660	1.00934	1.04216	0.945123	1.1083	0.965061	0.593204	0.626479	0.136668	0	0
HSF1_f2	HSF1	HSF factors{3.4.1}	254	1412	9972	57621	9983	57328	261	1430	9716	57247	9878	56713	1.03944	1.03301	1.0754	1.0479	0.90639	0.769237	0.614549	0.65869	0	0
HSF2_si	HSF2	HSF factors{3.4.1}	180	904	6591	36870	6544	36605	175	914	6953	37066	7008	36821	1.11385	1.11378	1.02069	1.00599	0.598483	0.280751	0.962661	0.966805	0	0
HTF4_f1	TCF12	E2A-related factors{1.2.1}	127	861	6027	35547	7322	34244	178	915	5813	35420	6838	33843	0.869966	0.689851	1.18535	0.962806	0.566692	0.000106128	0.290121	0.816898	0	0
HXA10_f1	HOXA10	HOX-related factors{3.1.1}	277	2099	11858	84460	11318	84881	298	2112	12063	84324	11942	85373	0.939955	0.98971	0.986321	1.00871	0.817042	0.954943	0.976999	0.960209	0	0
HXA13_f1	HOXA13	HOX-related factors{3.1.1}	250	1487	10564	58643	10299	58856	255	1478	10426	58611	10062	58637	0.93329	0.960782	0.9699	1.00543	0.79219	0.716246	0.902217	0.965678	0	0
HXA1_f1	HOXA1	HOX-related factors{3.1.1}	153	804	5957	32485	6317	32467	180	848	7256	33798	7164	33345	1.03775	0.978063	0.988713	0.987988	0.90639	0.900152	0.976999	0.964872	0	0
HXB7_si	HOXB7	HOX-related factors{3.1.1}	275	1693	11067	65342	11004	66865	267	1656	12189	66445	10749	66622	0.959043	0.987016	0.878912	0.999311	0.905127	0.936493	0.2971	1	0	0
HXB8_do	HOXB8	HOX-related factors{3.1.1}	257	1673	10225	64518	10211	66383	242	1651	11761	65898	9976	66227	0.969292	0.998679	0.82129	0.973076	0.90639	1	0.0667088	0.856071	0	0
IKZF1_f1	IKZF1	Factors with multiple dispersed zinc fingers{2.3.4}	201	1428	9596	57932	9752	54975	173	1421	6002	55577	8823	54185	0.84976	0.793486	1.12733	0.747678	0.160393	0.00614179	0.498036	0.00154459	0	72
INSM1_f1	INSM1	Factors with multiple dispersed zinc fingers{2.3.4}	173	726	6547	29966	7178	30065	146	722	5315	28982	5437	28354	1.09068	0.998084	1.10266	1.05456	0.681878	1	0.602501	0.707273	0	0
IRF1_si	IRF1	Interferon-regulatory factors{3.5.3}	362	3381	16782	135993	18743	132998	349	3321	12073	130957	13751	128243	0.867633	0.759748	1.13991	0.980067	0.0670499	2.10351e-06	0.272241	0.880402	0	0
IRF2_f1	IRF2	Interferon-regulatory factors{3.5.3}	320	2487	14070	101702	15012	100478	328	2472	11444	98851	12258	98068	0.930057	0.861205	1.14612	1.06153	0.66114	0.0262345	0.272241	0.506129	0	0
IRF3_f1	IRF3	Interferon-regulatory factors{3.5.3}	328	3127	15140	127448	15985	126664	377	3136	11657	124150	12137	122504	0.882985	0.831164	1.28034	1.2134	0.225267	0.00616639	0.000447723	0.0055728	0	0
IRF4_si	IRF4	Interferon-regulatory factors{3.5.3}	606	5097	23831	203232	22937	200355	420	4951	15065	196812	16115	194446	1.01393	1.03854	1.10825	1.02359	0.945303	0.53844	0.355033	0.816898	0	0
IRF7_f1	IRF7	Interferon-regulatory factors{3.5.3}	321	2472	13971	101331	15177	101703	350	2509	12355	99679	12289	98549	0.941828	0.870171	1.12546	1.11867	0.799366	0.0397895	0.2971	0.138443	0	0
IRF9_f1	IRF9	Interferon-regulatory factors{3.5.3}	300	1952	13318	80194	13580	80144	329	1994	11901	79025	12206	78628	0.925432	0.907011	1.0956	1.06286	0.613393	0.197375	0.490298	0.481834	0	0
ITF2_f1	TCF4	E2A-related factors{1.2.1}	152	833	6186	33860	7214	32646	166	835	6130	33730	6887	32255	0.998793	0.825757	1.0939	0.931083	1	0.0398566	0.602501	0.566182	0	0
JUNB_f1	JUNB	Jun-related factors{1.1.1}	149	975	6053	39619	6287	38135	168	999	6405	39930	7846	39771	1.00026	0.926962	1.04839	0.852436	1	0.546183	0.824792	0.115377	0	0
JUND_f1	JUND	Jun-related factors{1.1.1}	137	958	4763	37721	5047	35957	148	958	5903	38891	8038	39053	1.13255	1.01884	1.01782	0.75059	0.598483	0.923369	0.976999	0.003209	0	0
JUN_f1	JUN	Jun-related factors{1.1.1}	123	740	4303	28881	4758	28868	130	759	5868	30789	6039	30323	1.11561	1.00848	0.898684	0.86002	0.681878	0.976261	0.583758	0.201975	0	0
KAISO_f1	ZBTB33	Other factors with up to three adjacent zinc fingers{2.3.2}	70	454	2949	18224	3134	18698	80	460	3093	18478	2748	18335	0.952821	0.919895	1.03898	1.16037	0.940736	0.693715	0.920054	0.385999	0	0
KLF1_f1	KLF1	Three-zinc finger Krüppel-related factors{2.3.1}	205	1056	8195	42940	8117	41895	152	983	5515	39877	5873	39394	1.01719	1.00197	1.11806	1.03719	0.949517	0.986304	0.554172	0.816898	0	0
KLF4_f2	KLF4	Three-zinc finger Krüppel-related factors{2.3.1}	233	1037	8334	41600	8095	41203	125	953	4897	38666	5072	38164	1.12155	1.14364	1.03566	0.986942	0.44264	0.109662	0.909523	0.966805	0	0
KLF8_f1	KLF8	Three-zinc finger Krüppel-related factors{2.3.1}	178	778	6994	31081	7196	30667	151	741	6080	30047	6286	29562	1.01674	0.975036	1.00706	0.958337	0.951916	0.878353	0.990591	0.808339	0	0
LEF1_f1	LEF1	TCF-7-related factors{4.1.3}	221	1251	8526	48806	9310	48572	202	1219	9253	49320	9501	48610	1.01126	0.921661	0.883259	0.847821	0.965061	0.364379	0.395916	0.0614425	0	0
LHX3_f1	LHX3	HD-LIM factors{3.1.5}	346	2455	13598	97444	13537	99263	282	2373	12444	95398	10869	96634	1.00996	1.03345	0.911026	1.05655	0.956989	0.716246	0.498036	0.575589	0	0
MAF_f1	MAF	Maf-related factors{1.1.3}	124	682	4878	28011	5515	27540	142	719	5222	28483	5618	27806	1.04406	0.907937	1.07723	0.977499	0.90639	0.444922	0.70297	0.941794	0	0
MAX_f1	MAX	bHLH-ZIP factors{1.2.6}	83	450	3843	17852	3737	17667	87	461	3469	17712	3759	17838	0.856805	0.871978	0.963566	0.895555	0.598483	0.346535	0.962661	0.516773	0	0
MBD2_si	MBD2		51	167	1776	6660	1929	7035	25	143	1117	5892	871	5894	1.14521	1.11374	0.922175	1.18303	0.817042	0.594814	0.951253	0.575589	0	0
MECP2_f1	MECP2		69	190	2540	7504	2387	7633	30	149	1363	6163	1173	6288	1.07289	1.16128	0.910398	1.07932	0.905127	0.312663	0.894737	0.856071	0	0
MEF2A_f1	MEF2A	Regulators of differentiation{5.1.1}	407	3095	19923	122230	18363	121102	310	2976	13487	116914	14188	116770	0.806783	0.867244	0.902984	0.857312	0.000227805	0.0178323	0.408965	0.0396373	0	0
MEF2C_f1	MEF2C	Regulators of differentiation{5.1.1}	425	2689	19363	106896	18745	105599	377	2637	15293	103601	15884	102576	0.872543	0.890374	0.968506	0.923245	0.0493187	0.044133	0.829677	0.264605	0	0
MEF2D_f1	MEF2D	Regulators of differentiation{5.1.1}	376	2430	18563	97276	18333	95846	354	2420	14831	93559	15801	93131	0.810847	0.808951	0.92279	0.862179	0.000474707	0.000224712	0.504031	0.0317686	0	0
MEIS1_f2	MEIS1	TALE-type homeo domain factors{3.1.4}	219	1272	8258	50682	9056	50081	241	1316	9996	52279	10420	51500	1.05666	0.952124	0.957772	0.905109	0.858179	0.677228	0.819509	0.258674	0	0
MEIS2_do	MEIS2	TALE-type homeo domain factors{3.1.4}	155	1045	6749	42119	6999	41462	203	1108	7862	43170	8374	42650	0.925665	0.878678	1.00602	0.93313	0.842813	0.229833	0.990612	0.532434	0	0
MITF_f1	MITF	bHLH-ZIP factors{1.2.6}	111	823	4962	33982	5647	32357	146	867	5592	34485	7099	33838	0.923667	0.772812	1.03848	0.802678	0.864946	0.0217489	0.885271	0.0344303	0	0
MTF1_f1	MTF1	More than 3 adjacent zinc finger factors{2.3.3}	95	589	4310	24347	4303	23171	99	586	3300	22724	4205	23073	0.911122	0.868524	1.16334	0.926991	0.844952	0.31136	0.504031	0.683906	0	0
MYB_f1	MYB	Myb/SANT domain factors{3.5.1}	81	423	3063	17000	3188	17271	107	440	4054	17988	3837	17770	1.06279	1.03739	1.07902	1.12623	0.90639	0.865522	0.738983	0.401693	0	0
MYCN_si	MYCN	bHLH-ZIP factors{1.2.6}	55	214	2769	8983	2554	8997	54	207	1739	7835	1765	8171	0.833772	0.905369	1.17534	1.20769	0.598483	0.654602	0.602501	0.323955	0	0
MYC_f1	MYC	bHLH-ZIP factors{1.2.6}	79	379	3701	15151	3443	14962	72	378	2632	14083	2930	14415	0.853316	0.905817	1.01918	0.937104	0.598483	0.564907	0.976999	0.816898	0	0
MYF6_f1	MYF6	MyoD / ASC-related factors{1.2.2}	106	676	4711	28081	5768	27502	147	724	4733	28376	5314	27249	0.934671	0.74765	1.21729	1.04114	0.90639	0.0104308	0.272241	0.816898	0	0
MYOD1_f1	MYOD1	MyoD / ASC-related factors{1.2.2}	129	813	5429	32674	6491	31708	137	820	5616	32544	6453	31463	0.954952	0.775098	0.968168	0.814601	0.90639	0.0125466	0.920054	0.0554627	0	0
NANOG_f1	NANOG	NK-related factors{3.1.2}	207	1113	8145	43997	8389	43954	191	1107	8570	44325	8557	43895	1.00463	0.974459	0.892388	0.885073	0.985439	0.864233	0.490298	0.211468	0	0
NDF1_f1	NEUROD1	Tal-related factors{1.2.3}	129	755	5122	30838	5870	30052	136	745	4651	29996	5218	29126	1.0287	0.874738	1.17733	1.01897	0.945303	0.237856	0.39252	0.941745	0	0
NF2L1_f1	NFE2L1	Jun-related factors{1.1.1}	122	668	4287	26931	4305	26679	152	711	6135	28758	6393	28748	1.14731	1.13183	1.00212	0.96134	0.598483	0.312663	0.997639	0.816898	0	0
NFAC1_do	NFATC1	NFAT-related factors{6.1.3}	180	1122	6489	46324	6899	45645	193	1157	6736	46658	7270	46143	1.14527	1.06142	1.15544	1.05875	0.44264	0.610375	0.355033	0.632417	0	0
NFAC1_si	NFATC1	NFAT-related factors{6.1.3}	250	1724	9345	70166	9818	69085	256	1750	8907	69829	9754	69197	1.08881	1.02038	1.14685	1.03778	0.620505	0.878353	0.2971	0.757587	0	0
NFAC2_f1	NFATC2	NFAT-related factors{6.1.3}	256	1880	11253	76347	11894	74797	256	1886	9378	74812	11123	74341	0.923859	0.856324	1.08283	0.907204	0.681878	0.0397895	0.582983	0.264605	0	0
NFAC3_f1	NFATC3	NFAT-related factors{6.1.3}	262	1719	11306	70950	11991	69105	289	1746	9996	69579	11470	68600	0.956464	0.878374	1.15214	0.989952	0.905127	0.094891	0.272241	0.960209	0	0
NFAC4_f1	NFATC4	NFAT-related factors{6.1.3}	249	1988	11233	81087	11364	79762	276	2008	9392	79460	10638	79059	0.904146	0.879119	1.16288	1.0215	0.577102	0.117862	0.272241	0.880402	0	0
NFE2_f2	NFE2	Jun-related factors{1.1.1}	168	860	6317	34319	6898	34083	181	882	7392	35603	7651	34733	1.06129	0.965218	0.988404	0.93161	0.864946	0.819165	0.976999	0.544973	0	0
NFIA+NFIB+NFIC+NFIX_f2	NFIA,NFIB,NFIC,NFIX	Nuclear factor 1{7.1.2}	148	896	5887	35938	6765	35103	124	886	4989	35420	5729	34393	1.00836	0.857097	0.993626	0.840193	0.979115	0.14164	1	0.14666	0	0
NFIA+NFIB+NFIC+NFIX_si	NFIA,NFIB,NFIC,NFIX	Nuclear factor 1{7.1.2}	128	807	5231	31495	5662	31439	119	802	5396	31784	5139	31028	0.954978	0.880715	0.873996	0.895876	0.90639	0.280751	0.507739	0.440525	0	0
NFIL3_si	NFIL3	C/EBP-related{1.1.8}	145	1028	6847	40835	6640	41631	170	1031	6824	40924	6139	41280	0.841215	0.884349	0.988847	1.10875	0.28668	0.275786	0.976999	0.375093	0	0
NFKB1_f1	NFKB1	NF-kappaB-related factors{6.1.1}	117	628	4805	25533	4937	24546	76	599	2879	23757	3776	23482	0.989999	0.926283	1.04698	0.789023	0.985439	0.606091	0.909523	0.12113	0	0
NFYA_f1	NFYA	Heteromeric CCAAT-binding factors{4.2.1}	99	614	3614	23560	3923	24238	83	599	4282	24177	3704	23829	1.05112	0.996197	0.782361	0.891428	0.90639	1	0.272241	0.525015	0	0
NFYB_f1	NFYB	Heteromeric CCAAT-binding factors{4.2.1}	98	610	3942	24380	4087	24734	91	621	4321	24700	4008	24540	0.993604	0.972268	0.83765	0.897215	1	0.931299	0.464339	0.540714	0	0
NFYC_f1	NFYC	Heteromeric CCAAT-binding factors{4.2.1}	104	625	4202	24656	4479	25156	102	632	4630	24984	4084	24686	0.976382	0.934574	0.870892	0.975547	0.956989	0.700114	0.52552	0.950567	0	0
NKX25_f1	NKX2-5	NK-related factors{3.1.2}	140	778	5303	30689	5399	30517	144	788	6210	31923	6313	31633	1.04138	1.01713	0.939395	0.915674	0.90639	0.923369	0.799586	0.510536	0	0
NKX28_f1	NKX2-8	NK-related factors{3.1.2}	140	769	4888	29644	5354	29701	124	750	5795	30473	5582	29809	1.1041	1.00994	0.869405	0.882913	0.681878	0.950902	0.490298	0.354003	0	0
NKX31_si	NKX3-1	NK-related factors{3.1.2}	439	3297	19830	130889	19401	132549	443	3269	17225	128176	15932	129258	0.878873	0.909699	1.00841	1.09945	0.0670499	0.128839	0.976999	0.153963	0	0
NKX32_f1	NKX3-2	NK-related factors{3.1.2}	132	829	5635	33020	5894	33394	158	874	6649	34391	6527	34032	0.933045	0.902148	0.935048	0.942583	0.864946	0.399298	0.738983	0.676162	0	0
NOBOX_si	NOBOX	Paired-related HD factors{3.1.3}	168	968	5950	38251	5740	39592	148	964	6672	38953	5589	39253	1.11573	1.1971	0.896333	1.07826	0.598483	0.0681917	0.567065	0.566182	0	0
NR1D1_f1	NR1D1	Thyroid hormone receptor-related factors (NR1){2.1.2}	291	1665	11507	66454	11617	66132	287	1666	12032	66995	12172	66786	1.00934	0.994939	0.959205	0.945215	0.971083	0.986304	0.799586	0.544973	0	0
NR1H4_f1	NR1H4	Thyroid hormone receptor-related factors (NR1){2.1.2}	130	667	4700	26174	5236	26128	124	655	5088	26897	5173	26361	1.0854	0.972577	1.00078	0.964717	0.83801	0.893134	1	0.864517	0	0
NR1I2_f2	NR1I2	Thyroid hormone receptor-related factors (NR1){2.1.2}	224	1495	9322	60071	9941	58642	237	1527	9270	59996	10315	58833	0.965523	0.883864	1.0045	0.88524	0.90639	0.155188	0.99284	0.158454	0	0
NR1I2_si	NR1I2	Thyroid hormone receptor-related factors (NR1){2.1.2}	118	897	4898	37139	5988	35434	174	948	5794	37722	7420	36988	0.997473	0.778445	1.19497	0.914951	1	0.0217489	0.272241	0.436565	0	0
NR1I3_f2	NR1I3	Thyroid hormone receptor-related factors (NR1){2.1.2}	208	1318	8046	52259	8576	51496	208	1330	8509	52811	9081	51864	1.02501	0.947625	0.970639	0.89319	0.940736	0.644842	0.914671	0.241645	0	0
NR1I3_si	NR1I3	Thyroid hormone receptor-related factors (NR1){2.1.2}	117	827	4833	34210	5825	32544	160	872	5366	34833	7075	33886	1.00142	0.790415	1.19109	0.878815	0.985439	0.0310505	0.2971	0.221756	0	0
NR2C1_si	NR2C1	RXR-related receptors (NR2){2.1.3}	133	922	5607	36815	6443	35413	136	919	5303	36306	6531	35051	0.947142	0.792858	1.01316	0.794226	0.90639	0.0232694	0.976999	0.0344303	0	0
NR2C2_f1	NR2C2	RXR-related receptors (NR2){2.1.3}	233	1230	9393	49148	9488	48783	198	1206	8760	48272	9002	48040	0.99118	0.973968	0.904709	0.876157	0.985439	0.861832	0.52552	0.163925	0	0
NR2E3_f1	NR2E3	RXR-related receptors (NR2){2.1.3}	404	2722	18005	110308	18889	109570	424	2771	16664	109545	17391	107670	0.9093	0.860946	1.00587	0.947326	0.387128	0.0114319	0.976999	0.481834	0	0
NR4A1_f1	NR4A1	NGFI-B-related receptors (NR4){2.1.4}	178	882	6487	35854	7216	35414	185	896	7052	36496	7503	35711	1.11544	0.990444	1.06855	0.982722	0.598483	0.981999	0.70297	0.950567	0	0
NR4A2_si	NR4A2	NGFI-B-related receptors (NR4){2.1.4}	195	1045	7526	41844	8040	41312	205	1048	7924	42339	8594	41766	1.0375	0.958823	1.04517	0.950649	0.90639	0.753226	0.823616	0.676162	0	0
NR5A2_f1	NR5A2	FTZ-F1-related receptors (NR5){2.1.5}	116	802	4798	31535	5750	30981	109	773	4620	31327	5012	30316	0.95064	0.779312	0.956145	0.852919	0.90639	0.0217489	0.909523	0.240399	0	0
NR6A1_do	NR6A1	GCNF-related receptors (NR6){2.1.6}	241	1208	9629	47780	10016	46571	242	1222	10261	48511	11022	47573	0.989954	0.927623	0.936256	0.85476	0.979115	0.380899	0.677262	0.0489632	0	0
NRF1_f1	NRF1	NRF{0.0.6}	77	307	3297	12741	3170	13251	73	310	2615	12232	2209	12387	0.969252	1.04844	1.10151	1.32048	0.951916	0.819165	0.724672	0.0807235	0	0
OTX2_si	OTX2	Paired-related HD factors{3.1.3}	193	1455	8872	58635	7179	57201	176	1447	6978	57473	6943	57096	0.876657	1.0569	1.00179	1.00024	0.44264	0.638805	0.997639	1	0	0
OVOL1_f1	OVOL1	More than 3 adjacent zinc finger factors{2.3.3}	136	699	5863	28429	5750	28643	184	740	6795	29388	6644	29429	0.943416	0.969198	1.07539	1.10137	0.905127	0.878353	0.677262	0.354003	0	0
P53_f2	TP53	p53-related factors{6.3.1}	103	822	4973	33237	5262	32546	148	871	5451	33543	5626	32799	0.837469	0.775019	1.04561	0.990614	0.44264	0.0292216	0.842922	0.966805	0	0
PBX1_do	PBX1	TALE-type homeo domain factors{3.1.4}	215	1475	8378	57405	8572	58768	228	1480	10751	59577	9467	59639	0.998748	0.999321	0.853695	0.97049	1	1	0.272241	0.856071	0	0
PBX2_f1	PBX2	TALE-type homeo domain factors{3.1.4}	292	1998	12364	77941	12547	78661	302	1983	13342	78849	12724	78859	0.921286	0.916235	0.900035	0.943869	0.601401	0.26686	0.39252	0.540714	0	0
PBX3_f2	PBX3	TALE-type homeo domain factors{3.1.4}	121	814	4280	31812	4645	32592	126	807	5578	33067	4846	32734	1.10486	1.043	0.925579	1.05466	0.798187	0.803205	0.726434	0.742617	0	0
PDX1_do	PDX1	HOX-related factors{3.1.1}	159	783	5428	30289	5092	31140	135	758	6344	31205	5435	31446	1.13313	1.24184	0.876043	1.03046	0.566692	0.0262345	0.490298	0.86957	0	0
PEBB_f1	CBFB		199	1058	8381	43673	8395	43583	219	1093	7632	43139	7560	43123	0.980132	0.976481	1.13255	1.14291	0.949517	0.886111	0.39252	0.140611	0	0
PIT1_f1	POU1F1	POU domain factors{3.1.10}	390	3012	17078	120907	17604	120336	428	3052	17065	120567	17377	119770	0.916693	0.885103	0.99079	0.966568	0.493182	0.046295	0.976999	0.704189	0	0
PO2F1_f1	POU2F1	POU domain factors{3.1.10}	342	1839	12963	74212	13462	73646	380	1862	14117	75369	14527	74508	1.06467	1.01738	1.08957	1.04672	0.707938	0.878353	0.472735	0.566182	0	0
PO2F2_si	POU2F2	POU domain factors{3.1.10}	319	1808	12376	74120	12881	73680	367	1872	13362	75051	13567	74210	1.05669	1.00923	1.10115	1.07236	0.821329	0.938684	0.39252	0.354003	0	0
PO3F1_f1	POU3F1	POU domain factors{3.1.10}	320	1857	12590	74202	13064	73861	327	1876	13230	74977	13535	74354	1.01561	0.974265	0.987832	0.957549	0.945303	0.82515	0.976999	0.65869	0	0
PO5F1_do	POU5F1	POU domain factors{3.1.10}	408	2794	16774	110996	17647	109803	424	2795	17166	111661	18103	110582	0.966283	0.908609	0.986771	0.926655	0.905127	0.136175	0.970865	0.261335	0	0
PPARA_f1	PPARA	Thyroid hormone receptor-related factors (NR1){2.1.2}	137	791	5182	32199	6047	30891	147	803	5183	32466	6388	31445	1.07619	0.884782	1.1467	0.901132	0.844952	0.278783	0.490298	0.38663	0	0
PPARA_f2	PPARA	Thyroid hormone receptor-related factors (NR1){2.1.2}	182	1030	7684	40276	8184	39871	157	996	7355	40179	7341	39514	0.926175	0.860846	0.861106	0.848469	0.817042	0.106545	0.39252	0.118864	0	0
PPARG_f1	PPARG	Thyroid hormone receptor-related factors (NR1){2.1.2}	218	1294	8004	51589	8549	51151	162	1252	7143	51222	7509	50647	1.08586	1.008	0.927869	0.872735	0.681878	0.948366	0.70297	0.211468	0	0
PPARG_si	PPARG	Thyroid hormone receptor-related factors (NR1){2.1.2}	166	896	6330	35953	6868	35143	163	891	6332	36060	7284	35693	1.05228	0.948001	1.04182	0.896444	0.905127	0.685119	0.864107	0.332217	0	0
PRDM1_f1	PRDM1	More than 3 adjacent zinc finger factors{2.3.3}	289	2360	13335	93667	13620	93248	314	2343	11905	91757	12277	91502	0.86016	0.838394	1.03292	0.998839	0.0977087	0.0126895	0.833639	1	0	0
PRGR_do	PGR	Steroid hormone receptors (NR3){2.1.1}	197	1200	7779	48506	8561	46922	200	1226	8592	48765	9855	48115	1.02366	0.899781	0.925877	0.796459	0.945303	0.262634	0.661126	0.00787705	0	0
PRGR_f1	PGR	Steroid hormone receptors (NR3){2.1.1}	170	1047	6789	41392	7336	40815	173	1045	7519	42030	7981	41498	0.989949	0.903364	0.925399	0.860795	0.985439	0.312663	0.677262	0.139306	0	0
PRRX2_f1	PRRX2	Paired-related HD factors{3.1.3}	155	853	5440	33154	5496	34590	126	835	6258	34051	4857	33978	1.10744	1.14363	0.821067	1.05563	0.66114	0.219253	0.272241	0.742617	0	0
PTF1A_f1	PTF1A	Tal-related factors{1.2.3}	185	1345	7983	54100	8615	53153	220	1346	8054	53874	8489	52958	0.932139	0.848637	1.09331	1.01965	0.842813	0.0753994	0.581876	0.903955	0	0
RARA_f1	RARA	Thyroid hormone receptor-related factors (NR1){2.1.2}	86	458	3100	18414	3557	17266	73	447	2834	18148	3980	17702	1.11537	0.911467	1.04579	0.726364	0.817042	0.594814	0.920054	0.0310899	0	0
RARA_f2	RARA	Thyroid hormone receptor-related factors (NR1){2.1.2}	140	838	5090	32921	5616	32616	136	810	5463	33134	5762	32485	1.08054	0.970259	1.01835	0.946593	0.842813	0.882007	0.976999	0.742617	0	0
RARG_do	RARG	Thyroid hormone receptor-related factors (NR1){2.1.2}	152	1145	6204	45480	6557	43442	138	1102	5591	44899	6867	43482	0.973166	0.879514	1.00564	0.792939	0.945303	0.237856	0.990591	0.0344303	0	0
RARG_f1	RARG	Thyroid hormone receptor-related factors (NR1){2.1.2}	121	843	5070	34146	5864	32761	147	871	5550	34827	6864	33801	0.966695	0.801901	1.05906	0.831097	0.945303	0.0397895	0.799586	0.0807235	0	0
RELB_si	RELB	NF-kappaB-related factors{6.1.1}	137	765	5291	30698	5745	29950	138	736	4770	29645	5399	29383	1.03904	0.933611	1.16529	1.02043	0.916463	0.611182	0.395916	0.941745	0	0
REL_do	REL	NF-kappaB-related factors{6.1.1}	113	759	4857	31021	5304	30336	127	782	4641	31015	5252	30434	0.950877	0.851513	1.08532	0.94109	0.90639	0.19629	0.70297	0.738283	0	0
REST_f1	REST	Factors with multiple dispersed zinc fingers{2.3.4}	188	1058	6914	41954	7688	40921	158	1010	5863	40735	6683	40088	1.07824	0.945812	1.08688	0.93838	0.817042	0.638805	0.662397	0.65869	0	0
RFX1_f1	RFX1	RFX-related factors{3.3.3}	88	530	4046	20770	4044	21010	102	531	4327	21149	4114	21053	0.852349	0.862624	0.938877	0.983004	0.598483	0.29053	0.824792	0.965678	0	0
RFX2_f1	RFX2	RFX-related factors{3.3.3}	108	630	4517	25200	4858	25380	114	645	4738	25638	4658	25144	0.956387	0.895607	0.956388	0.95407	0.916463	0.407251	0.909523	0.816898	0	0
RFX3_f1	RFX3	RFX-related factors{3.3.3}	121	761	4912	30440	5082	30785	146	798	6231	31671	5829	31402	0.985342	0.963175	0.929938	0.985628	0.985439	0.863315	0.703269	0.962722	0	0
RORA_f1	RORA	Thyroid hormone receptor-related factors (NR1){2.1.2}	190	1051	7573	42051	8116	41363	206	1063	8164	42532	8633	42056	1.00383	0.921342	1.00959	0.944061	0.985439	0.412359	0.976999	0.619117	0	0
RORG_f1	RORC	Thyroid hormone receptor-related factors (NR1){2.1.2}	201	1017	7537	40523	7846	40144	187	1001	7530	40464	7747	40321	1.06262	1.01122	1.00388	0.972311	0.844952	0.944085	0.990612	0.880402	0	0
RUNX1_f1	RUNX1	Runt-related factors{6.4.1}	162	871	6105	35317	6525	35189	173	895	6110	35562	6285	35171	1.07596	1.00305	1.12504	1.08169	0.842813	0.986304	0.498036	0.516773	0	0
RUNX2_f1	RUNX2	Runt-related factors{6.4.1}	182	989	6904	39606	7299	39421	198	999	7338	39956	7685	39610	1.05569	0.993892	1.07921	1.02155	0.870253	0.986304	0.654107	0.897716	0	0
RUNX3_si	RUNX3	Runt-related factors{6.4.1}	187	1044	7968	41989	7949	42977	207	1041	7711	41609	6733	41829	0.943903	0.968422	1.07299	1.23535	0.864946	0.830499	0.677262	0.0274803	0	0
RXRA_f1	RXRA	RXR-related receptors (NR2){2.1.3}	194	1255	8005	50392	8532	49422	180	1228	6873	49376	7492	48732	0.973102	0.895421	1.05304	0.953434	0.945303	0.240008	0.799586	0.747165	0	0
RXRB_f1	RXRB	RXR-related receptors (NR2){2.1.3}	178	986	6721	38770	7590	36735	161	976	6660	39007	8349	37360	1.04137	0.873738	0.96615	0.738157	0.90639	0.155188	0.909523	0.000928928	0	0
RXRG_f1	RXRG	RXR-related receptors (NR2){2.1.3}	184	982	6439	38429	6752	37814	160	955	7188	38902	7410	38538	1.11827	1.04936	0.906735	0.87134	0.598483	0.689058	0.583758	0.195641	0	0
SMAD3_f1	SMAD3	SMAD factors{7.1.1}	143	844	5642	34253	6521	33840	176	864	6341	34567	6599	33686	1.02863	0.879245	1.11046	1.03985	0.940736	0.237856	0.52552	0.804089	0	0
SMAD4_si	SMAD4	SMAD factors{7.1.1}	126	785	5223	31689	5901	31713	162	817	6048	32484	5902	31669	0.973844	0.862606	1.065	1.06397	0.953612	0.198219	0.738983	0.63024	0	0
SMRC1_f1	SMARCC1	Myb/SANT domain factors{3.5.1}	160	1186	6370	47420	6764	43132	159	1175	6301	47124	10504	46559	1.00429	0.860263	1.01203	0.599802	0.985439	0.149605	0.976999	3.74674e-12	0	0
SNAI1_f1	SNAI1	More than 3 adjacent zinc finger factors{2.3.3}	167	941	6520	38303	7913	36783	176	952	6457	38135	7885	36560	1.04259	0.82496	1.09186	0.857196	0.90639	0.0329647	0.602501	0.118864	0	0
SNAI2_f1	SNAI2	More than 3 adjacent zinc finger factors{2.3.3}	89	533	3743	21704	4710	20615	108	553	3874	21814	4632	20522	0.968239	0.730845	1.0997	0.865266	0.945303	0.0133247	0.677262	0.354003	0	343
SOX2_f1	SOX2	SOX-related factors{4.1.1}	379	2720	15118	109174	15933	108846	380	2720	14728	109412	15483	108521	1.00623	0.951887	1.03785	0.979204	0.979115	0.537045	0.799586	0.856071	0	0
SOX4_f1	SOX4	SOX-related factors{4.1.1}	234	1272	10008	51102	10123	51443	247	1274	9948	50735	9550	50796	0.939332	0.934858	0.988779	1.03123	0.824518	0.481	0.976999	0.808339	0	0
SOX5_f1	SOX5	SOX-related factors{4.1.1}	229	1596	9335	63354	10222	65076	292	1637	12091	66028	10807	65283	0.973783	0.913456	0.974092	1.07753	0.940736	0.30664	0.909523	0.38663	0	0
SOX9_f1	SOX9	SOX-related factors{4.1.1}	263	1594	10255	63871	10589	65203	315	1640	12283	65783	10921	65439	1.02763	1.01597	1.02867	1.15091	0.916463	0.900152	0.875312	0.0568692	0	0
SP1_f1	SP1	Three-zinc finger Krüppel-related factors{2.3.1}	220	1224	8710	49259	8193	48761	83	1084	3098	43686	3848	43843	1.0165	1.06972	1.07972	0.872397	0.951916	0.484561	0.815779	0.440525	0	0
SP1_f2	SP1	Three-zinc finger Krüppel-related factors{2.3.1}	185	1580	7815	63732	6914	63315	78	1435	2634	57296	3262	57992	0.954868	1.07224	1.18236	0.966333	0.90639	0.53844	0.55031	0.941794	0	0
SP2_si	SP2	Three-zinc finger Krüppel-related factors{2.3.1}	173	996	6499	39449	6060	39889	85	896	3495	36254	3506	37257	1.05433	1.14332	0.984056	1.00811	0.905127	0.18632	0.997332	0.965678	0	0
SP3_f1	SP3	Three-zinc finger Krüppel-related factors{2.3.1}	221	1519	8460	61253	7091	60797	81	1360	2574	54054	3294	55501	1.0534	1.24741	1.25074	1.00351	0.870253	0.0114319	0.39252	0.981939	0	0
SPI1_si	SPI1	Ets-related factors{3.5.2}	281	3010	13630	119981	13227	119580	302	2988	10952	116984	11051	116758	0.821782	0.843989	1.07959	1.06785	0.0166858	0.0217489	0.582983	0.483801	0	0
SPIB_f1	SPIB	Ets-related factors{3.5.2}	305	2021	13299	81235	13451	81743	316	2016	11642	79586	11108	79094	0.921845	0.917127	1.07153	1.1161	0.598483	0.25467	0.583758	0.158454	0	0
SRBP1_f2	SREBF1	bHLH-ZIP factors{1.2.6}	164	938	6491	37340	7196	35537	140	905	5902	36153	7119	34983	1.00578	0.863437	0.947599	0.760182	0.985439	0.14164	0.829677	0.0068729	0	0
SRBP2_f1	SREBF2	bHLH-ZIP factors{1.2.6}	194	1172	6711	46683	6556	45753	134	1099	5320	44519	5685	44263	1.15145	1.15519	1.02033	0.949331	0.387128	0.131457	0.976999	0.780175	0	0
SRF_do	SRF	Responders to external signals (SRF/RLM1){5.1.2}	166	921	6396	36663	7133	36567	182	930	7026	37566	7111	36756	1.03316	0.923986	1.04635	1.01155	0.931797	0.481142	0.823616	0.960209	0	0
SRY_f1	SRY	SOX-related factors{4.1.1}	426	2855	18446	115194	18937	115162	444	2911	17663	115022	17845	114133	0.931818	0.907406	0.993247	0.975518	0.598483	0.117862	0.976999	0.808339	0	0
STA5A_do	STAT5A	STAT factors{6.2.1}	150	1274	7513	50785	7775	50284	200	1312	7737	50918	8064	50460	0.795873	0.761467	1.00322	0.953878	0.0538643	0.00499489	0.997639	0.731493	0	0
STA5B_f1	STAT5B	STAT factors{6.2.1}	193	1429	8485	57996	8999	57322	245	1474	8476	58054	9131	57340	0.923148	0.860304	1.13844	1.04378	0.798187	0.103103	0.355033	0.707273	0	0
STAT1_f2	STAT1	STAT factors{6.2.1}	141	1518	7511	60915	8089	59772	185	1541	6916	60018	7640	59192	0.75331	0.686357	1.04183	0.930119	0.0121406	9.428e-05	0.842922	0.564225	0	0
STAT2_f1	STAT2	STAT factors{6.2.1}	439	3631	18557	145973	19994	142799	396	3556	14155	140986	15761	138498	0.951049	0.863503	1.10917	0.978573	0.817042	0.0114319	0.355033	0.856071	0	0
STAT3_si	STAT3	STAT factors{6.2.1}	148	1152	7579	47032	7863	45531	198	1194	7136	46011	8110	45365	0.797243	0.743923	1.06922	0.9276	0.0557856	0.00157949	0.698999	0.515028	0	0
STAT4_si	STAT4	STAT factors{6.2.1}	222	1748	10710	70505	11490	69324	260	1783	10327	69984	10764	68440	0.836069	0.766258	0.988204	0.927168	0.0670499	0.000405397	0.976999	0.434389	0	0
STAT6_do	STAT6	STAT factors{6.2.1}	173	1573	7906	62490	8477	61776	190	1580	8025	62467	8285	61292	0.869303	0.801484	0.936057	0.889627	0.44264	0.0150049	0.724672	0.261335	0	0
STF1_f1	NR5A1	FTZ-F1-related receptors (NR5){2.1.5}	140	728	5197	28902	5650	28395	130	710	5352	28760	5647	28243	1.06948	0.966474	0.983915	0.915752	0.858179	0.865522	0.976999	0.540714	0	0
SUH_f1	RBPJ	CSL-related factors{6.1.4}	142	979	6878	40060	7586	39091	192	1028	6693	39707	7624	39165	0.844801	0.747428	1.10804	0.959452	0.292733	0.00204686	0.52552	0.779327	0	0
TAL1_f1	TAL1	Tal-related factors{1.2.3}	161	878	6659	35868	7356	35026	207	918	7589	36771	8417	36004	0.98771	0.873133	1.09257	0.964542	0.979766	0.183421	0.580842	0.808339	0	0
TAL1_f2	TAL1	Tal-related factors{1.2.3}	209	1452	8705	58209	9404	57975	255	1509	9722	59467	10114	58566	0.962501	0.887376	1.03364	0.978529	0.90639	0.19629	0.86615	0.887454	0	0
TBP_f1	TBP	TBP-related factors{8.1.1}	345	2657	17717	105707	17173	105247	314	2623	13782	100790	14302	101844	0.774713	0.795776	0.875461	0.852452	3.17323e-05	0.000187268	0.272241	0.0317686	0	0
TCF7_f1	TCF7	TCF-7-related factors{4.1.3}	213	1072	7968	42586	8294	42432	212	1064	8378	43218	8411	42556	1.06195	1.01652	1.02782	1.00811	0.844952	0.900152	0.909523	0.965678	0	0
TF65_f2	RELA	NF-kappaB-related factors{6.1.1}	129	780	5013	30971	5582	29847	102	755	4070	30080	5083	29503	1.02177	0.884313	0.998474	0.78415	0.953612	0.296993	1	0.0546685	0	0
TF7L2_f1	TCF7L2	TCF-7-related factors{4.1.3}	265	1711	10110	67718	10669	67886	233	1674	10626	67792	10598	67141	1.03741	0.98549	0.887992	0.881788	0.90639	0.936493	0.395916	0.153963	0	0
TFAP4_si	TFAP4	bHLH-ZIP factors{1.2.6}	107	677	4779	26914	5593	26476	100	670	4065	26138	4425	25031	0.890095	0.748174	0.959703	0.844287	0.681878	0.0104308	0.920054	0.211468	0	0
TFE2_f2	TCF3	E2A-related factors{1.2.1}	131	840	5566	33285	6485	32884	143	854	5926	33798	6389	32840	0.932604	0.7908	0.955009	0.860693	0.870253	0.0217489	0.875312	0.177356	0	0
TFE3_f1	TFE3	bHLH-ZIP factors{1.2.6}	115	771	5198	30937	5599	29675	149	784	5470	31119	6732	30877	0.887739	0.79054	1.08121	0.871688	0.66114	0.0310505	0.682664	0.211468	0	0
TFEB_f1	TFEB	bHLH-ZIP factors{1.2.6}	93	462	4203	18132	3978	17348	84	445	3645	17465	4380	17755	0.868415	0.877861	0.904462	0.765184	0.598483	0.321479	0.703269	0.0396373	0	0
THA_f1	THRA	Thyroid hormone receptor-related factors (NR1){2.1.2}	138	892	5306	35589	6062	33939	139	896	5721	36229	6938	34675	1.03768	0.866158	0.982406	0.775334	0.916463	0.19764	0.976999	0.0170793	0	0
THA_f2	THRA	Thyroid hormone receptor-related factors (NR1){2.1.2}	219	1164	8288	47245	8607	44415	174	1159	6789	46406	8554	44321	1.0725	0.970888	1.02621	0.777868	0.798187	0.828333	0.920054	0.0068729	0	0
THB_do	THRB	Thyroid hormone receptor-related factors (NR1){2.1.2}	184	1150	7056	46321	7651	43123	168	1100	6032	44699	7923	42877	1.05036	0.901801	1.13176	0.826516	0.905127	0.296993	0.490298	0.0516855	0	0
THB_f1	THRB	Thyroid hormone receptor-related factors (NR1){2.1.2}	139	801	5386	32501	6491	30611	160	808	5740	32573	7053	30990	1.04716	0.818367	1.12371	0.870074	0.90639	0.0426453	0.504031	0.178996	0	0
TYY1_f2	YY1	More than 3 adjacent zinc finger factors{2.3.3}	173	1132	7000	45250	7374	43470	166	1097	6585	44364	7835	43624	0.987916	0.90092	1.01947	0.842535	0.981896	0.312142	0.971156	0.0832495	0	0
USF1_f1	USF1	bHLH-ZIP factors{1.2.6}	87	584	3939	23862	3802	22936	99	585	3576	23090	4598	23394	0.902459	0.898694	1.09271	0.861023	0.843761	0.525408	0.719931	0.275922	0	0
USF2_f1	USF2	bHLH-ZIP factors{1.2.6}	90	615	4081	24393	4573	23749	87	609	3696	23883	4415	23399	0.874714	0.759996	0.923122	0.757127	0.681878	0.0256721	0.799934	0.038922	0	0
VDR_f1	VDR	Thyroid hormone receptor-related factors (NR1){2.1.2}	127	886	5260	36443	6013	33960	153	910	5092	36309	7448	35448	0.993112	0.809555	1.19888	0.800207	0.985439	0.0426453	0.2971	0.0310899	0	0
VDR_f2	VDR	Thyroid hormone receptor-related factors (NR1){2.1.2}	148	929	6214	36631	6597	35824	131	911	6053	36136	6537	35645	0.939125	0.865115	0.858464	0.784103	0.870253	0.174745	0.408965	0.0310899	0	0
XBP1_f1	XBP1	XBP-1-related factors{1.1.5}	99	341	3676	13652	3230	14173	92	328	3368	13404	2969	13946	1.07821	1.27391	1.11629	1.31751	0.864946	0.044133	0.654107	0.0396373	0	0
ZFX_f1	ZFX	More than 3 adjacent zinc finger factors{2.3.3}	156	1060	6681	42635	5980	41684	56	907	2104	35931	3131	36493	0.939169	1.02586	1.0544	0.719627	0.870253	0.877443	0.909523	0.0614425	0	0
ZIC1_f1	ZIC1	More than 3 adjacent zinc finger factors{2.3.3}	148	832	6680	33838	6822	33247	111	791	4048	30803	4363	30869	0.901087	0.86692	1.06782	0.99285	0.66114	0.177308	0.799586	1	0	0
ZIC2_f1	ZIC2	More than 3 adjacent zinc finger factors{2.3.3}	151	858	6583	35020	6616	34554	142	833	5154	32833	5607	33226	0.936229	0.919163	1.08595	1.01016	0.864946	0.481142	0.677262	0.962722	0	0
ZIC3_f1	ZIC3	More than 3 adjacent zinc finger factors{2.3.3}	134	714	5437	28687	5510	27791	69	663	3051	26539	3959	26352	0.990222	0.946584	0.90527	0.692729	0.985439	0.713666	0.788135	0.0170793	0	0
ZN350_f1	ZNF350	More than 3 adjacent zinc finger factors{2.3.3}	152	931	6034	37047	6595	36782	127	887	5043	35805	5160	35287	1.0024	0.910572	1.01656	0.979141	0.985439	0.414786	0.976999	0.957587	0	0
ZN384_f1	ZNF384	More than 3 adjacent zinc finger factors{2.3.3}	282	2244	11911	92535	12645	93062	295	2283	10432	91214	10276	90810	0.976302	0.924868	1.12982	1.14189	0.940736	0.334835	0.355033	0.105406	0	0

## Sheet: ST2. Pylocytic Astrocytoma
Motif name (HOCOMOCO v9)	TF gene (Gene symbol)	TF family (TFClass)	Predicted TFBS, affinity loss cases	Predicted TFBS, total for germline alleles	Control (genomic) predicted TFBS, affinity loss cases	Control (genomic) predicted TFBS, total for germline alleles	Control (shuffle) predicted TFBS, affinity loss cases	Control (shuffle) predicted TFBS, total for germline alleles	Predicted TFBS, affinity gain cases	Predicted TFBS, total for mutated alleles	Control (genomic) predicted TFBS, affinity gain cases	Control (genomic) predicted TFBS, total for simulated substitutions	Control (shuffle) predicted TFBS, affinity gain cases	Control (shuffle) predicted TFBS, total for simulated substitutions	Affinity loss, relative rate (cancer/genomic control)	Affinity loss, relative rate (cancer/shuffle control)	Affinity gain, relative rate (cancer/genomic control)	Affinity gain, relative rate (cancer/shuffle control)	Affinity loss significance (FDR-corrected two-tail Fisher's exact test P-value), versus genomic control	Affinity loss significance (FDR-corrected two-tail Fisher's exact test P-value), versus shuffle control	Affinity gain significance (FDR-corrected two-tail Fisher's exact test P-value), versus genomic control	Affinity gain significance (FDR-corrected two-tail Fisher's exact test P-value), versus shuffle control	TFBS missing from genomic control	TFBS missing from shuffle control
AHR_si	AHR	PAS domain factors{1.2.5}	20	43	4047	8966	2975	8810	4	32	1156	6096	1267	7114	1.03045	1.37737	0.65917	0.701855	1	0.832812	1	1	54	0
AIRE_f2	AIRE	AIRE{5.3.1}	48	331	9703	63994	10752	65084	36	326	9839	66545	9167	65502	0.956415	0.877805	0.746877	0.789064	1	0.909513	1	0.683163	0	0
ALX1_si	ALX1	Paired-related HD factors{3.1.3}	42	401	9960	78621	9960	80549	70	425	14622	83544	13083	84033	0.826769	0.847044	0.941061	1.05792	1	0.877444	1	1	0	0
ANDR_do	AR	Steroid hormone receptors (NR3){2.1.1}	27	143	4543	28687	4783	28807	32	152	5968	30801	6049	30469	1.19226	1.13717	1.08653	1.06043	1	0.909513	1	1	0	0
AP2A_f2	TFAP2A	AP-2{1.3.1}	45	162	6495	31676	7061	31033	10	131	2591	28049	2942	26963	1.35472	1.22083	0.826378	0.699607	1	0.877444	1	0.789902	0	293
AP2B_f1	TFAP2B	AP-2{1.3.1}	40	155	6283	30248	6495	30262	7	123	2916	26200	3216	26593	1.24239	1.20239	0.511336	0.470592	1	0.877444	1	0.283537	0	0
AP2C_f1	TFAP2C	AP-2{1.3.1}	29	124	4622	23805	4858	23428	10	103	2170	21365	2217	20637	1.20452	1.12786	0.955886	0.90374	1	0.944398	1	1	0	320
ARI5B_f1	ARID5B	ARID-related factors{3.7.1}	30	241	6552	48685	6247	48554	42	255	7955	50050	7859	49988	0.924965	0.967515	1.03627	1.04763	1	1	1	1	0	0
ARNT_f1	ARNT	PAS domain factors{1.2.5}	24	53	4490	10191	3833	10475	5	34	1014	6600	969	7449	1.02779	1.23752	0.957188	1.13049	1	0.877444	1	1	240	0
ATF1_si	ATF1	CREB-related factors{1.1.7}	27	88	4545	16765	4726	17075	16	74	3811	15998	3602	15753	1.13175	1.10853	0.907643	0.945601	1	0.911191	1	1	13	0
ATF2+ATF4_f1	ATF2,ATF4	Jun-related factors{1.1.1}; ATF-4-related factors{1.1.6}	31	116	5020	22344	5274	22409	22	101	5170	22535	5151	22143	1.18949	1.1355	0.949442	0.936367	1	0.909513	1	1	0	0
ATF3_f1	ATF3	Fos-related factors{1.1.2}	26	129	4028	25373	4196	25428	18	122	4849	25976	4854	25895	1.2696	1.22141	0.790374	0.787098	1	0.877444	1	0.77891	0	0
ATF5_si	ATF5	ATF-4-related factors{1.1.6}	60	433	12922	86621	12984	86161	54	435	12389	86602	12639	86336	0.928874	0.919529	0.867753	0.847976	1	0.911153	1	0.774636	0	0
ATF6A_si	ATF6	CREB-related factors{1.1.7}	37	132	8073	25810	7327	26050	23	119	4908	22131	4788	23046	0.89615	0.996573	0.87152	0.930298	1	1	1	1	0	0
BACH1_si	BACH1	Jun-related factors{1.1.1}	34	178	6750	36477	7287	36089	38	187	7559	37361	7873	36857	1.03222	0.945987	1.00438	0.951309	1	0.989151	1	1	0	0
BATF_si	BATF	B-ATF-related factors{1.1.4}	36	250	6488	48152	7094	46151	36	252	8429	50396	10468	50029	1.06873	0.936812	0.854126	0.682747	1	0.969674	1	0.152325	0	0
BCL6_f1	BCL6	More than 3 adjacent zinc finger factors{2.3.3}	48	388	10165	78298	10724	76943	53	404	10333	79100	11106	77933	0.952912	0.887609	1.00426	0.920573	1	0.909513	1	1	0	0
BHE40_f2	BHLHE40	Hairy-related factors{1.2.4}	21	73	5394	14821	5016	14905	15	64	3096	12791	3073	12885	0.790429	0.854813	0.968311	0.982728	1	0.909513	1	1	0	0
BMAL1_f1	ARNTL	PAS domain factors{1.2.5}	33	119	6910	24055	6636	23793	24	116	4662	22036	4747	22295	0.965371	0.994283	0.977943	0.971721	1	1	1	1	0	0
CDX1_f1	CDX1	HOX-related factors{3.1.1}	54	352	9550	68014	9547	68389	56	353	13425	71725	13039	71666	1.09256	1.09893	0.847558	0.871931	1	0.909513	1	0.77891	0	0
CDX2_f1	CDX2	HOX-related factors{3.1.1}	43	517	10229	101267	10043	101775	61	532	13465	104422	12614	104757	0.823403	0.84286	0.889209	0.952244	1	0.877444	1	1	0	0
CEBPA_do	CEBPA	C/EBP-related{1.1.8}	29	263	7435	52418	7307	52111	52	283	10114	54581	10054	54725	0.777395	0.78638	0.991598	1.00015	1	0.877444	1	1	0	0
CEBPB_f1	CEBPB	C/EBP-related{1.1.8}	25	200	5769	41087	5565	40799	33	211	7248	42550	7216	42737	0.890254	0.91642	0.918148	0.926273	1	0.989151	1	1	0	0
CEBPD_f1	CEBPD	C/EBP-related{1.1.8}	33	219	7179	45991	7089	46380	40	238	8137	47403	7736	47230	0.965336	0.985861	0.979094	1.02609	1	1	1	1	0	0
CEBPE_f1	CEBPE	C/EBP-related{1.1.8}	30	207	6648	41316	6381	41942	37	211	7251	42134	6976	42465	0.900696	0.952602	1.01895	1.06744	1	1	1	1	0	0
CEBPG_si	CEBPG	C/EBP-related{1.1.8}	36	252	7086	49325	6969	49161	42	262	9216	51250	8861	51175	0.994416	1.00775	0.891455	0.925813	1	1	1	1	0	0
COE1_f2	EBF1	Early B-Cell Factor-related factors{6.1.5}	33	196	5681	39341	6534	37812	18	173	3338	36678	4172	35096	1.16595	0.974335	1.14326	0.875265	1	1	1	1	0	614
COT1_f1	NR2F1	RXR-related receptors (NR2){2.1.3}	41	195	6807	37539	7743	37112	36	185	6970	38363	7616	37290	1.15951	1.00775	1.07105	0.952788	1	1	1	1	0	0
COT1_si	NR2F1	RXR-related receptors (NR2){2.1.3}	35	190	5495	37962	6354	36763	31	190	6583	39584	8361	38506	1.27261	1.06581	0.981079	0.751412	1	0.950817	1	0.499999	0	0
COT2_f1	NR2F2	RXR-related receptors (NR2){2.1.3}	36	217	5732	42101	6816	39934	25	206	5584	42810	7629	41674	1.21851	0.971977	0.930406	0.662934	1	1	1	0.283537	0	0
COT2_f2	NR2F2	RXR-related receptors (NR2){2.1.3}	35	292	7405	57803	8078	55792	40	303	8480	59882	9883	58823	0.935644	0.827853	0.932219	0.785734	1	0.877444	1	0.6221	0	85
CREB1_f1	CREB1	CREB-related factors{1.1.7}	30	80	5235	15982	5144	16757	15	72	3674	14842	3310	15232	1.14484	1.22159	0.841612	0.958711	1	0.877444	1	1	115	0
CREM_f1	CREM	CREB-related factors{1.1.7}	29	128	4594	24371	4898	24283	22	110	5085	23902	5225	23826	1.20191	1.12324	0.940098	0.912	1	0.909513	1	1	0	0
CRX_si	CRX	Paired-related HD factors{3.1.3}	14	129	3594	25571	3591	26091	18	134	4246	26304	3848	26333	0.772161	0.788522	0.832165	0.919249	1	0.909513	1	1	0	0
CTCF_f2	CTCF	More than 3 adjacent zinc finger factors{2.3.3}	31	183	6455	37150	7115	36562	21	174	3304	34032	3516	33131	0.974929	0.870494	1.24313	1.13725	1	0.909513	1	1	0	310
CUX1_f1	CUX1	HD-CUT factors{3.1.9}	15	88	2565	17429	2273	18127	16	87	2900	17481	2423	17853	1.15823	1.35936	1.10859	1.35506	1	0.877444	1	0.774636	0	0
DBP_si	DBP	C/EBP-related{1.1.8}	25	223	6017	44182	5994	45149	47	238	9584	47742	8646	47853	0.823191	0.844436	0.983727	1.09299	1	0.909513	1	0.977748	20	0
DDIT3_f1	DDIT3	C/EBP-related{1.1.8}	23	175	4094	34338	4504	33046	23	169	5324	34944	6465	33923	1.10234	0.964296	0.893256	0.714113	1	1	1	0.499999	0	0
DLX3_do	DLX3	NK-related factors{3.1.2}	30	258	6643	50201	6261	50334	38	257	7617	50887	7261	51539	0.878718	0.934801	0.98781	1.04952	1	0.989151	1	1	0	0
E2F1_f2	E2F1	E2F-related factors{3.3.2}	51	177	8689	36113	8731	36232	17	156	4092	32004	4370	32266	1.19754	1.19571	0.852301	0.804615	1	0.877444	1	0.912108	0	0
E2F2_f1	E2F2	E2F-related factors{3.3.2}	27	60	4094	11124	3296	11752	5	36	1567	8206	1322	9502	1.22272	1.60449	0.727328	0.998277	1	0.74464	1	1	326	0
E2F3_si	E2F3	E2F-related factors{3.3.2}	18	36	2965	6182	2721	7019	6	22	1589	4846	1016	5365	1.0425	1.28978	0.831741	1.44014	1	0.877444	1	0.77891	196	0
E2F4_do	E2F4	E2F-related factors{3.3.2}	47	132	7573	26180	7189	26789	14	111	3853	23514	3700	24012	1.23091	1.32682	0.76972	0.818524	1	0.74464	1	0.983583	0	0
E2F5_do	E2F5	E2F-related factors{3.3.2}	20	47	3066	8748	2472	9381	6	30	1972	7327	1537	8163	1.21414	1.61485	0.743103	1.0622	1	0.74464	1	1	142	0
E2F6_f1	E2F6	E2F-related factors{3.3.2}	51	259	9558	51359	10016	50265	17	229	3476	44798	3907	43717	1.05808	0.988193	0.956736	0.830654	1	1	1	0.972639	0	53
EGR1_f2	EGR1	Three-zinc finger Krüppel-related factors{2.3.1}	33	132	6699	25148	6289	25550	11	100	2718	20576	2626	21604	0.938498	1.01566	0.83273	0.904966	1	1	1	1	0	0
EGR2_si	EGR2	Three-zinc finger Krüppel-related factors{2.3.1}	31	159	6076	31080	5844	31017	14	136	3032	26650	2973	27502	0.997305	1.03479	0.904809	0.952266	1	1	1	1	0	0
EHF_si	EHF	Ets-related factors{3.5.2}	54	297	11423	58769	11664	58478	59	295	10334	58202	10673	57918	0.935417	0.911554	1.12642	1.08532	1	0.909513	1	0.977748	0	0
ELF1_f1	ELF1	Ets-related factors{3.5.2}	31	202	7513	41792	7714	41307	36	208	6012	40114	6260	39641	0.85367	0.821778	1.15482	1.096	1	0.877444	1	1	0	56
ELF2_f1	ELF2	Ets-related factors{3.5.2}	46	295	9243	57773	9863	56790	35	284	7620	56315	8185	55358	0.974648	0.897839	0.910791	0.833511	1	0.909513	1	0.774636	0	0
ELK1_f1	ELK1	Ets-related factors{3.5.2}	29	119	5184	24544	5017	24899	26	121	4345	24057	4275	24379	1.1538	1.20945	1.18971	1.22537	1	0.877444	1	0.774636	25	32
ELK4_f1	ELK4	Ets-related factors{3.5.2}	25	87	4615	17919	4068	18566	25	85	4086	17532	3644	18139	1.11574	1.31147	1.26198	1.46405	1	0.877444	1	0.332508	0	0
ENOA_si	ENO1		21	138	4931	28048	5297	26964	22	138	3924	26857	4427	25737	0.86558	0.77463	1.09112	0.926813	1	0.877444	1	1	0	72
ERG_f1	ERG	Ets-related factors{3.5.2}	28	111	4691	23368	4440	23755	27	109	4178	22710	3921	23008	1.25658	1.34961	1.34644	1.45351	1	0.832812	1	0.332508	0	0
ERR1_f1	ESRRA	Steroid hormone receptors (NR3){2.1.1}	29	200	6864	39079	6981	37318	29	202	6628	38776	7860	38359	0.825532	0.77512	0.839899	0.700634	1	0.877444	1	0.297861	0	0
ERR2_f1	ESRRB	Steroid hormone receptors (NR3){2.1.1}	30	192	6149	38020	6819	36678	27	192	6570	37306	7783	37042	0.966112	0.840437	0.798502	0.669283	1	0.909513	1	0.239711	0	0
ERR3_f1	ESRRG	Steroid hormone receptors (NR3){2.1.1}	29	170	7326	34022	7219	33207	35	177	7175	33937	7663	33922	0.792213	0.784696	0.93529	0.875341	1	0.877444	1	0.912108	0	0
ESR1_do	ESR1	Steroid hormone receptors (NR3){2.1.1}	34	203	5519	40861	6432	39452	22	194	4255	38528	5773	38049	1.24003	1.02732	1.02683	0.747416	1	1	1	0.689253	0	0
ESR2_do	ESR2	Steroid hormone receptors (NR3){2.1.1}	30	191	5051	38505	5931	35866	26	173	4532	37568	6814	36372	1.19737	0.949823	1.24582	0.802218	1	1	1	0.774636	0	0
ESR2_si	ESR2	Steroid hormone receptors (NR3){2.1.1}	23	159	4713	30782	5552	29061	19	155	4800	31050	6534	30124	0.944779	0.757167	0.792944	0.565139	1	0.877444	1	0.126749	0	0
[truncated: 218 more rows]

## Sheet: ST2. ALL
Motif name (HOCOMOCO v9)	TF gene (Gene symbol)	TF family (TFClass)	Predicted TFBS, affinity loss cases	Predicted TFBS, total for germline alleles	Control (genomic) predicted TFBS, affinity loss cases	Control (genomic) predicted TFBS, total for germline alleles	Control (shuffle) predicted TFBS, affinity loss cases	Control (shuffle) predicted TFBS, total for germline alleles	Predicted TFBS, affinity gain cases	Predicted TFBS, total for mutated alleles	Control (genomic) predicted TFBS, affinity gain cases	Control (genomic) predicted TFBS, total for simulated substitutions	Control (shuffle) predicted TFBS, affinity gain cases	Control (shuffle) predicted TFBS, total for simulated substitutions	Affinity loss, relative rate (cancer/genomic control)	Affinity loss, relative rate (cancer/shuffle control)	Affinity gain, relative rate (cancer/genomic control)	Affinity gain, relative rate (cancer/shuffle control)	Affinity loss significance (FDR-corrected two-tail Fisher's exact test P-value), versus genomic control	Affinity loss significance (FDR-corrected two-tail Fisher's exact test P-value), versus shuffle control	Affinity gain significance (FDR-corrected two-tail Fisher's exact test P-value), versus genomic control	Affinity gain significance (FDR-corrected two-tail Fisher's exact test P-value), versus shuffle control	TFBS missing from genomic control	TFBS missing from shuffle control
[truncated: 278 more rows]

[truncated: 1 more sheets: ST2. AML]
