# Supplementary material for: Negative selection maintains transcription factor binding motifs in human cancer
Source: BMC Genomics. 2016 Jun 23;17(Suppl 2):395. doi: 10.1186/s12864-016-2728-9 (PMC4928157; doi:10.1186/s12864-016-2728-9)
Supplement: Additional file 4: Table S3. — Binding motifs under positive and negative selection. Data for separate motifs is shown, as well as aggregated data for the motifs grouped by family (number of significantly protected motifs is shown, family name and ID are given according to TFClass). (XLSX 30 kb) [file 12864_2016_2728_MOESM4_ESM.xlsx]

## Sheet: Additional file 4 Table S3.
Additional file 4 Table S3.
This table provides the summary data on motifs liable to and protected from affinity changes induced by somatic mutations in different cancer types.
The aggregated data for motifs families is given in the beginning of each list with the information on separate motifs provided below.

## Sheet: ST3. Targeted motifs (pos.sel)
Motifs liable to affinity change (grouped by family), number of family members is shown.		ALL			AML			Breast			CLL			Liver			Lung Adeno			Lymphoma B-cell			Medulloblastoma			Pancreas			Pilocytic Astrocytoma
Family	Total members	Loss	Gain	Both	Loss	Gain	Both	Loss	Gain	Both	Loss	Gain	Both	Loss	Gain	Both	Loss	Gain	Both	Loss	Gain	Both	Loss	Gain	Both	Loss	Gain	Both	Loss	Gain	Both
NRF{0.0.6}	1													1	1	1										1
Jun-related factors{1.1.1}	7														1
Fos-related factors{1.1.2}	5
Maf-related factors{1.1.3}	1
B-ATF-related factors{1.1.4}	1
XBP-1-related factors{1.1.5}	1
ATF-4-related factors{1.1.6}	2								1						1
CREB-related factors{1.1.7}	4														1
C/EBP-related{1.1.8}	9	1						3			1			1
E2A-related factors{1.2.1}	3
MyoD / ASC-related factors{1.2.2}	2
Tal-related factors{1.2.3}	5		1
Hairy-related factors{1.2.4}	1
PAS domain factors{1.2.5}	4																	1
bHLH-ZIP factors{1.2.6}	11
AP-2{1.3.1}	3	1						2										1								1
Steroid hormone receptors (NR3){2.1.1}	11
Thyroid hormone receptor-related factors (NR1){2.1.2}	22
RXR-related receptors (NR2){2.1.3}	12
NGFI-B-related receptors (NR4){2.1.4}	2
FTZ-F1-related receptors (NR5){2.1.5}	2
GCNF-related receptors (NR6){2.1.6}	1
GATA-type zinc fingers{2.2.1}	5																1
Three-zinc finger Krüppel-related factors{2.3.1}	9							5	3	2				3	1	1	2	2									1
Other factors with up to three adjacent zinc fingers{2.3.2}	1
More than 3 adjacent zinc finger factors{2.3.3}	19							2							1		1
Factors with multiple dispersed zinc fingers{2.3.4}	6													1			1
HOX-related factors{3.1.1}	8
NK-related factors{3.1.2}	6
Paired-related HD factors{3.1.3}	5																			1
TALE-type homeo domain factors{3.1.4}	5
HD-LIM factors{3.1.5}	1																			1
HD-CUT factors{3.1.9}	2
POU domain factors{3.1.10}	7
Forkhead box (FOX) factors{3.3.1}	13													1													2
E2F-related factors{3.3.2}	6								1					3												1
RFX-related factors{3.3.3}	3																	1
HSF factors{3.4.1}	2
Myb/SANT domain factors{3.5.1}	2								1
Ets-related factors{3.5.2}	14								5						5			5
Interferon-regulatory factors{3.5.3}	6		1									1															1
ARID-related factors{3.7.1}	1
SOX-related factors{4.1.1}	5
TCF-7-related factors{4.1.3}	3
Heteromeric CCAAT-binding factors{4.2.1}	3
Regulators of differentiation{5.1.1}	3
Responders to external signals (SRF/RLM1){5.1.2}	1
AIRE{5.3.1}	1
NF-kappaB-related factors{6.1.1}	4								2
NFAT-related factors{6.1.3}	5
CSL-related factors{6.1.4}	1
Early B-Cell Factor-related factors{6.1.5}	1
STAT factors{6.2.1}	7
p53-related factors{6.3.1}	1
Runt-related factors{6.4.1}	3														1
SMAD factors{7.1.1}	2								2
Nuclear factor 1{7.1.2}	2
TBP-related factors{8.1.1}	1
Motifs liable to disruption (affinity loss), significant motifs are marked with '1'
HOCOMOCO motif model ID	Motif quality	Family	Subfamily	ALL	AML	Breast	CLL	Liver	Lung Adeno	Lymphoma B-cell	Medulloblastoma	Pancreas	Pilocytic Astrocytoma
AP2A_f2	A	AP-2{1.3.1}	AP-2alpha{1.3.1.0.1}	1		1
AP2B_f1	B	AP-2{1.3.1}	AP-2beta{1.3.1.0.2}			1						1
CEBPA_do	B	C/EBP-related{1.1.8}	C/EBP{1.1.8.1}	1		1
CEBPB_f1	A	C/EBP-related{1.1.8}	C/EBP{1.1.8.1}			1
CEBPE_f1	A	C/EBP-related{1.1.8}	C/EBP{1.1.8.1}					1
CEBPG_si	C	C/EBP-related{1.1.8}	C/EBP{1.1.8.1}			1	1
CRX_si	C	Paired-related HD factors{3.1.3}	OTX{3.1.3.17}							1
E2F1_f2	A	E2F-related factors{3.3.2}	E2F{3.3.2.1}					1				1
E2F3_si	B	E2F-related factors{3.3.2}	E2F{3.3.2.1}					1
E2F4_do	A	E2F-related factors{3.3.2}	E2F{3.3.2.1}					1
EGR1_f2	A	Three-zinc finger Krüppel-related factors{2.3.1}	EGR factors{2.3.1.3}			1		1	1
ENOA_si	A					1		1
EVI1_f1	B	Factors with multiple dispersed zinc fingers{2.3.4}	Evi-1-like factors{2.3.4.14}					1	1
FOXA3_f1	C	Forkhead box (FOX) factors{3.3.1}	FOXA{3.3.1.1}					1
GATA3_si	B	GATA-type zinc fingers{2.2.1}	Two zinc-finger GATA factors{2.2.1.1}						1
KLF1_f1	C	Three-zinc finger Krüppel-related factors{2.3.1}	Krüppel-like factors{2.3.1.2}			1
KLF4_f2	A	Three-zinc finger Krüppel-related factors{2.3.1}	Krüppel-like factors{2.3.1.2}						1
LHX3_f1	C	HD-LIM factors{3.1.5}	Lhx-3-like factors{3.1.5.4}							1
MTF1_f1	C	More than 3 adjacent zinc finger factors{2.3.3}	MTF1-like factors{2.3.3.24}			1			1
NRF1_f1	A	NRF{0.0.6}	NRF-1 (alpha-pal){0.0.6.0.1}					1				1
SP1_f1	A	Three-zinc finger Krüppel-related factors{2.3.1}	Sp1-like factors{2.3.1.1}			1
SP1_f2	A	Three-zinc finger Krüppel-related factors{2.3.1}	Sp1-like factors{2.3.1.1}			1		1
SP3_f1	B	Three-zinc finger Krüppel-related factors{2.3.1}	Sp1-like factors{2.3.1.1}			1		1
ZFX_f1	C	More than 3 adjacent zinc finger factors{2.3.3}	ZFX/ZFY factors{2.3.3.65}			1
Motifs liable to emergence (affinity gain), significant motifs are marked with '1'
HOCOMOCO motif model ID	Motif quality	Family	Subfamily	ALL	AML	Breast	CLL	Liver	Lung Adeno	Lymphoma B-cell	Medulloblastoma	Pancreas	Pilocytic Astrocytoma
AP2A_f2	A	AP-2{1.3.1}	AP-2alpha{1.3.1.0.1}						1
ATF2+ATF4_f1	B	Jun-related factors{1.1.1}; ATF-4-related factors{1.1.6}	ATF-2-like factors{1.1.1.3}; ATF-4{1.1.6.0.1}					1
ATF5_si	C	ATF-4-related factors{1.1.6}	ATF-5{1.1.6.0.2}			1
CREB1_f1	B	CREB-related factors{1.1.7}	CREB-like factors{1.1.7.1}					1
E2F6_f1	A	E2F-related factors{3.3.2}	E2F{3.3.2.1}			1
EGR1_f2	A	Three-zinc finger Krüppel-related factors{2.3.1}	EGR factors{2.3.1.3}					1
EGR2_si	C	Three-zinc finger Krüppel-related factors{2.3.1}	EGR factors{2.3.1.3}									1
EHF_si	A	Ets-related factors{3.5.2}	EHF-like factors{3.5.2.4}					1	1
ELF1_f1	B	Ets-related factors{3.5.2}	Elf-1-like factors{3.5.2.3}			1
ELK1_f1	B	Ets-related factors{3.5.2}	Elk-like factors{3.5.2.2}			1		1	1
ELK4_f1	B	Ets-related factors{3.5.2}	Elk-like factors{3.5.2.2}			1		1	1
ERG_f1	A	Ets-related factors{3.5.2}	Ets-like factors{3.5.2.1}			1		1
FLI1_f1	C	Ets-related factors{3.5.2}	Ets-like factors{3.5.2.1}						1
FOXJ2_f1	C	Forkhead box (FOX) factors{3.3.1}	FOXJ{3.3.1.10}									1
FOXO1_si	C	Forkhead box (FOX) factors{3.3.1}	FOXO{3.3.1.15}									1
GABP1+GABP2_f1	C					1		1	1
GABPA_f1	A	Ets-related factors{3.5.2}	Ets-like factors{3.5.2.1}			1		1	1
HIF1A_si	A	PAS domain factors{1.2.5}	Ahr-like factors{1.2.5.1}						1
IRF3_f1	C	Interferon-regulatory factors{3.5.3}	IRF-3{3.5.3.0.3}				1
IRF4_si	C	Interferon-regulatory factors{3.5.3}	IRF-4 (LSIRF, NF-EM5, MUM1, Pip){3.5.3.0.4}									1
IRF9_f1	C	Interferon-regulatory factors{3.5.3}	IRF-9 (ISGF-3gamma){3.5.3.0.9}	1
MECP2_f1	C								1
MYB_f1	C	Myb/SANT domain factors{3.5.1}	Myb-like factors{3.5.1.1}			1
NRF1_f1	A	NRF{0.0.6}	NRF-1 (alpha-pal){0.0.6.0.1}					1
OVOL1_f1	C	More than 3 adjacent zinc finger factors{2.3.3}	OVOL-factors{2.3.3.17}					1
RELB_si	C	NF-kappaB-related factors{6.1.1}	NF-kappaB p65 subunit-like factors{6.1.1.2}			1
REL_do	C	NF-kappaB-related factors{6.1.1}	NF-kappaB p65 subunit-like factors{6.1.1.2}			1
RFX1_f1	C	RFX-related factors{3.3.3}	RFX1 (EF-C){3.3.3.0.1}						1
RUNX3_si	B	Runt-related factors{6.4.1}	Runx3 (PEBP2alphaC, CBF-alpha3, AML-2){6.4.1.0.3}					1
SMAD3_f1	C	SMAD factors{7.1.1}	Regulatory Smads (R-Smad){7.1.1.1}			1
SMAD4_si	C	SMAD factors{7.1.1}	Co-activating Smads (Co-Smad){7.1.1.2}			1
SP1_f2	A	Three-zinc finger Krüppel-related factors{2.3.1}	Sp1-like factors{2.3.1.1}			1
SP2_si	C	Three-zinc finger Krüppel-related factors{2.3.1}	Sp1-like factors{2.3.1.1}			1			1
SP3_f1	B	Three-zinc finger Krüppel-related factors{2.3.1}	Sp1-like factors{2.3.1.1}			1			1
TAL1_f1	C	Tal-related factors{1.2.3}	Tal / HEN-like factors{1.2.3.1}	1

## Sheet: ST3. Protected motifs (neg.sel)
Conserved motifs (grouped by family), number of family members is shown.		ALL			AML			Breast			CLL			Liver			Lung Adeno			Lymphoma B-cell			Medulloblastoma			Pancreas			Pilocytic Astrocytoma
Family	Total members	Loss	Gain	Both	Loss	Gain	Both	Loss	Gain	Both	Loss	Gain	Both	Loss	Gain	Both	Loss	Gain	Both	Loss	Gain	Both	Loss	Gain	Both	Loss	Gain	Both	Loss	Gain	Both
NRF{0.0.6}	1
Jun-related factors{1.1.1}	7							1	6	1				1	1		3	3	2
Fos-related factors{1.1.2}	5							1	4	1							1	3	1
Maf-related factors{1.1.3}	1
B-ATF-related factors{1.1.4}	1								1						1		1	1	1
XBP-1-related factors{1.1.5}	1
ATF-4-related factors{1.1.6}	2								1								1									1
CREB-related factors{1.1.7}	4							2									1	1	1
C/EBP-related{1.1.8}	9													1	1		6									1
E2A-related factors{1.2.1}	3
MyoD / ASC-related factors{1.2.2}	2
Tal-related factors{1.2.3}	5																1	2
Hairy-related factors{1.2.4}	1		1						1
PAS domain factors{1.2.5}	4							1	1	1
bHLH-ZIP factors{1.2.6}	11							6	10	6								2									1
AP-2{1.3.1}	3								1
Steroid hormone receptors (NR3){2.1.1}	11		1					9	5	4					1		3	5	1					1			1
Thyroid hormone receptor-related factors (NR1){2.1.2}	22							20	17	15					4		6	18	4								1
RXR-related receptors (NR2){2.1.3}	12							6	8	5					6		4	7	3								1
NGFI-B-related receptors (NR4){2.1.4}	2							2							2			2
FTZ-F1-related receptors (NR5){2.1.5}	2								1						2									2			1
GCNF-related receptors (NR6){2.1.6}	1								1						1			1
GATA-type zinc fingers{2.2.1}	5
Three-zinc finger Krüppel-related factors{2.3.1}	9								2
Other factors with up to three adjacent zinc fingers{2.3.2}	1
More than 3 adjacent zinc finger factors{2.3.3}	19							3	9	3				2	1	1	4	4	2							1
Factors with multiple dispersed zinc fingers{2.3.4}	6							2	2	1
HOX-related factors{3.1.1}	8							2	5		1			3	2	1	1	1		2			1			1	1
NK-related factors{3.1.2}	6							2	3	2				1	3	1		1		1				2		1
Paired-related HD factors{3.1.3}	5								1						1		1	1
TALE-type homeo domain factors{3.1.4}	5							2	4	1							2	3	2
HD-LIM factors{3.1.5}	1								1					1				1
HD-CUT factors{3.1.9}	2
POU domain factors{3.1.10}	7							1	1						3		1	1		2						1
Forkhead box (FOX) factors{3.3.1}	13							1	4		2			1	9	1	10	8	6	4			2			9
E2F-related factors{3.3.2}	6																1
RFX-related factors{3.3.3}	3
HSF factors{3.4.1}	2							1									1									1
Myb/SANT domain factors{3.5.1}	2								1								1	1	1
Ets-related factors{3.5.2}	14							8			2						12									2
Interferon-regulatory factors{3.5.3}	6							3							3		6			2			1			5
ARID-related factors{3.7.1}	1
SOX-related factors{4.1.1}	5														1		3	1	1	1	1	1				1
TCF-7-related factors{4.1.3}	3								1					1	2	1		1									1
Heteromeric CCAAT-binding factors{4.2.1}	3
Regulators of differentiation{5.1.1}	3										3				1					2			1			3	2	2
Responders to external signals (SRF/RLM1){5.1.2}	1														1
AIRE{5.3.1}	1																1
NF-kappaB-related factors{6.1.1}	4							3						1			4	1	1
NFAT-related factors{6.1.3}	5							4									5	1	1
CSL-related factors{6.1.4}	1							1
Early B-Cell Factor-related factors{6.1.5}	1
STAT factors{6.2.1}	7							7			1			6	3	2	6			1	2	1				1
p53-related factors{6.3.1}	1								1						1
Runt-related factors{6.4.1}	3							1	1					1			1
SMAD factors{7.1.1}	2							2									1	1
Nuclear factor 1{7.1.2}	2								2						1									1
TBP-related factors{8.1.1}	1										1									1						1	1	1
Motifs protected from disruption (affinity loss), significant motifs are marked with '1'
HOCOMOCO motif model ID	Motif quality	Motif families (level 3)	Motif families (level 4)	ALL	AML	Breast	CLL	Liver	Lung Adeno	Lymphoma B-cell	Medulloblastoma	Pancreas	Pilocytic Astrocytoma
AIRE_f2	C	AIRE{5.3.1}	AIRE{5.3.1.0.1}						1
ANDR_do	B	Steroid hormone receptors (NR3){2.1.1}	GR-like receptors (NR3C){2.1.1.1}			1
ATF1_si	B	CREB-related factors{1.1.7}	CREB-like factors{1.1.7.1}			1			1
ATF3_f1	A	Fos-related factors{1.1.2}	ATF-3-like factors{1.1.2.2}			1
ATF5_si	C	ATF-4-related factors{1.1.6}	ATF-5{1.1.6.0.2}						1			1
BATF_si	B	B-ATF-related factors{1.1.4}	B-ATF{1.1.4.0.1}						1
BCL6_f1	C	More than 3 adjacent zinc finger factors{2.3.3}	BCL6 factors{2.3.3.22}					1
BMAL1_f1	C	PAS domain factors{1.2.5}	Arnt-like factors{1.2.5.2}			1
CDX1_f1	C	HOX-related factors{3.1.1}	CDX (Caudal type homeobox){3.1.1.9}					1		1
CDX2_f1	C	HOX-related factors{3.1.1}	CDX (Caudal type homeobox){3.1.1.9}				1	1		1	1	1
CEBPB_f1	A	C/EBP-related{1.1.8}	C/EBP{1.1.8.1}						1
CEBPD_f1	B	C/EBP-related{1.1.8}	C/EBP{1.1.8.1}						1
CEBPE_f1	A	C/EBP-related{1.1.8}	C/EBP{1.1.8.1}						1
CEBPG_si	C	C/EBP-related{1.1.8}	C/EBP{1.1.8.1}						1
COT1_si	B	RXR-related receptors (NR2){2.1.3}	COUP-like receptors (NR2F){2.1.3.5}			1
COT2_f1	B	RXR-related receptors (NR2){2.1.3}	COUP-like receptors (NR2F){2.1.3.5}			1
CREM_f1	C	CREB-related factors{1.1.7}	CREB-like factors{1.1.7.1}			1
CRX_si	C	Paired-related HD factors{3.1.3}	OTX{3.1.3.17}						1
DDIT3_f1	C	C/EBP-related{1.1.8}	C/EBP{1.1.8.1}						1
E2F6_f1	A	E2F-related factors{3.3.2}	E2F{3.3.2.1}						1
EHF_si	A	Ets-related factors{3.5.2}	EHF-like factors{3.5.2.4}						1
ELF1_f1	B	Ets-related factors{3.5.2}	Elf-1-like factors{3.5.2.3}			1			1
ELF2_f1	C	Ets-related factors{3.5.2}	Elf-1-like factors{3.5.2.3}			1			1
ELK1_f1	B	Ets-related factors{3.5.2}	Elk-like factors{3.5.2.2}						1
ERR1_f1	A	Steroid hormone receptors (NR3){2.1.1}	ER-like receptors (NR3A&B){2.1.1.2}			1
ERR2_f1	A	Steroid hormone receptors (NR3){2.1.1}	ER-like receptors (NR3A&B){2.1.1.2}			1
ESR1_do	B	Steroid hormone receptors (NR3){2.1.1}	ER-like receptors (NR3A&B){2.1.1.2}			1
ESR2_do	B	Steroid hormone receptors (NR3){2.1.1}	ER-like receptors (NR3A&B){2.1.1.2}			1
ESR2_si	B	Steroid hormone receptors (NR3){2.1.1}	ER-like receptors (NR3A&B){2.1.1.2}			1
ETS1_si	B	Ets-related factors{3.5.2}	Ets-like factors{3.5.2.1}			1			1
ETS2_f1	C	Ets-related factors{3.5.2}	Ets-like factors{3.5.2.1}						1
ETV4_f1	B	Ets-related factors{3.5.2}	Elk-like factors{3.5.2.2}			1	1		1
FEV_f1	C	Ets-related factors{3.5.2}	Ets-like factors{3.5.2.1}			1			1
FLI1_f1	C	Ets-related factors{3.5.2}	Ets-like factors{3.5.2.1}						1
FOSB_f1	C	Fos-related factors{1.1.2}	Fos factors{1.1.2.1}						1
FOXA1_f1	B	Forkhead box (FOX) factors{3.3.1}	FOXA{3.3.1.1}						1		1	1
FOXA2_f1	B	Forkhead box (FOX) factors{3.3.1}	FOXA{3.3.1.1}						1		1
FOXA3_f1	C	Forkhead box (FOX) factors{3.3.1}	FOXA{3.3.1.1}						1			1
FOXC1_f1	C	Forkhead box (FOX) factors{3.3.1}	FOXC{3.3.1.3}						1
FOXJ2_f1	C	Forkhead box (FOX) factors{3.3.1}	FOXJ{3.3.1.10}				1			1		1
FOXJ3_f2	A	Forkhead box (FOX) factors{3.3.1}	FOXJ{3.3.1.10}				1	1	1	1		1
FOXJ3_si	A	Forkhead box (FOX) factors{3.3.1}	FOXJ{3.3.1.10}						1			1
FOXO1_si	C	Forkhead box (FOX) factors{3.3.1}	FOXO{3.3.1.15}						1			1
FOXO3_si	B	Forkhead box (FOX) factors{3.3.1}	FOXO{3.3.1.15}						1	1		1
FOXO4_f1	C	Forkhead box (FOX) factors{3.3.1}	FOXO{3.3.1.15}						1			1
FOXP2_si	A	Forkhead box (FOX) factors{3.3.1}	FOXP{3.3.1.16}			1			1
FOXQ1_f1	C	Forkhead box (FOX) factors{3.3.1}	FOXQ{3.3.1.17}							1		1
GABP1+GABP2_f1	C					1			1
GABPA_f1	A	Ets-related factors{3.5.2}	Ets-like factors{3.5.2.1}			1			1
GCR_do	B	Steroid hormone receptors (NR3){2.1.1}	GR-like receptors (NR3C){2.1.1.1}			1			1
GCR_si	B	Steroid hormone receptors (NR3){2.1.1}	GR-like receptors (NR3C){2.1.1.1}			1			1
GFI1B_f1	C	More than 3 adjacent zinc finger factors{2.3.3}	GFI1 factors{2.3.3.21}			1			1
GFI1_f1	C	More than 3 adjacent zinc finger factors{2.3.3}	GFI1 factors{2.3.3.21}			1			1
HNF4G_f1	C	RXR-related receptors (NR2){2.1.3}	HNF-4 (NR2A){2.1.3.2}						1
HSF1_f2	A	HSF factors{3.4.1}	HSF1 (HSTF1){3.4.1.0.1}			1			1			1
HXA10_f1	C	HOX-related factors{3.1.1}	HOX9-13{3.1.1.8}			1		1
IKZF1_f1	C	Factors with multiple dispersed zinc fingers{2.3.4}	Ikaros{2.3.4.4}			1
IRF1_si	C	Interferon-regulatory factors{3.5.3}	IRF-1{3.5.3.0.1}			1			1	1		1
IRF2_f1	C	Interferon-regulatory factors{3.5.3}	IRF-2{3.5.3.0.2}						1			1
IRF3_f1	C	Interferon-regulatory factors{3.5.3}	IRF-3{3.5.3.0.3}			1			1			1
IRF4_si	C	Interferon-regulatory factors{3.5.3}	IRF-4 (LSIRF, NF-EM5, MUM1, Pip){3.5.3.0.4}						1
IRF7_f1	C	Interferon-regulatory factors{3.5.3}	IRF-7{3.5.3.0.7}			1			1		1	1
IRF9_f1	C	Interferon-regulatory factors{3.5.3}	IRF-9 (ISGF-3gamma){3.5.3.0.9}						1	1		1
JUNB_f1	B	Jun-related factors{1.1.1}	Jun factors{1.1.1.1}						1
JUND_f1	A	Jun-related factors{1.1.1}	Jun factors{1.1.1.1}					1	1
LHX3_f1	C	HD-LIM factors{3.1.5}	Lhx-3-like factors{3.1.5.4}					1
MAX_f1	A	bHLH-ZIP factors{1.2.6}	Myc / Max factors{1.2.6.5}			1
MEF2A_f1	B	Regulators of differentiation{5.1.1}	MEF-2{5.1.1.1}				1			1	1	1
MEF2C_f1	B	Regulators of differentiation{5.1.1}	MEF-2{5.1.1.1}				1			1		1
MEF2D_f1	C	Regulators of differentiation{5.1.1}	MEF-2{5.1.1.1}				1					1
MEIS1_f2	C	TALE-type homeo domain factors{3.1.4}	MEIS{3.1.4.2}			1			1
MEIS2_do	B	TALE-type homeo domain factors{3.1.4}	MEIS{3.1.4.2}			1			1
MITF_f1	C	bHLH-ZIP factors{1.2.6}	TFE3-like factors{1.2.6.1}			1
NANOG_f1	C	NK-related factors{3.1.2}	NANOG{3.1.2.12}			1		1		1
NF2L1_f1	C	Jun-related factors{1.1.1}	NF-E2-like factors{1.1.1.2}			1			1
NFAC1_do	A	NFAT-related factors{6.1.3}	NFATc1{6.1.3.0.1}			1			1
NFAC1_si	A	NFAT-related factors{6.1.3}	NFATc1{6.1.3.0.1}			1			1
NFAC2_f1	B	NFAT-related factors{6.1.3}	NFATc2 (NFATp, NFAT1){6.1.3.0.2}			1			1
NFAC3_f1	B	NFAT-related factors{6.1.3}	NFATc3 (NFATx){6.1.3.0.3}						1
NFAC4_f1	C	NFAT-related factors{6.1.3}	NFATc4 (NFAT3){6.1.3.0.4}			1			1
NFIL3_si	C	C/EBP-related{1.1.8}	PAR factors{1.1.8.2}					1	1			1
NFKB1_f1	B	NF-kappaB-related factors{6.1.1}	NF-kappaB p50 subunit-like factors{6.1.1.1}			1			1
NKX25_f1	C	NK-related factors{3.1.2}	NK-4{3.1.2.17}			1
NKX31_si	C	NK-related factors{3.1.2}	NK-3{3.1.2.16}									1
NR1D1_f1	C	Thyroid hormone receptor-related factors (NR1){2.1.2}	Rev-ErbA (NR1D){2.1.2.3}			1
NR1H4_f1	C	Thyroid hormone receptor-related factors (NR1){2.1.2}	LXR (NR1H){2.1.2.7}			1
NR1I2_f2	C	Thyroid hormone receptor-related factors (NR1){2.1.2}	Vitamin D receptor (NR1I){2.1.2.4}			1
NR1I2_si	C	Thyroid hormone receptor-related factors (NR1){2.1.2}	Vitamin D receptor (NR1I){2.1.2.4}			1			1
NR1I3_f2	C	Thyroid hormone receptor-related factors (NR1){2.1.2}	Vitamin D receptor (NR1I){2.1.2.4}			1			1
NR1I3_si	C	Thyroid hormone receptor-related factors (NR1){2.1.2}	Vitamin D receptor (NR1I){2.1.2.4}			1
NR2C1_si	C	RXR-related receptors (NR2){2.1.3}	Testicular receptors (NR2C){2.1.3.4}			1			1
NR2E3_f1	C	RXR-related receptors (NR2){2.1.3}	Tailless-like receptors (NR2E){2.1.3.3}			1			1
NR4A1_f1	C	NGFI-B-related receptors (NR4){2.1.4}	NGFI-B (NR4A1){2.1.4.0.1}			1
NR4A2_si	C	NGFI-B-related receptors (NR4){2.1.4}	NURR1 (NR4A2){2.1.4.0.2}			1
PDX1_do	C	HOX-related factors{3.1.1}	PDX{3.1.1.15}			1			1
PEBB_f1	C					1		1				1
PIT1_f1	C	POU domain factors{3.1.10}	POU1 (Pit-1-like factors){3.1.10.1}							1		1
PO2F1_f1	B	POU domain factors{3.1.10}	POU2 (Oct-1/2-like factors){3.1.10.2}			1
PO2F2_si	B	POU domain factors{3.1.10}	POU2 (Oct-1/2-like factors){3.1.10.2}							1
PO3F1_f1	C	POU domain factors{3.1.10}	POU3 (Oct-6-like factors){3.1.10.3}						1
PPARA_f1	C	Thyroid hormone receptor-related factors (NR1){2.1.2}	PPAR (NR1C){2.1.2.5}			1
PPARA_f2	C	Thyroid hormone receptor-related factors (NR1){2.1.2}	PPAR (NR1C){2.1.2.5}			1
PPARG_f1	B	Thyroid hormone receptor-related factors (NR1){2.1.2}	PPAR (NR1C){2.1.2.5}			1
PPARG_si	B	Thyroid hormone receptor-related factors (NR1){2.1.2}	PPAR (NR1C){2.1.2.5}			1
PRDM1_f1	A	More than 3 adjacent zinc finger factors{2.3.3}	PRDM1-like factors{2.3.3.12}						1			1
PRGR_do	C	Steroid hormone receptors (NR3){2.1.1}	GR-like receptors (NR3C){2.1.1.1}			1
PRGR_f1	C	Steroid hormone receptors (NR3){2.1.1}	GR-like receptors (NR3C){2.1.1.1}						1
PTF1A_f1	C	Tal-related factors{1.2.3}	Twist-like factors{1.2.3.2}						1
RARA_f1	C	Thyroid hormone receptor-related factors (NR1){2.1.2}	Retinoic acid receptors (NR1B){2.1.2.1}			1
RARA_f2	C	Thyroid hormone receptor-related factors (NR1){2.1.2}	Retinoic acid receptors (NR1B){2.1.2.1}			1
RARG_do	C	Thyroid hormone receptor-related factors (NR1){2.1.2}	Retinoic acid receptors (NR1B){2.1.2.1}			1			1
RARG_f1	C	Thyroid hormone receptor-related factors (NR1){2.1.2}	Retinoic acid receptors (NR1B){2.1.2.1}			1
RELB_si	C	NF-kappaB-related factors{6.1.1}	NF-kappaB p65 subunit-like factors{6.1.1.2}						1
REL_do	C	NF-kappaB-related factors{6.1.1}	NF-kappaB p65 subunit-like factors{6.1.1.2}			1		1	1
REST_f1	A	Factors with multiple dispersed zinc fingers{2.3.4}	unclassified{2.3.4.0}			1
RORA_f1	B	Thyroid hormone receptor-related factors (NR1){2.1.2}	ROR (NR1F){2.1.2.6}			1
RORG_f1	C	Thyroid hormone receptor-related factors (NR1){2.1.2}	ROR (NR1F){2.1.2.6}			1
RUNX1_f1	B	Runt-related factors{6.4.1}	Runx1 (PEBP2alphaB, CBF-alpha2, AML-1){6.4.1.0.2}			1
RUNX2_f1	B	Runt-related factors{6.4.1}	Runx2 (PEBP2alphaA, CBF-alpha1){6.4.1.0.1}					1
RUNX3_si	B	Runt-related factors{6.4.1}	Runx3 (PEBP2alphaC, CBF-alpha3, AML-2){6.4.1.0.3}						1
RXRA_f1	B	RXR-related receptors (NR2){2.1.3}	Retinoid X receptors (NR2B){2.1.3.1}			1
RXRB_f1	C	RXR-related receptors (NR2){2.1.3}	Retinoid X receptors (NR2B){2.1.3.1}			1			1
SMAD3_f1	C	SMAD factors{7.1.1}	Regulatory Smads (R-Smad){7.1.1.1}			1			1
SMAD4_si	C	SMAD factors{7.1.1}	Co-activating Smads (Co-Smad){7.1.1.2}			1
SMRC1_f1	B	Myb/SANT domain factors{3.5.1}	TADA2-like factors{3.5.1.6}						1
SOX2_f1	B	SOX-related factors{4.1.1}	Group B{4.1.1.2}						1
SOX4_f1	C	SOX-related factors{4.1.1}	Group C{4.1.1.3}						1
SPI1_si	A	Ets-related factors{3.5.2}	Spi-like factors{3.5.2.5}			1	1		1			1
SPIB_f1	B	Ets-related factors{3.5.2}	Spi-like factors{3.5.2.5}			1			1			1
SRY_f1	B	SOX-related factors{4.1.1}	Group A{4.1.1.1}						1	1		1
STA5A_do	B	STAT factors{6.2.1}	STAT5A{6.2.1.0.5}			1		1	1
STA5B_f1	B	STAT factors{6.2.1}	STAT5B{6.2.1.0.6}			1		1	1
STAT1_f2	A	STAT factors{6.2.1}	STAT1{6.2.1.0.1}			1	1	1	1	1
STAT2_f1	B	STAT factors{6.2.1}	STAT2{6.2.1.0.2}			1			1			1
STAT3_si	B	STAT factors{6.2.1}	STAT3{6.2.1.0.3}			1		1	1
STAT4_si	C	STAT factors{6.2.1}	STAT4{6.2.1.0.4}			1		1
STAT6_do	C	STAT factors{6.2.1}	STAT6{6.2.1.0.7}			1		1	1
SUH_f1	C	CSL-related factors{6.1.4}	M{6.1.4.1}			1
TBP_f1	C	TBP-related factors{8.1.1}	TBP{8.1.1.0.1}				1			1		1
TF65_f2	A	NF-kappaB-related factors{6.1.1}	NF-kappaB p65 subunit-like factors{6.1.1.2}			1			1
TF7L2_f1	A	TCF-7-related factors{4.1.3}	TCF-7L2 (TCF-4) [1]{4.1.3.0.3}					1
TFE3_f1	C	bHLH-ZIP factors{1.2.6}	TFE3-like factors{1.2.6.1}			1
TFEB_f1	C	bHLH-ZIP factors{1.2.6}	TFE3-like factors{1.2.6.1}			1
THA_f1	C	Thyroid hormone receptor-related factors (NR1){2.1.2}	Thyroid hormone receptors (NR1A){2.1.2.2}			1
THA_f2	C	Thyroid hormone receptor-related factors (NR1){2.1.2}	Thyroid hormone receptors (NR1A){2.1.2.2}			1			1
THB_do	C	Thyroid hormone receptor-related factors (NR1){2.1.2}	Thyroid hormone receptors (NR1A){2.1.2.2}			1			1
THB_f1	C	Thyroid hormone receptor-related factors (NR1){2.1.2}	Thyroid hormone receptors (NR1A){2.1.2.2}			1			1
USF1_f1	A	bHLH-ZIP factors{1.2.6}	USF factors{1.2.6.2}			1
USF2_f1	B	bHLH-ZIP factors{1.2.6}	USF factors{1.2.6.2}			1
ZIC3_f1	C	More than 3 adjacent zinc finger factors{2.3.3}	GLI-like factors{2.3.3.1}			1
ZN384_f1	C	More than 3 adjacent zinc finger factors{2.3.3}	ZNF362-like factors{2.3.3.37}					1	1
Motifs protected from emergence (affinity gain), significant motifs are marked with '1'
HOCOMOCO motif model ID	Motif quality	Motif families (level 3)	Motif families (level 4)	ALL	AML	Breast	CLL	Liver	Lung Adeno	Lymphoma B-cell	Medulloblastoma	Pancreas	Pilocytic Astrocytoma
AP2A_f2	A	AP-2{1.3.1}	AP-2alpha{1.3.1.0.1}			1
ATF1_si	B	CREB-related factors{1.1.7}	CREB-like factors{1.1.7.1}						1
ATF2+ATF4_f1	B	Jun-related factors{1.1.1}; ATF-4-related factors{1.1.6}	ATF-2-like factors{1.1.1.3}; ATF-4{1.1.6.0.1}			1
ATF3_f1	A	Fos-related factors{1.1.2}	ATF-3-like factors{1.1.2.2}			1
BACH1_si	C	Jun-related factors{1.1.1}	NF-E2-like factors{1.1.1.2}			1
BATF_si	B	B-ATF-related factors{1.1.4}	B-ATF{1.1.4.0.1}			1		1	1
BHE40_f2	A	Hairy-related factors{1.2.4}	Hairy-like factors{1.2.4.1}	1		1
BMAL1_f1	C	PAS domain factors{1.2.5}	Arnt-like factors{1.2.5.2}			1
CDX1_f1	C	HOX-related factors{3.1.1}	CDX (Caudal type homeobox){3.1.1.9}			1						1
CDX2_f1	C	HOX-related factors{3.1.1}	CDX (Caudal type homeobox){3.1.1.9}					1	1
CEBPG_si	C	C/EBP-related{1.1.8}	C/EBP{1.1.8.1}					1
COT1_f1	B	RXR-related receptors (NR2){2.1.3}	COUP-like receptors (NR2F){2.1.3.5}			1		1	1
COT1_si	B	RXR-related receptors (NR2){2.1.3}	COUP-like receptors (NR2F){2.1.3.5}						1
COT2_f1	B	RXR-related receptors (NR2){2.1.3}	COUP-like receptors (NR2F){2.1.3.5}			1			1
COT2_f2	B	RXR-related receptors (NR2){2.1.3}	COUP-like receptors (NR2F){2.1.3.5}			1		1	1
CTCF_f2	A	More than 3 adjacent zinc finger factors{2.3.3}	CTCF-like factors{2.3.3.50}			1
DLX3_do	C	NK-related factors{3.1.2}	DLX{3.1.2.5}						1
ERR1_f1	A	Steroid hormone receptors (NR3){2.1.1}	ER-like receptors (NR3A&B){2.1.1.2}			1			1
ERR2_f1	A	Steroid hormone receptors (NR3){2.1.1}	ER-like receptors (NR3A&B){2.1.1.2}								1	1
ERR3_f1	B	Steroid hormone receptors (NR3){2.1.1}	ER-like receptors (NR3A&B){2.1.1.2}			1		1	1
ESR1_do	B	Steroid hormone receptors (NR3){2.1.1}	ER-like receptors (NR3A&B){2.1.1.2}			1			1
ESR2_do	B	Steroid hormone receptors (NR3){2.1.1}	ER-like receptors (NR3A&B){2.1.1.2}			1
ESR2_si	B	Steroid hormone receptors (NR3){2.1.1}	ER-like receptors (NR3A&B){2.1.1.2}	1		1			1
FOSB_f1	C	Fos-related factors{1.1.2}	Fos factors{1.1.2.1}			1			1
FOSL1_f2	C	Fos-related factors{1.1.2}	Fos factors{1.1.2.1}			1			1
FOSL2_f1	A	Fos-related factors{1.1.2}	Fos factors{1.1.2.1}			1			1
FOXA2_f1	B	Forkhead box (FOX) factors{3.3.1}	FOXA{3.3.1.1}						1
FOXA3_f1	C	Forkhead box (FOX) factors{3.3.1}	FOXA{3.3.1.1}						1
FOXC1_f1	C	Forkhead box (FOX) factors{3.3.1}	FOXC{3.3.1.3}					1	1
FOXI1_f1	B	Forkhead box (FOX) factors{3.3.1}	FOXI{3.3.1.9}					1
FOXJ2_f1	C	Forkhead box (FOX) factors{3.3.1}	FOXJ{3.3.1.10}					1	1
FOXJ3_f2	A	Forkhead box (FOX) factors{3.3.1}	FOXJ{3.3.1.10}			1		1	1
FOXJ3_si	A	Forkhead box (FOX) factors{3.3.1}	FOXJ{3.3.1.10}			1		1	1
FOXO1_si	C	Forkhead box (FOX) factors{3.3.1}	FOXO{3.3.1.15}					1
FOXO3_si	B	Forkhead box (FOX) factors{3.3.1}	FOXO{3.3.1.15}					1
FOXO4_f1	C	Forkhead box (FOX) factors{3.3.1}	FOXO{3.3.1.15}			1
FOXP2_si	A	Forkhead box (FOX) factors{3.3.1}	FOXP{3.3.1.16}					1	1
FOXQ1_f1	C	Forkhead box (FOX) factors{3.3.1}	FOXQ{3.3.1.17}			1		1	1
GFI1B_f1	C	More than 3 adjacent zinc finger factors{2.3.3}	GFI1 factors{2.3.3.21}			1
GFI1_f1	C	More than 3 adjacent zinc finger factors{2.3.3}	GFI1 factors{2.3.3.21}			1			1
GLI1_f1	C	More than 3 adjacent zinc finger factors{2.3.3}	GLI-like factors{2.3.3.1}			1
GLI2_f1	B	More than 3 adjacent zinc finger factors{2.3.3}	GLI-like factors{2.3.3.1}			1
GLI3_si	B	More than 3 adjacent zinc finger factors{2.3.3}	GLI-like factors{2.3.3.1}			1
HEN1_si	C	Tal-related factors{1.2.3}	Tal / HEN-like factors{1.2.3.1}						1
HIC1_si	C	Factors with multiple dispersed zinc fingers{2.3.4}	Hypermethylated in Cancer proteins{2.3.4.17}			1
HNF1A_f1	A	POU domain factors{3.1.10}	HNF1-like factors{3.1.10.7}			1		1	1
HNF4A_f1	A	RXR-related receptors (NR2){2.1.3}	HNF-4 (NR2A){2.1.3.2}					1
HNF4G_f1	C	RXR-related receptors (NR2){2.1.3}	HNF-4 (NR2A){2.1.3.2}					1
HXA13_f1	C	HOX-related factors{3.1.1}	HOX9-13{3.1.1.8}			1		1
HXA1_f1	C	HOX-related factors{3.1.1}	HOX1{3.1.1.1}			1
HXB7_si	C	HOX-related factors{3.1.1}	HOX6-7{3.1.1.6}			1
HXB8_do	C	HOX-related factors{3.1.1}	HOX8{3.1.1.7}			1
IKZF1_f1	C	Factors with multiple dispersed zinc fingers{2.3.4}	Ikaros{2.3.4.4}			1
IRF1_si	C	Interferon-regulatory factors{3.5.3}	IRF-1{3.5.3.0.1}					1
IRF7_f1	C	Interferon-regulatory factors{3.5.3}	IRF-7{3.5.3.0.7}					1
IRF9_f1	C	Interferon-regulatory factors{3.5.3}	IRF-9 (ISGF-3gamma){3.5.3.0.9}					1
JUNB_f1	B	Jun-related factors{1.1.1}	Jun factors{1.1.1.1}			1			1
JUND_f1	A	Jun-related factors{1.1.1}	Jun factors{1.1.1.1}			1			1
JUN_f1	A	Jun-related factors{1.1.1}	Jun factors{1.1.1.1}			1		1	1
KLF1_f1	C	Three-zinc finger Krüppel-related factors{2.3.1}	Krüppel-like factors{2.3.1.2}			1
KLF4_f2	A	Three-zinc finger Krüppel-related factors{2.3.1}	Krüppel-like factors{2.3.1.2}			1
LEF1_f1	C	TCF-7-related factors{4.1.3}	LEF-1 (TCF-1alpha) [1]{4.1.3.0.4}					1	1
LHX3_f1	C	HD-LIM factors{3.1.5}	Lhx-3-like factors{3.1.5.4}			1			1
MAX_f1	A	bHLH-ZIP factors{1.2.6}	Myc / Max factors{1.2.6.5}			1
MEF2A_f1	B	Regulators of differentiation{5.1.1}	MEF-2{5.1.1.1}									1
MEF2D_f1	C	Regulators of differentiation{5.1.1}	MEF-2{5.1.1.1}					1				1
MEIS1_f2	C	TALE-type homeo domain factors{3.1.4}	MEIS{3.1.4.2}						1
MEIS2_do	B	TALE-type homeo domain factors{3.1.4}	MEIS{3.1.4.2}			1			1
MITF_f1	C	bHLH-ZIP factors{1.2.6}	TFE3-like factors{1.2.6.1}			1
MYCN_si	B	bHLH-ZIP factors{1.2.6}	Myc / Max factors{1.2.6.5}			1
MYC_f1	B	bHLH-ZIP factors{1.2.6}	Myc / Max factors{1.2.6.5}			1
NANOG_f1	C	NK-related factors{3.1.2}	NANOG{3.1.2.12}			1		1			1
NDF1_f1	C	Tal-related factors{1.2.3}	Neurogenin / Atonal-like factors{1.2.3.4}						1
NF2L1_f1	C	Jun-related factors{1.1.1}	NF-E2-like factors{1.1.1.2}			1
NFAC1_do	A	NFAT-related factors{6.1.3}	NFATc1{6.1.3.0.1}						1
NFIA+NFIB+NFIC+NFIX_f2	C	Nuclear factor 1{7.1.2}	NF-1A (NF-IA){7.1.2.0.1}; NF-1B (NF-IB){7.1.2.0.2}; NF-1C (NF-IC){7.1.2.0.3}; NF-1X (NF-IX){7.1.2.0.4}			1
NFIA+NFIB+NFIC+NFIX_si	C	Nuclear factor 1{7.1.2}	NF-1A (NF-IA){7.1.2.0.1}; NF-1B (NF-IB){7.1.2.0.2}; NF-1C (NF-IC){7.1.2.0.3}; NF-1X (NF-IX){7.1.2.0.4}			1		1			1
NKX25_f1	C	NK-related factors{3.1.2}	NK-4{3.1.2.17}			1
NKX28_f1	C	NK-related factors{3.1.2}	NK-2.2{3.1.2.15}					1			1
NKX32_f1	C	NK-related factors{3.1.2}	NK-3{3.1.2.16}			1		1
NR1D1_f1	C	Thyroid hormone receptor-related factors (NR1){2.1.2}	Rev-ErbA (NR1D){2.1.2.3}			1			1
NR1H4_f1	C	Thyroid hormone receptor-related factors (NR1){2.1.2}	LXR (NR1H){2.1.2.7}			1		1	1
NR1I2_f2	C	Thyroid hormone receptor-related factors (NR1){2.1.2}	Vitamin D receptor (NR1I){2.1.2.4}			1		1	1
NR1I2_si	C	Thyroid hormone receptor-related factors (NR1){2.1.2}	Vitamin D receptor (NR1I){2.1.2.4}						1
NR1I3_f2	C	Thyroid hormone receptor-related factors (NR1){2.1.2}	Vitamin D receptor (NR1I){2.1.2.4}			1		1	1
NR1I3_si	C	Thyroid hormone receptor-related factors (NR1){2.1.2}	Vitamin D receptor (NR1I){2.1.2.4}						1
NR2C1_si	C	RXR-related receptors (NR2){2.1.3}	Testicular receptors (NR2C){2.1.3.4}			1			1
NR2C2_f1	A	RXR-related receptors (NR2){2.1.3}	Testicular receptors (NR2C){2.1.3.4}			1
NR2E3_f1	C	RXR-related receptors (NR2){2.1.3}	Tailless-like receptors (NR2E){2.1.3.3}			1		1	1
NR4A1_f1	C	NGFI-B-related receptors (NR4){2.1.4}	NGFI-B (NR4A1){2.1.4.0.1}					1	1
NR4A2_si	C	NGFI-B-related receptors (NR4){2.1.4}	NURR1 (NR4A2){2.1.4.0.2}					1	1
NR5A2_f1	C	FTZ-F1-related receptors (NR5){2.1.5}	LRH-1 (NR5A2){2.1.5.0.2}			1		1			1
NR6A1_do	B	GCNF-related receptors (NR6){2.1.6}	GCNF (NR6A1){2.1.6.0.1}			1		1	1
OTX2_si	C	Paired-related HD factors{3.1.3}	OTX{3.1.3.17}			1		1	1
P53_f2	C	p53-related factors{6.3.1}	p53{6.3.1.0.1}			1		1
PBX1_do	B	TALE-type homeo domain factors{3.1.4}	PBX{3.1.4.4}			1
PBX2_f1	C	TALE-type homeo domain factors{3.1.4}	PBX{3.1.4.4}			1			1
PBX3_f2	A	TALE-type homeo domain factors{3.1.4}	PBX{3.1.4.4}			1
PEBB_f1	C					1
PIT1_f1	C	POU domain factors{3.1.10}	POU1 (Pit-1-like factors){3.1.10.1}					1
PO2F2_si	B	POU domain factors{3.1.10}	POU2 (Oct-1/2-like factors){3.1.10.2}					1
PPARA_f1	C	Thyroid hormone receptor-related factors (NR1){2.1.2}	PPAR (NR1C){2.1.2.5}			1			1
PPARA_f2	C	Thyroid hormone receptor-related factors (NR1){2.1.2}	PPAR (NR1C){2.1.2.5}			1
PPARG_si	B	Thyroid hormone receptor-related factors (NR1){2.1.2}	PPAR (NR1C){2.1.2.5}			1			1
PRGR_f1	C	Steroid hormone receptors (NR3){2.1.1}	GR-like receptors (NR3C){2.1.1.1}						1
RARA_f1	C	Thyroid hormone receptor-related factors (NR1){2.1.2}	Retinoic acid receptors (NR1B){2.1.2.1}			1			1
RARA_f2	C	Thyroid hormone receptor-related factors (NR1){2.1.2}	Retinoic acid receptors (NR1B){2.1.2.1}			1			1
RARG_do	C	Thyroid hormone receptor-related factors (NR1){2.1.2}	Retinoic acid receptors (NR1B){2.1.2.1}			1			1
RARG_f1	C	Thyroid hormone receptor-related factors (NR1){2.1.2}	Retinoic acid receptors (NR1B){2.1.2.1}			1			1
RORA_f1	B	Thyroid hormone receptor-related factors (NR1){2.1.2}	ROR (NR1F){2.1.2.6}			1		1	1			1
RORG_f1	C	Thyroid hormone receptor-related factors (NR1){2.1.2}	ROR (NR1F){2.1.2.6}			1			1
RUNX2_f1	B	Runt-related factors{6.4.1}	Runx2 (PEBP2alphaA, CBF-alpha1){6.4.1.0.1}			1
RXRA_f1	B	RXR-related receptors (NR2){2.1.3}	Retinoid X receptors (NR2B){2.1.3.1}			1
RXRB_f1	C	RXR-related receptors (NR2){2.1.3}	Retinoid X receptors (NR2B){2.1.3.1}			1			1			1
RXRG_f1	B	RXR-related receptors (NR2){2.1.3}	Retinoid X receptors (NR2B){2.1.3.1}					1
SMAD4_si	C	SMAD factors{7.1.1}	Co-activating Smads (Co-Smad){7.1.1.2}						1
SMRC1_f1	B	Myb/SANT domain factors{3.5.1}	TADA2-like factors{3.5.1.6}			1			1
SRBP1_f2	B	bHLH-ZIP factors{1.2.6}	SREBP factors{1.2.6.3}			1			1
SRBP2_f1	B	bHLH-ZIP factors{1.2.6}	SREBP factors{1.2.6.3}			1
SRF_do	A	Responders to external signals (SRF/RLM1){5.1.2}	SRF{5.1.2.0.1}					1
SRY_f1	B	SOX-related factors{4.1.1}	Group A{4.1.1.1}					1	1	1
STA5A_do	B	STAT factors{6.2.1}	STAT5A{6.2.1.0.5}					1
STAT1_f2	A	STAT factors{6.2.1}	STAT1{6.2.1.0.1}							1
STAT2_f1	B	STAT factors{6.2.1}	STAT2{6.2.1.0.2}					1
STAT3_si	B	STAT factors{6.2.1}	STAT3{6.2.1.0.3}							1
STAT6_do	C	STAT factors{6.2.1}	STAT6{6.2.1.0.7}					1
STF1_f1	B	FTZ-F1-related receptors (NR5){2.1.5}	FTZ-F1 (SF-1) (NR5A1){2.1.5.0.1}					1			1	1
TBP_f1	C	TBP-related factors{8.1.1}	TBP{8.1.1.0.1}									1
TCF7_f1	C	TCF-7-related factors{4.1.3}	TCF-7 (TCF-1) [1]{4.1.3.0.1}			1
TF65_f2	A	NF-kappaB-related factors{6.1.1}	NF-kappaB p65 subunit-like factors{6.1.1.2}						1
TF7L2_f1	A	TCF-7-related factors{4.1.3}	TCF-7L2 (TCF-4) [1]{4.1.3.0.3}					1				1
TFE3_f1	C	bHLH-ZIP factors{1.2.6}	TFE3-like factors{1.2.6.1}			1			1
TFEB_f1	C	bHLH-ZIP factors{1.2.6}	TFE3-like factors{1.2.6.1}			1						1
THA_f1	C	Thyroid hormone receptor-related factors (NR1){2.1.2}	Thyroid hormone receptors (NR1A){2.1.2.2}			1			1
THB_f1	C	Thyroid hormone receptor-related factors (NR1){2.1.2}	Thyroid hormone receptors (NR1A){2.1.2.2}			1			1
USF1_f1	A	bHLH-ZIP factors{1.2.6}	USF factors{1.2.6.2}			1
USF2_f1	B	bHLH-ZIP factors{1.2.6}	USF factors{1.2.6.2}			1
VDR_f1	C	Thyroid hormone receptor-related factors (NR1){2.1.2}	Vitamin D receptor (NR1I){2.1.2.4}			1			1
VDR_f2	C	Thyroid hormone receptor-related factors (NR1){2.1.2}	Vitamin D receptor (NR1I){2.1.2.4}			1			1
ZIC1_f1	B	More than 3 adjacent zinc finger factors{2.3.3}	GLI-like factors{2.3.3.1}			1			1
ZIC2_f1	C	More than 3 adjacent zinc finger factors{2.3.3}	GLI-like factors{2.3.3.1}			1			1
ZIC3_f1	C	More than 3 adjacent zinc finger factors{2.3.3}	GLI-like factors{2.3.3.1}			1
ZN384_f1	C	More than 3 adjacent zinc finger factors{2.3.3}	ZNF362-like factors{2.3.3.37}					1	1
