# Supplementary material for: Negative selection maintains transcription factor binding motifs in human cancer
Source: BMC Genomics. 2016 Jun 23;17(Suppl 2):395. doi: 10.1186/s12864-016-2728-9 (PMC4928157; doi:10.1186/s12864-016-2728-9)
Supplement: Additional file 5: Table S4. — Overview of DNase accessibility data analysis including mutation counts, motif predictions and data sources used to filter mutations in regulatory regions for breast cancer and lung adenocarcinoma. (XLSX 153 kb) [file 12864_2016_2728_MOESM5_ESM.xlsx]

## Sheet: Additional file 5 Table S4.
Additional file 5 Table S4.
This table provides the data on motifs liable to and protected from affinity changes induced by somatic mutations in DNAse-accessible regions for breast cancer and lung adenocarcinoma.
The first list provides an overview of the mutations data and signatures.
The lists 2-3 provide raw data on TFBS predictions and affinity change events (as Supplementary Table 2 for the data on the whole set of mutations and column descriptions).
The lists 4-5 provide aggregated data on motifs families protected from and liable to the affinity change by somatic mutations.
The last list provides an overview of DNAse accessibilty data sources.

## Sheet: ST4. Mutations in DNAse-acc.reg
	Breast	Lung Adeno
Genomic control fold	5	10
Shuffle control fold	5	10
Genomic control fitting fold	1	2
Shuffle control fitting fold	1	2
Mutations total	104905	596253
A[C/A]A	1169	23022
A[C/G]A	864	6079
A[C/T]A	1435	8530
A[C/A]C	1110	12769
A[C/G]C	593	2745
A[C/T]C	755	4023
A[C/A]G	222	4784
A[C/G]G	345	1185
A[C/T]G	2018	4265
A[C/A]T	932	14607
A[C/G]T	1001	4300
A[C/T]T	992	5209
A[T/A]A	484	5619
A[T/C]A	1177	10241
A[T/G]A	304	1346
A[T/A]C	572	2485
A[T/C]C	556	2124
A[T/G]C	172	552
A[T/A]G	630	5311
A[T/C]G	925	6705
A[T/G]G	407	1397
A[T/A]T	776	3994
A[T/C]T	1276	5501
A[T/G]T	368	1305
C[C/A]A	1163	27595
C[C/G]A	692	4349
C[C/T]A	1400	9418
C[C/A]C	1010	23702
C[C/G]C	653	3940
C[C/T]C	1084	7603
C[C/A]G	249	6159
C[C/G]G	397	1477
C[C/T]G	1362	3988
C[C/A]T	1017	22611
C[C/G]T	996	4553
C[C/T]T	1497	10196
C[T/A]A	403	6162
C[T/C]A	592	5254
C[T/G]A	232	998
C[T/A]C	638	4611
C[T/C]C	730	2784
C[T/G]C	364	879
C[T/A]G	650	10775
C[T/C]G	703	4506
C[T/G]G	538	2119
C[T/A]T	699	6055
C[T/C]T	766	4499
C[T/G]T	659	2545
G[C/A]A	856	15839
G[C/G]A	471	3527
G[C/T]A	1158	5202
G[C/A]C	734	12296
G[C/G]C	520	3169
G[C/T]C	1024	4295
G[C/A]G	178	4471
G[C/G]G	265	1369
G[C/T]G	1561	3479
G[C/A]T	718	10590
G[C/G]T	701	2852
G[C/T]T	887	4723
G[T/A]A	278	4330
G[T/C]A	600	4624
G[T/G]A	266	918
G[T/A]C	357	1801
G[T/C]C	463	1768
G[T/G]C	284	626
G[T/A]G	446	5309
G[T/C]G	545	3327
G[T/G]G	1253	3446
G[T/A]T	457	2935
G[T/C]T	676	3242
G[T/G]T	427	1405
T[C/A]A	2344	19304
T[C/G]A	6667	11650
T[C/T]A	10454	16998
T[C/A]C	1532	18394
T[C/G]C	2124	5875
T[C/T]C	3072	8950
T[C/A]G	284	3107
T[C/G]G	454	1184
T[C/T]G	1935	3168
T[C/A]T	2082	20638
T[C/G]T	8879	14086
T[C/T]T	5733	14598
T[T/A]A	721	5735
T[T/C]A	668	4808
T[T/G]A	385	1548
T[T/A]C	480	2453
T[T/C]C	618	2413
T[T/G]C	271	888
T[T/A]G	309	3963
T[T/C]G	441	2746
T[T/G]G	459	2114
T[T/A]T	774	4430
T[T/C]T	792	3809
T[T/G]T	725	2975

## Sheet: ST4. TFBS pred. Breast
Motif name (HOCOMOCO v9)	TF gene (Gene symbol)	TF family (TFClass)	Predicted TFBS, affinity loss cases	Predicted TFBS, total for germline alleles	Control (genomic) predicted TFBS, affinity loss cases	Control (genomic) predicted TFBS, total for germline alleles	Control (shuffle) predicted TFBS, affinity loss cases	Control (shuffle) predicted TFBS, total for germline alleles	Predicted TFBS, affinity gain cases	Predicted TFBS, total for mutated alleles	Control (genomic) predicted TFBS, affinity gain cases	Control (genomic) predicted TFBS, total for simulated substitutions	Control (shuffle) predicted TFBS, affinity gain cases	Control (shuffle) predicted TFBS, total for simulated substitutions	Affinity loss, relative rate (cancer/genomic control)	Affinity loss, relative rate (cancer/shuffle control)	Affinity gain, relative rate (cancer/genomic control)	Affinity gain, relative rate (cancer/shuffle control)	Affinity loss significance (FDR-corrected two-tail Fisher's exact test P-value), versus genomic control	Affinity loss significance (FDR-corrected two-tail Fisher's exact test P-value), versus shuffle control	Affinity gain significance (FDR-corrected two-tail Fisher's exact test P-value), versus genomic control	Affinity gain significance (FDR-corrected two-tail Fisher's exact test P-value), versus shuffle control	TFBS missing from genomic control	TFBS missing from shuffle control
AHR_si	AHR	PAS domain factors{1.2.5}	233	834	154	803	216	864	182	785	203	857	154	801	1.45675	1.11751	0.978783	1.20591	0.000692419	0.274367	0.889452	0.0993873	0	0
AIRE_f2	AIRE	AIRE{5.3.1}	847	5933	711	5919	794	5911	1003	6331	970	6431	974	6357	1.18847	1.0628	1.05035	1.034	0.00319683	0.281626	0.354177	0.51421	0	0
ALX1_si	ALX1	Paired-related HD factors{3.1.3}	584	5732	681	5458	637	5739	1091	6265	1361	6197	1134	6221	0.816569	0.917917	0.792916	0.955324	0.00231472	0.193401	7.2613e-09	0.332569	9	0
ANDR_do	AR	Steroid hormone receptors (NR3){2.1.1}	599	3573	666	3572	708	3523	660	3656	681	3613	740	3542	0.899148	0.834206	0.957764	0.864081	0.126865	0.00107237	0.535978	0.00625005	0	0
AP2A_f2	TFAP2A	AP-2{1.3.1}	907	4597	720	4638	778	4554	347	4012	325	4263	381	4135	1.27096	1.1549	1.13449	0.938683	5.2836e-06	0.00355673	0.165099	0.491907	0	0
AP2B_f1	TFAP2B	AP-2{1.3.1}	827	3616	628	3658	719	3662	418	3223	389	3399	407	3316	1.33217	1.16484	1.13323	1.05666	2.10328e-07	0.00266628	0.117814	0.511233	0	0
AP2C_f1	TFAP2C	AP-2{1.3.1}	694	3936	603	4011	668	3905	350	3596	269	3721	372	3595	1.17284	1.03074	1.34634	0.940599	0.0144387	0.64643	0.000676057	0.488467	0	0
ARI5B_f1	ARID5B	ARID-related factors{3.7.1}	515	4312	535	4195	483	4364	846	4644	916	4683	796	4692	0.936498	1.07911	0.931337	1.0738	0.43708	0.30226	0.178825	0.185687	0	0
ARNT_f1	ARNT	PAS domain factors{1.2.5}	233	786	204	774	204	779	157	695	165	735	154	724	1.12472	1.13198	1.00628	1.06202	0.319726	0.204047	0.970552	0.661403	0	0
ATF1_si	ATF1	CREB-related factors{1.1.7}	439	1840	429	1814	450	1842	315	1656	348	1712	318	1672	1.00885	0.976616	0.935782	1.00014	0.927181	0.783361	0.493152	1	0	0
ATF2+ATF4_f1	ATF2,ATF4	Jun-related factors{1.1.1}; ATF-4-related factors{1.1.6}	547	2214	608	2199	565	2163	433	2150	472	2119	494	2141	0.893576	0.94584	0.904146	0.872849	0.101136	0.392953	0.166023	0.0419429	0	0
ATF3_f1	ATF3	Fos-related factors{1.1.2}	646	2927	668	3004	677	2865	477	2752	410	2733	532	2714	0.992506	0.933998	1.15538	0.884236	0.923725	0.24038	0.0478577	0.0588899	0	0
ATF5_si	ATF5	ATF-4-related factors{1.1.6}	1735	9085	1746	9052	1844	9006	1238	8574	1224	8505	1257	8397	0.99009	0.932708	1.0033	0.964553	0.820053	0.0466678	0.955472	0.427934	0	0
ATF6A_si	ATF6	CREB-related factors{1.1.7}	668	2361	626	2352	607	2390	417	2080	440	2140	405	2173	1.06302	1.11401	0.975066	1.07567	0.381487	0.0559571	0.80308	0.349147	0	0
BACH1_si	BACH1	Jun-related factors{1.1.1}	1074	4329	1099	4411	1044	4209	729	4089	687	4110	871	4076	0.995763	1.00022	1.06659	0.834308	0.927358	1	0.295526	0.000248751	0	0
BATF_si	BATF	B-ATF-related factors{1.1.4}	1317	5939	1474	6145	1360	5641	788	5451	614	5451	1088	5355	0.924479	0.919792	1.28339	0.711509	0.0734586	0.0347497	6.94019e-06	2.74968e-14	0	0
BCL6_f1	BCL6	More than 3 adjacent zinc finger factors{2.3.3}	1174	7475	1258	7471	1390	7387	1164	7513	1113	7421	1126	7208	0.932728	0.834661	1.03302	0.991781	0.173992	5.21081e-06	0.548687	0.890554	0	0
BHE40_f2	BHLHE40	Hairy-related factors{1.2.4}	397	1584	411	1592	417	1577	348	1535	343	1523	365	1512	0.970815	0.947831	1.00665	0.939139	0.783281	0.498892	0.955472	0.444119	0	0
BMAL1_f1	ARNTL	PAS domain factors{1.2.5}	586	2428	638	2366	604	2357	394	2223	458	2193	469	2224	0.895041	0.941828	0.848653	0.840463	0.0965243	0.332551	0.0228897	0.0118787	0	0
CDX1_f1	CDX1	HOX-related factors{3.1.1}	656	5172	704	4936	663	5146	1348	5865	1554	5816	1381	5854	0.889299	0.984468	0.860192	0.974274	0.0808822	0.833371	2.47646e-05	0.541767	0	0
CDX2_f1	CDX2	HOX-related factors{3.1.1}	620	7097	748	6783	659	6977	1438	8105	1777	7990	1498	8075	0.792204	0.924912	0.797747	0.956393	0.0002265	0.231444	5.07516e-11	0.264945	0	0
CEBPA_do	CEBPA	C/EBP-related{1.1.8}	774	5277	794	5448	817	5172	1183	5617	1013	5655	1241	5579	1.0064	0.928518	1.17572	0.946815	0.919596	0.193401	0.000160885	0.20527	0	0
CEBPB_f1	CEBPB	C/EBP-related{1.1.8}	665	4407	712	4491	690	4331	855	4585	754	4565	909	4583	0.951791	0.947148	1.12901	0.940184	0.500972	0.382201	0.0212511	0.233027	0	0
CEBPD_f1	CEBPD	C/EBP-related{1.1.8}	703	4692	736	4824	734	4585	929	4937	815	4921	996	4911	0.982035	0.935924	1.13618	0.927819	0.800153	0.263761	0.0108398	0.11633	0	0
CEBPE_f1	CEBPE	C/EBP-related{1.1.8}	622	3978	582	4023	603	3988	846	4216	802	4217	874	4229	1.08082	1.0341	1.05511	0.970948	0.31067	0.635043	0.343	0.595883	0	0
CEBPG_si	CEBPG	C/EBP-related{1.1.8}	670	5152	665	5231	621	5085	945	5372	884	5424	959	5366	1.02297	1.06487	1.07935	0.984301	0.783281	0.323258	0.143021	0.777141	0	0
COE1_f2	EBF1	Early B-Cell Factor-related factors{6.1.5}	1017	4859	956	4923	1122	4771	505	4318	437	4385	524	4149	1.07782	0.890001	1.17354	0.926021	0.17943	0.00691299	0.0255645	0.273113	0	0
COT1_f1	NR2F1	RXR-related receptors (NR2){2.1.3}	954	4516	984	4470	1104	4434	748	4398	821	4386	899	4286	0.959637	0.84844	0.908598	0.810847	0.495933	0.000118088	0.0774388	1.52574e-05	0	0
COT1_si	NR2F1	RXR-related receptors (NR2){2.1.3}	876	4506	899	4404	998	4400	733	4336	796	4337	824	4173	0.952359	0.857107	0.921067	0.856122	0.436051	0.000682736	0.1494	0.00230187	0	0
COT2_f1	NR2F2	RXR-related receptors (NR2){2.1.3}	943	4837	977	4653	1081	4663	627	4572	800	4525	811	4396	0.928483	0.84096	0.775693	0.743358	0.181715	5.93325e-05	2.28717e-06	1.46488e-08	0	0
COT2_f2	NR2F2	RXR-related receptors (NR2){2.1.3}	1136	6608	1075	6500	1328	6369	835	6295	927	6349	1056	6115	1.03947	0.824483	0.908482	0.76811	0.495933	1.46678e-06	0.0678413	9.1388e-09	0	0
CREB1_f1	CREB1	CREB-related factors{1.1.7}	392	1469	399	1521	378	1548	301	1418	295	1407	277	1442	1.01723	1.09281	1.01242	1.10503	0.852606	0.236612	0.937188	0.27131	0	0
CREM_f1	CREM	CREB-related factors{1.1.7}	589	2661	612	2668	635	2633	448	2478	478	2487	497	2452	0.96495	0.917799	0.940643	0.891951	0.66292	0.157672	0.425701	0.0982161	0	0
CRX_si	CRX	Paired-related HD factors{3.1.3}	468	2974	487	2863	511	2966	680	3117	798	3132	669	3084	0.925118	0.913388	0.856231	1.00568	0.365369	0.200321	0.00285348	0.955213	0	0
CTCF_f2	CTCF	More than 3 adjacent zinc finger factors{2.3.3}	934	4786	919	4852	934	4671	447	4378	396	4514	543	4273	1.03034	0.975972	1.16385	0.803461	0.65805	0.662865	0.051292	0.00101081	0	0
CUX1_f1	CUX1	HD-CUT factors{3.1.9}	264	1758	238	1678	263	1778	230	1670	324	1710	223	1701	1.05877	1.01522	0.72688	1.05054	0.670255	0.924372	0.00030542	0.675	0	0
DBP_si	DBP	C/EBP-related{1.1.8}	425	3718	453	3884	414	3812	1075	4420	931	4405	956	4413	0.980078	1.05252	1.15075	1.1227	0.837271	0.545977	0.00163032	0.00773765	0	0
DDIT3_f1	DDIT3	C/EBP-related{1.1.8}	527	3359	512	3303	612	3306	601	3365	623	3398	629	3288	1.01214	0.847524	0.974148	0.933621	0.887372	0.00671532	0.735192	0.264945	0	0
DLX3_do	DLX3	NK-related factors{3.1.2}	416	3733	410	3575	378	3699	787	4020	916	4062	800	4073	0.97169	1.09051	0.868147	0.99672	0.790534	0.292179	0.00394579	0.969297	0	0
E2F1_f2	E2F1	E2F-related factors{3.3.2}	624	3544	520	3639	603	3630	433	3438	414	3551	443	3509	1.23217	1.05994	1.08027	0.997612	0.00191145	0.369446	0.354177	0.981782	0	0
E2F2_f1	E2F2	E2F-related factors{3.3.2}	251	890	200	915	184	949	217	873	218	939	173	928	1.29025	1.45456	1.07067	1.33336	0.0148601	5.75041e-05	0.578327	0.00451349	0	0
E2F3_si	E2F3	E2F-related factors{3.3.2}	164	635	127	595	166	629	120	589	140	621	129	596	1.20999	0.978617	0.903711	0.941288	0.181715	0.896077	0.493152	0.709858	0	0
E2F4_do	E2F4	E2F-related factors{3.3.2}	467	2523	423	2571	485	2544	311	2434	282	2496	324	2432	1.12502	0.970901	1.13093	0.959088	0.159365	0.703386	0.199813	0.675	0	0
E2F5_do	E2F5	E2F-related factors{3.3.2}	146	704	129	732	148	772	203	774	189	799	151	773	1.1768	1.08177	1.10877	1.34263	0.293234	0.574436	0.35713	0.00534664	0	0
E2F6_f1	E2F6	E2F-related factors{3.3.2}	929	5670	788	5813	840	5616	631	5265	493	5475	623	5349	1.20867	1.09542	1.33097	1.029	0.000560909	0.0783298	5.12333e-06	0.702735	0	0
EGR1_f2	EGR1	Three-zinc finger Krüppel-related factors{2.3.1}	648	2984	471	3015	538	2995	421	2768	369	2905	395	2837	1.39009	1.2089	1.19739	1.09239	2.10328e-07	0.00101131	0.0185339	0.255186	0	0
EGR2_si	EGR2	Three-zinc finger Krüppel-related factors{2.3.1}	719	4166	641	4167	679	4132	490	3867	422	3960	480	3880	1.12195	1.05027	1.18906	1.02427	0.080252	0.412049	0.0174758	0.777141	0	0
EHF_si	EHF	Ets-related factors{3.5.2}	934	5731	943	5849	960	5697	1009	5875	910	5891	968	5845	1.01085	0.967145	1.11181	1.03703	0.852606	0.540478	0.0296115	0.488467	0	0
ELF1_f1	ELF1	Ets-related factors{3.5.2}	717	4622	757	4713	770	4568	581	4437	515	4447	617	4386	0.965808	0.92029	1.1307	0.93083	0.65805	0.150866	0.0676679	0.27131	0	0
ELF2_f1	ELF2	Ets-related factors{3.5.2}	1041	6389	1028	6476	1119	6214	722	6149	705	6190	891	6012	1.02644	0.904813	1.03094	0.792271	0.708006	0.0285835	0.682013	4.67718e-06	0	0
ELK1_f1	ELK1	Ets-related factors{3.5.2}	484	2691	455	2792	498	2780	507	2723	409	2762	418	2706	1.10366	1.00403	1.25736	1.20535	0.225968	0.988881	0.000833042	0.0051433	0	0
ELK4_f1	ELK4	Ets-related factors{3.5.2}	433	2059	398	2141	400	2139	486	2118	416	2116	407	2107	1.13127	1.12456	1.16717	1.1879	0.145785	0.120229	0.0255645	0.0100852	0	0
ENOA_si	ENO1		454	2741	408	2728	478	2640	463	2776	482	2807	540	2735	1.10747	0.914793	0.971308	0.844744	0.245775	0.215676	0.753871	0.00832202	0	0
ERG_f1	ERG	Ets-related factors{3.5.2}	397	2499	435	2614	415	2544	427	2492	329	2469	387	2472	0.954642	0.973853	1.28589	1.0945	0.65805	0.783361	0.000935912	0.249125	0	0
ERR1_f1	ESRRA	Steroid hormone receptors (NR3){2.1.1}	722	4258	823	4148	903	4127	584	4118	651	4017	691	3936	0.854615	0.774958	0.875079	0.807799	0.0062705	2.66086e-07	0.0288337	0.000168958	0	0
ERR2_f1	ESRRB	Steroid hormone receptors (NR3){2.1.1}	682	4047	744	4031	815	3994	683	3980	687	3961	721	3911	0.913043	0.825851	0.989432	0.930872	0.173504	0.00020047	0.903606	0.219212	0	0
ERR3_f1	ESRRG	Steroid hormone receptors (NR3){2.1.1}	863	3472	801	3324	900	3339	556	3304	723	3322	705	3234	1.03148	0.922157	0.773208	0.771944	0.65805	0.0989577	4.06547e-06	3.5617e-06	0	0
ESR1_do	ESR1	Steroid hormone receptors (NR3){2.1.1}	707	4413	773	4385	925	4290	452	4151	473	4049	573	3911	0.908815	0.743021	0.932121	0.743223	0.140569	2.8348e-09	0.37831	3.81836e-06	0	0
ESR2_do	ESR2	Steroid hormone receptors (NR3){2.1.1}	764	4749	878	4662	1007	4489	521	4438	616	4388	763	4218	0.854218	0.717152	0.83625	0.648982	0.00508866	2.88825e-12	0.00472005	3.69798e-15	0	0
ESR2_si	ESR2	Steroid hormone receptors (NR3){2.1.1}	685	3370	705	3225	820	3142	381	3049	504	3036	598	2922	0.929825	0.778849	0.752729	0.610586	0.284605	5.71219e-07	4.51295e-05	3.69798e-15	0	0
ETS1_si	ETS1	Ets-related factors{3.5.2}	758	4695	791	4773	810	4670	645	4515	559	4549	648	4485	0.974201	0.930819	1.16254	0.988757	0.739551	0.199433	0.0159503	0.890554	0	0
ETS2_f1	ETS2	Ets-related factors{3.5.2}	963	5566	927	5651	979	5483	721	5194	655	5254	751	5210	1.0547	0.968989	1.11348	0.963011	0.384133	0.552788	0.074123	0.543333	0	0
ETV4_f1	ETV4	Ets-related factors{3.5.2}	796	5335	858	5432	884	5211	629	5144	574	5098	745	5030	0.944607	0.879524	1.08602	0.825584	0.384133	0.0121169	0.219467	0.000547497	0	0
EVI1_f1	MECOM	Factors with multiple dispersed zinc fingers{2.3.4}	1303	8444	1364	8282	1398	8580	1520	8733	1640	8638	1363	8670	0.936951	0.947057	0.916747	1.10714	0.181715	0.201268	0.0197917	0.00741805	0	0
FEV_f1	FEV	Ets-related factors{3.5.2}	985	5660	1021	5786	1056	5550	1039	5731	960	5698	1178	5643	0.986217	0.914637	1.07606	0.86846	0.820053	0.0559571	0.136714	0.000789881	0	0
FLI1_f1	FLI1	Ets-related factors{3.5.2}	705	4727	733	4809	750	4723	445	4509	392	4467	459	4418	0.978485	0.939205	1.12463	0.949933	0.783281	0.290591	0.141638	0.51421	0	0
FOSB_f1	FOSB	Fos-related factors{1.1.2}	1149	4553	1249	4798	1151	4393	735	4184	560	4230	886	4084	0.969438	0.963182	1.32693	0.809744	0.560171	0.392953	5.17283e-07	1.52574e-05	0	0
FOSL1_f2	FOSL1	Fos-related factors{1.1.2}	1261	5689	1400	5898	1370	5407	747	5150	565	5226	974	5014	0.933804	0.874812	1.34163	0.746687	0.137287	0.000374292	2.5293e-07	8.40964e-10	0	0
FOSL2_f1	FOSL2	Fos-related factors{1.1.2}	1156	5088	1276	5225	1159	4793	646	4567	549	4642	949	4538	0.93035	0.939582	1.19601	0.676394	0.136051	0.155325	0.00383271	9.62288e-16	0	0
FOS_si	FOS	Fos-related factors{1.1.2}	676	3660	674	3719	666	3659	436	3357	368	3391	416	3315	1.01914	1.01474	1.19678	1.03496	0.804619	0.84444	0.0193642	0.702735	0	0
FOXA1_f1	FOXA1	Forkhead box (FOX) factors{3.3.1}	895	8607	959	8760	990	8474	1859	9615	1830	9678	2025	9522	0.949854	0.890071	1.0225	0.909145	0.433801	0.0201646	0.591187	0.00278382	0	0
FOXA2_f1	FOXA2	Forkhead box (FOX) factors{3.3.1}	815	8132	942	8177	835	8058	1672	9137	1710	9015	1748	9059	0.869968	0.967166	0.964722	0.948356	0.0148601	0.58391	0.36591	0.145935	0	0
FOXA3_f1	FOXA3	Forkhead box (FOX) factors{3.3.1}	1051	9563	1113	9533	1062	9519	1946	10513	2022	10457	1901	10413	0.941332	0.985089	0.957287	1.01393	0.292558	0.798233	0.216911	0.729212	0	0
FOXC1_f1	FOXC1	Forkhead box (FOX) factors{3.3.1}	868	8031	1046	8165	962	8015	1726	8932	1673	8921	1845	8871	0.843674	0.900489	1.03041	0.929112	0.00136217	0.0423693	0.46633	0.0297132	0	0
FOXI1_f1	FOXI1	Forkhead box (FOX) factors{3.3.1}	713	3882	670	3840	769	3895	618	3775	652	3831	590	3726	1.05267	0.930283	0.961914	1.03386	0.472237	0.201268	0.595589	0.626992	0	0
FOXJ2_f1	FOXJ2	Forkhead box (FOX) factors{3.3.1}	951	9421	1051	9370	980	9375	2024	10596	2090	10552	2006	10549	0.899954	0.96567	0.9644	1.0045	0.055738	0.538276	0.303389	0.91772	0	0
FOXJ3_f2	FOXJ3	Forkhead box (FOX) factors{3.3.1}	1117	13271	1175	12828	1085	12860	2395	14578	2784	14472	2648	14468	0.918905	0.99761	0.854018	0.897632	0.122609	0.988881	1.07375e-08	0.000118302	0	0
FOXJ3_si	FOXJ3	Forkhead box (FOX) factors{3.3.1}	1065	12310	1170	12073	1142	11949	2345	13573	2556	13428	2613	13362	0.892732	0.905226	0.907648	0.883485	0.0318529	0.0354659	0.000889127	1.06296e-05	0	0
FOXO1_si	FOXO1	Forkhead box (FOX) factors{3.3.1}	1029	13674	1064	13483	1085	13379	2071	14857	2196	14747	2118	14573	0.953597	0.927927	0.936096	0.959118	0.438341	0.138164	0.0475224	0.225232	0	0
FOXO3_si	FOXO3	Forkhead box (FOX) factors{3.3.1}	798	9754	880	9632	810	9550	1652	10765	1842	10691	1851	10698	0.895476	0.964581	0.890686	0.886936	0.0734586	0.552788	0.000898952	0.000448117	0	0
FOXO4_f1	FOXO4	Forkhead box (FOX) factors{3.3.1}	799	7010	899	6931	856	6887	1642	7880	1735	7826	1761	7834	0.878749	0.917033	0.939912	0.926982	0.0300292	0.120229	0.0900082	0.0281586	0	0
FOXP2_si	FOXP2	Forkhead box (FOX) factors{3.3.1}	558	5817	683	5905	685	5599	1418	6624	1339	6514	1674	6521	0.829343	0.78407	1.04141	0.833901	0.00589888	4.05273e-05	0.354177	1.06057e-07	0	0
FOXQ1_f1	FOXQ1	Forkhead box (FOX) factors{3.3.1}	971	9341	1111	9079	1038	9291	1928	10383	2204	10245	2027	10334	0.849473	0.930446	0.863147	0.946671	0.00136217	0.157625	1.555e-06	0.0991138	0	0
GABP1+GABP2_f1	GABPB1,GABPB2		605	3846	644	3886	655	3840	505	3684	466	3685	503	3639	0.949212	0.922223	1.08399	0.991713	0.495933	0.200321	0.284962	0.92888	0	0
GABPA_f1	GABPA	Ets-related factors{3.5.2}	571	4045	542	4122	569	4057	426	3850	389	3900	439	3875	1.07356	1.00649	1.10934	0.976688	0.384133	0.958111	0.204224	0.786248	0	0
GATA1_si	GATA1	GATA-type zinc fingers{2.2.1}	851	4403	861	4221	988	4568	996	4547	1182	4547	816	4373	0.94753	0.893614	0.84264	1.17388	0.389414	0.0186856	4.07573e-05	0.000554593	0	0
GATA2_si	GATA2	GATA-type zinc fingers{2.2.1}	737	3831	762	3719	841	3923	838	3830	920	3772	688	3718	0.938916	0.897383	0.897076	1.1824	0.345321	0.038547	0.0255877	0.000943117	0	0
GATA3_si	GATA3	GATA-type zinc fingers{2.2.1}	784	3962	828	3833	881	4144	863	4043	996	4017	665	3898	0.916031	0.930777	0.860894	1.2512	0.15016	0.179671	0.0011939	9.61731e-06	0	0
GATA4_f1	GATA4	GATA-type zinc fingers{2.2.1}	817	4303	848	4121	907	4495	946	4443	1162	4379	766	4283	0.922694	0.940964	0.802387	1.19051	0.182431	0.244128	1.46203e-07	0.000267794	0	0
GATA6_f2	GATA6	GATA-type zinc fingers{2.2.1}	858	4220	818	3939	941	4354	1058	4418	1305	4461	880	4315	0.979056	0.940749	0.818619	1.17424	0.778333	0.232199	2.5293e-07	0.000267794	0	0
GCR_do	NR3C1	Steroid hormone receptors (NR3){2.1.1}	1092	8208	1157	8155	1330	8016	831	7906	908	7897	886	7711	0.937726	0.801847	0.914156	0.91479	0.230841	1.24758e-07	0.101305	0.094236	0	0
GCR_si	NR3C1	Steroid hormone receptors (NR3){2.1.1}	933	5684	980	5665	1101	5610	912	5523	906	5440	940	5375	0.948858	0.836379	0.991495	0.944214	0.384133	5.24852e-05	0.913193	0.256896	0	0
GFI1B_f1	GFI1B	More than 3 adjacent zinc finger factors{2.3.3}	935	5514	1091	5434	1172	5360	891	5484	922	5288	998	5235	0.844578	0.7755	0.931839	0.852249	0.000607907	5.77424e-09	0.184114	0.000547497	0	0
GFI1_f1	GFI1	More than 3 adjacent zinc finger factors{2.3.3}	959	5414	1013	5320	1145	5293	778	5227	872	5156	836	4963	0.930256	0.818836	0.880083	0.883619	0.192365	4.22164e-06	0.0147261	0.0163986	0	0
GLI1_f1	GLI1	More than 3 adjacent zinc finger factors{2.3.3}	842	4223	806	4111	1010	4117	641	3986	733	3998	740	3823	1.01696	0.812738	0.877121	0.830794	0.804619	4.91067e-06	0.0226322	0.000598229	0	0
GLI2_f1	GLI2	More than 3 adjacent zinc finger factors{2.3.3}	759	3759	730	3692	889	3674	575	3543	637	3556	654	3421	1.02119	0.834463	0.905981	0.84893	0.783281	0.000159289	0.121076	0.00457608	0	0
GLI3_si	GLI3	More than 3 adjacent zinc finger factors{2.3.3}	632	3535	589	3449	661	3448	544	3401	638	3482	627	3381	1.0469	0.932596	0.872972	0.862521	0.571859	0.247724	0.0274627	0.0132491	0	0
HEN1_si	NHLH1	Tal-related factors{1.2.3}	891	4640	770	4727	957	4540	568	4291	500	4432	653	4193	1.17884	0.910969	1.17333	0.849966	0.00294314	0.0556006	0.0162198	0.00581387	0	0
HIC1_si	HIC1	Factors with multiple dispersed zinc fingers{2.3.4}	456	2662	392	2603	528	2571	375	2625	444	2669	471	2545	1.13748	0.834113	0.858752	0.771914	0.135496	0.00505929	0.0442533	0.000182245	0	0
HIF1A_si	HIF1A	PAS domain factors{1.2.5}	266	1011	199	1003	221	1022	179	921	195	964	172	952	1.32611	1.21672	0.960806	1.07573	0.00602041	0.034896	0.794745	0.574496	0	0
HINFP_f1	HINFP	Factors with multiple dispersed zinc fingers{2.3.4}	166	774	146	754	150	831	176	774	179	809	130	811	1.10761	1.18817	1.0277	1.41856	0.50982	0.157672	0.889452	0.00227251	0	0
HLF_si	HLF	C/EBP-related{1.1.8}	277	2434	264	2494	225	2429	586	2734	573	2770	613	2810	1.07511	1.22858	1.03615	0.982528	0.565763	0.0381519	0.642592	0.805088	0	0
HNF1A_f1	HNF1A	POU domain factors{3.1.10}	645	6613	708	6307	641	6495	1227	7324	1564	7267	1340	7296	0.868862	0.988285	0.778421	0.912171	0.0352003	0.89169	1.83644e-11	0.0238278	0	0
HNF1B_f1	HNF1B	POU domain factors{3.1.10}	645	5718	689	5641	685	5703	1192	6377	1297	6354	1235	6391	0.923533	0.939136	0.915729	0.967301	0.26825	0.323258	0.0365377	0.468013	0	0
HNF4A_f1	HNF4A	RXR-related receptors (NR2){2.1.3}	1016	5241	1032	5298	1192	5185	831	5240	782	5186	911	4984	0.995203	0.843242	1.05171	0.86762	0.927358	4.4635e-05	0.397323	0.00353056	0	0
HNF4G_f1	HNF4G	RXR-related receptors (NR2){2.1.3}	751	4264	712	4279	852	4130	674	4195	612	4249	762	4058	1.05849	0.853755	1.11548	0.855628	0.42326	0.00159465	0.0738754	0.00365345	0	0
HNF6_f1	ONECUT1	HD-CUT factors{3.1.9}	1062	8056	1060	7684	1174	8155	1230	8516	1475	8440	1238	8414	0.955623	0.915716	0.826456	0.981638	0.43708	0.0559571	9.2031e-07	0.719882	0	0
HSF1_f2	HSF1	HSF factors{3.4.1}	1277	6278	1344	6305	1388	6237	984	5993	945	5917	1002	5824	0.954235	0.91402	1.02807	0.954343	0.351036	0.0240944	0.648496	0.347861	0	0
HSF2_si	HSF2	HSF factors{3.4.1}	917	4075	921	4030	964	4007	611	3814	620	3809	658	3723	0.984662	0.935371	0.984192	0.906416	0.800153	0.178356	0.870565	0.0991138	0	0
HTF4_f1	TCF12	E2A-related factors{1.2.1}	773	4429	703	4599	889	4299	763	4425	585	4489	871	4284	1.14178	0.843994	1.32314	0.848091	0.0327523	0.0005328	4.53846e-07	0.000822402	0	0
HXA10_f1	HOXA10	HOX-related factors{3.1.1}	630	6018	725	5886	714	6006	1188	6676	1383	6581	1164	6637	0.849905	0.880594	0.846779	1.01466	0.0130306	0.034458	2.40848e-05	0.777141	0	0
HXA13_f1	HOXA13	HOX-related factors{3.1.1}	623	4579	689	4436	626	4497	1139	5105	1290	5058	1210	5086	0.875971	0.977386	0.874817	0.937819	0.0488188	0.756884	0.000833042	0.131776	0	0
HXA1_f1	HOXA1	HOX-related factors{3.1.1}	1004	4068	964	3975	1071	4006	640	3758	762	3798	726	3693	1.01768	0.923154	0.848835	0.866295	0.783281	0.0762292	0.00297585	0.00903022	0	0
HXB7_si	HOXB7	HOX-related factors{3.1.1}	861	5301	844	5054	844	5306	909	5440	1199	5420	938	5419	0.972609	1.0211	0.755345	0.965342	0.708942	0.741127	5.07516e-11	0.511233	0	0
HXB8_do	HOXB8	HOX-related factors{3.1.1}	846	5316	820	5026	766	5253	867	5424	1189	5430	972	5512	0.975425	1.09135	0.729991	0.906447	0.739551	0.112449	8.78501e-13	0.0419429	0	0
IKZF1_f1	IKZF1	Factors with multiple dispersed zinc fingers{2.3.4}	1030	6317	1044	6278	1215	6136	601	5931	618	5884	758	5712	0.980499	0.823447	0.964785	0.763599	0.773763	4.61652e-06	0.65493	1.60134e-06	0	0
INSM1_f1	INSM1	Factors with multiple dispersed zinc fingers{2.3.4}	887	3931	801	4032	904	3919	796	3844	682	3958	786	3835	1.13582	0.978199	1.20177	1.01035	0.0226656	0.699998	0.000529256	0.881734	0	0
IRF1_si	IRF1	Interferon-regulatory factors{3.5.3}	1471	12023	1565	11973	1544	11771	1442	12076	1477	11933	1608	11851	0.936027	0.932751	0.964742	0.880058	0.154252	0.0859337	0.425362	0.000609161	0	0
IRF2_f1	IRF2	Interferon-regulatory factors{3.5.3}	1296	9486	1334	9503	1283	9327	1455	9504	1449	9539	1563	9501	0.973255	0.993201	1.00784	0.930608	0.648913	0.908198	0.895402	0.0610717	0	0
IRF3_f1	IRF3	Interferon-regulatory factors{3.5.3}	1262	11590	1372	11589	1251	11410	1448	11670	1446	11587	1504	11510	0.919746	0.993126	0.994261	0.949566	0.0857339	0.908198	0.927098	0.210936	0	0
IRF4_si	IRF4	Interferon-regulatory factors{3.5.3}	1877	18372	2008	18289	1851	18122	1570	18226	1458	17937	1614	17893	0.930538	1.00025	1.05974	0.954966	0.0734586	1	0.175665	0.256763	0	0
IRF7_f1	IRF7	Interferon-regulatory factors{3.5.3}	931	8862	1167	8871	1036	8834	1575	9344	1548	9110	1616	9234	0.798582	0.895809	0.991962	0.963155	3.16037e-06	0.0249938	0.889452	0.340518	0	0
IRF9_f1	IRF9	Interferon-regulatory factors{3.5.3}	1096	7204	1161	7219	1083	7238	1414	7395	1426	7375	1431	7442	0.945979	1.01678	0.988903	0.9944	0.315199	0.760477	0.855723	0.923818	0	0
ITF2_f1	TCF4	E2A-related factors{1.2.1}	685	3899	675	3875	805	3729	646	3841	647	3849	779	3696	1.00857	0.81383	1.00053	0.797963	0.914237	5.45277e-05	1	1.52574e-05	0	0
JUNB_f1	JUNB	Jun-related factors{1.1.1}	1251	5420	1381	5739	1269	5175	798	5018	541	5084	1023	4947	0.959181	0.941254	1.49445	0.769022	0.409576	0.150511	8.78501e-13	1.19197e-08	0	0
JUND_f1	JUND	Jun-related factors{1.1.1}	1122	5294	1206	5457	1181	4979	594	4766	487	4891	897	4685	0.958993	0.893514	1.2517	0.650953	0.43708	0.0067569	0.000566214	6.65994e-17	0	0
JUN_f1	JUN	Jun-related factors{1.1.1}	978	4332	1124	4520	993	4141	580	4016	437	4074	782	3968	0.907868	0.94147	1.3464	0.732823	0.0524014	0.204047	4.87707e-06	6.84898e-09	0	0
KAISO_f1	ZBTB33	Other factors with up to three adjacent zinc fingers{2.3.2}	397	2316	341	2363	442	2386	380	2304	352	2353	348	2260	1.18785	0.925337	1.1025	1.0711	0.0524014	0.312988	0.256624	0.429164	0	0
KLF1_f1	KLF1	Three-zinc finger Krüppel-related factors{2.3.1}	1154	5844	928	5796	1019	5593	648	5292	684	5553	818	5367	1.23332	1.08384	0.994092	0.803403	5.98852e-06	0.0783298	0.955472	4.16216e-05	0	0
KLF4_f2	KLF4	Three-zinc finger Krüppel-related factors{2.3.1}	1027	5500	854	5463	993	5274	550	5059	516	5195	703	5009	1.19449	0.991742	1.09455	0.774629	0.000598885	0.894956	0.204224	1.07802e-05	0	0
KLF8_f1	KLF8	Three-zinc finger Krüppel-related factors{2.3.1}	896	3986	794	3960	886	3878	711	3747	723	3863	824	3756	1.1211	0.983886	1.01385	0.864937	0.0453761	0.78518	0.877089	0.00418204	0	0
LEF1_f1	LEF1	TCF-7-related factors{4.1.3}	1097	5281	982	5220	1176	5224	1175	5348	1225	5476	1243	5292	1.1042	0.922755	0.982141	0.935395	0.0542039	0.0659419	0.741766	0.11154	0	0
LHX3_f1	LHX3	HD-LIM factors{3.1.5}	484	6500	549	6184	496	6452	1209	7190	1476	7135	1278	7278	0.838743	0.9686	0.81284	0.957588	0.0228736	0.704407	5.87465e-08	0.332569	0	0
MAF_f1	MAF	Maf-related factors{1.1.3}	919	3945	882	3965	1002	3827	672	3698	622	3742	768	3631	1.04723	0.889732	1.09324	0.859147	0.44423	0.00934255	0.149581	0.00383585	0	0
MAX_f1	MAX	bHLH-ZIP factors{1.2.6}	412	2248	454	2265	436	2166	388	2234	374	2190	464	2163	0.914352	0.910485	1.017	0.809631	0.31067	0.211431	0.889452	0.00214505	0	0
MBD2_si	MBD2		268	1266	227	1269	266	1287	154	1121	161	1192	149	1145	1.18341	1.02423	1.0171	1.05568	0.13057	0.833371	0.947809	0.711474	0	0
MECP2_f1	MECP2		297	1303	248	1328	282	1296	210	1217	191	1253	215	1214	1.22056	1.04753	1.132	0.974336	0.0474958	0.638997	0.295526	0.850772	0	0
MEF2A_f1	MEF2A	Regulators of differentiation{5.1.1}	829	7404	880	7226	863	7242	1380	7990	1526	7950	1454	7913	0.919398	0.939585	0.899798	0.939959	0.181715	0.264482	0.0058201	0.121799	0	0
MEF2C_f1	MEF2C	Regulators of differentiation{5.1.1}	930	6474	987	6347	954	6390	1334	6893	1493	6846	1381	6865	0.923765	0.962194	0.887411	0.962043	0.173992	0.471058	0.00167179	0.353615	0	0
MEF2D_f1	MEF2D	Regulators of differentiation{5.1.1}	907	6233	922	6069	918	6137	1385	6699	1536	6739	1456	6721	0.957848	0.9728	0.907077	0.95436	0.495933	0.627925	0.00962555	0.245176	0	0
MEIS1_f2	MEIS1	TALE-type homeo domain factors{3.1.4}	928	5068	925	5029	1001	4968	1109	5262	1146	5238	1210	5201	0.995523	0.90878	0.9633	0.905904	0.927358	0.045063	0.438092	0.0164663	0	0
MEIS2_do	MEIS2	TALE-type homeo domain factors{3.1.4}	809	4820	826	4811	969	4705	957	4917	1008	4910	1094	4758	0.97759	0.814962	0.948053	0.846484	0.772463	1.51709e-05	0.295526	0.000111566	0	0
MITF_f1	MITF	bHLH-ZIP factors{1.2.6}	771	4314	761	4196	944	4062	685	4195	779	4188	913	4029	0.985428	0.769028	0.877865	0.720585	0.824544	4.32879e-08	0.0181768	9.93499e-12	0	0
MTF1_f1	MTF1	More than 3 adjacent zinc finger factors{2.3.3}	463	2627	372	2575	461	2613	437	2593	498	2641	467	2581	1.21999	0.998986	0.893754	0.93143	0.0148601	1	0.117814	0.332569	0	0
MYB_f1	MYB	Myb/SANT domain factors{3.5.1}	380	1975	321	1951	394	2038	562	2172	584	2222	480	2132	1.16942	0.995232	0.984482	1.14927	0.0904003	0.988881	0.871157	0.022773	0	0
MYCN_si	MYCN	bHLH-ZIP factors{1.2.6}	281	1063	245	1053	249	1062	180	948	192	1006	190	989	1.13615	1.12745	0.994858	0.988341	0.225968	0.198743	1	0.941955	0	0
MYC_f1	MYC	bHLH-ZIP factors{1.2.6}	345	1868	330	1857	375	1836	305	1791	311	1832	329	1752	1.0393	0.90424	1.00316	0.906865	0.739551	0.211044	1	0.26872	0	0
MYF6_f1	MYF6	MyoD / ASC-related factors{1.2.2}	719	3612	642	3737	823	3512	657	3572	526	3623	747	3454	1.1587	0.849446	1.26688	0.850463	0.0185601	0.00112966	6.72289e-05	0.00227251	0	0
MYOD1_f1	MYOD1	MyoD / ASC-related factors{1.2.2}	793	4394	744	4505	930	4312	767	4325	663	4381	836	4188	1.09279	0.836775	1.17184	0.888402	0.16041	0.000169413	0.00394579	0.0203288	0	0
NANOG_f1	NANOG	NK-related factors{3.1.2}	579	3934	639	3858	613	3891	1023	4339	1102	4279	1079	4307	0.888598	0.934211	0.915475	0.941108	0.0965243	0.296936	0.0469512	0.185687	0	0
NDF1_f1	NEUROD1	Tal-related factors{1.2.3}	741	4188	716	4262	889	4068	631	4026	557	4073	700	3865	1.0532	0.809638	1.14608	0.86538	0.455321	1.58886e-05	0.0299528	0.00949832	0	0
NF2L1_f1	NFE2L1	Jun-related factors{1.1.1}	542	3285	641	3297	651	3173	503	3266	506	3180	584	3137	0.848643	0.804179	0.967895	0.827282	0.0148601	0.000158378	0.711369	0.00214505	0	0
NFAC1_do	NFATC1	NFAT-related factors{6.1.3}	602	4602	693	4675	691	4597	768	4797	681	4706	740	4697	0.882467	0.870255	1.10636	1.0162	0.0695836	0.0198634	0.0778913	0.802508	0	0
NFAC1_si	NFATC1	NFAT-related factors{6.1.3}	807	6694	756	6673	875	6651	894	6946	880	6930	912	6831	1.06411	0.916361	1.01357	0.964034	0.371378	0.110645	0.870565	0.504808	0	0
NFAC2_f1	NFATC2	NFAT-related factors{6.1.3}	933	7725	977	7645	1038	7616	1155	7868	1194	7877	1254	7792	0.945075	0.886161	0.968443	0.912156	0.371286	0.0121169	0.54516	0.0305261	0	0
NFAC3_f1	NFATC3	NFAT-related factors{6.1.3}	984	6802	935	6890	1151	6760	1262	7046	1148	7116	1278	6896	1.06602	0.84963	1.11022	0.966458	0.284851	0.000195185	0.0156511	0.444119	0	0
NFAC4_f1	NFATC4	NFAT-related factors{6.1.3}	875	7824	944	7930	1064	7878	1194	8179	1098	8101	1161	7958	0.939465	0.828044	1.07706	1.00064	0.325342	5.45781e-05	0.11096	1	0	0
NFE2_f2	NFE2	Jun-related factors{1.1.1}	1157	4972	1275	5135	1249	4803	821	4681	675	4632	987	4549	0.9372	0.894854	1.20356	0.808357	0.181715	0.0054546	0.000534225	4.64639e-06	0	0
NFIA+NFIB+NFIC+NFIX_f2	NFIA,NFIB,NFIC,NFIX	Nuclear factor 1{7.1.2}	721	4737	724	4776	818	4594	606	4662	599	4736	750	4540	1.00406	0.85481	1.02774	0.786855	0.954442	0.00268614	0.738943	1.41527e-05	0	0
NFIA+NFIB+NFIC+NFIX_si	NFIA,NFIB,NFIC,NFIX	Nuclear factor 1{7.1.2}	449	3609	434	3611	497	3587	488	3746	502	3761	534	3631	1.03514	0.897913	0.976004	0.885803	0.739551	0.148254	0.793848	0.0746408	0	0
NFIL3_si	NFIL3	C/EBP-related{1.1.8}	269	2953	342	2959	271	3046	791	3454	786	3415	715	3476	0.788148	1.02388	0.994998	1.11334	0.0148601	0.84444	0.955472	0.039849	0	0
NFKB1_f1	NFKB1	NF-kappaB-related factors{6.1.1}	526	3028	548	3127	675	3030	438	2912	315	2913	419	2767	0.991236	0.779774	1.39095	0.993294	0.919596	1.47808e-05	1.36006e-05	0.958115	0	0
NFYA_f1	NFYA	Heteromeric CCAAT-binding factors{4.2.1}	379	2912	336	2871	392	2939	322	2812	400	2925	329	2803	1.11209	0.975801	0.837349	0.975591	0.293234	0.798233	0.0300267	0.802508	0	0
NFYB_f1	NFYB	Heteromeric CCAAT-binding factors{4.2.1}	389	2961	360	2936	387	2934	348	2835	392	2940	378	2856	1.07143	0.996002	0.920635	0.927454	0.495933	0.988881	0.354177	0.37532	0	0
NFYC_f1	NFYC	Heteromeric CCAAT-binding factors{4.2.1}	458	3196	443	3132	461	3105	391	3049	440	3123	440	3068	1.01316	0.965205	0.910204	0.894174	0.899311	0.662865	0.239667	0.145037	0	0
NKX25_f1	NKX2-5	NK-related factors{3.1.2}	522	3389	539	3193	599	3259	580	3519	729	3523	695	3384	0.91245	0.838024	0.796515	0.802517	0.240925	0.00420779	4.18848e-05	8.05353e-05	0	0
NKX28_f1	NKX2-8	NK-related factors{3.1.2}	727	3767	776	3816	876	3718	573	3647	568	3626	614	3508	0.949042	0.819113	1.00299	0.897656	0.43708	4.4635e-05	0.992126	0.0783186	0	0
NKX31_si	NKX3-1	NK-related factors{3.1.2}	755	7922	765	7746	695	7922	1657	8982	1728	8887	1695	9061	0.965002	1.08633	0.94877	0.986179	0.65805	0.179597	0.173494	0.742587	6	0
NKX32_f1	NKX3-2	NK-related factors{3.1.2}	604	3928	564	3897	625	3838	688	4043	786	4096	820	4036	1.06247	0.944257	0.886793	0.837572	0.439117	0.373289	0.0288337	0.000547497	0	0
NOBOX_si	NOBOX	Paired-related HD factors{3.1.3}	335	3006	356	2817	313	3029	740	3374	888	3342	717	3409	0.881846	1.07848	0.82543	1.04278	0.201772	0.412049	6.81906e-05	0.476216	0	0
NR1D1_f1	NR1D1	Thyroid hormone receptor-related factors (NR1){2.1.2}	1002	6021	1011	5873	1105	5937	1056	6150	1196	6120	1155	6069	0.966736	0.894137	0.878636	0.902244	0.584563	0.0135506	0.00293964	0.0177399	0	0
NR1H4_f1	NR1H4	Thyroid hormone receptor-related factors (NR1){2.1.2}	610	3297	605	3249	760	3219	497	3199	530	3182	569	3029	0.993585	0.783643	0.932753	0.827045	0.927358	4.7038e-06	0.35035	0.00214505	0	0
NR1I2_f2	NR1I2	Thyroid hormone receptor-related factors (NR1){2.1.2}	937	6499	1011	6437	1036	6303	848	6443	875	6335	961	6269	0.917963	0.877164	0.952898	0.858584	0.133541	0.0049569	0.408889	0.0016819	0	0
NR1I2_si	NR1I2	Thyroid hormone receptor-related factors (NR1){2.1.2}	866	4599	958	4559	1133	4455	595	4311	653	4206	754	4042	0.896104	0.74041	0.888986	0.739884	0.0475374	3.67041e-12	0.056694	2.47217e-08	0	0
NR1I3_f2	NR1I3	Thyroid hormone receptor-related factors (NR1){2.1.2}	814	5922	984	5889	956	5821	856	5869	914	5765	935	5721	0.822626	0.836943	0.919947	0.892421	0.0002265	0.000214995	0.117814	0.0207965	0	0
NR1I3_si	NR1I3	Thyroid hormone receptor-related factors (NR1){2.1.2}	816	4049	938	4022	1004	3948	566	3830	617	3678	676	3641	0.864135	0.792475	0.880936	0.795961	0.00602041	3.59485e-07	0.0451998	6.05936e-05	0	0
NR2C1_si	NR2C1	RXR-related receptors (NR2){2.1.3}	851	4808	950	4757	1083	4709	587	4422	690	4367	713	4201	0.886288	0.7696	0.840143	0.782136	0.0300292	6.10386e-09	0.00339424	1.12866e-05	0	0
NR2C2_f1	NR2C2	RXR-related receptors (NR2){2.1.3}	1227	6338	1233	6305	1337	6265	896	6069	937	6118	987	5941	0.989952	0.907156	0.963964	0.888655	0.845268	0.0162136	0.541289	0.0125859	0	0
NR2E3_f1	NR2E3	RXR-related receptors (NR2){2.1.3}	1574	9828	1660	9559	1782	9676	1830	10083	2087	10015	1937	9928	0.92224	0.869616	0.870943	0.930237	0.0540553	5.24852e-05	1.36006e-05	0.0293115	0	0
NR4A1_f1	NR4A1	NGFI-B-related receptors (NR4){2.1.4}	782	4435	861	4349	970	4344	703	4428	797	4389	791	4236	0.890634	0.789644	0.874289	0.850212	0.0474958	5.71219e-07	0.0141569	0.00188666	0	0
NR4A2_si	NR4A2	NGFI-B-related receptors (NR4){2.1.4}	839	4952	859	4799	1029	4787	845	4957	972	4952	954	4793	0.94654	0.788187	0.868465	0.85644	0.395803	2.66086e-07	0.00376037	0.000972057	0	0
NR5A2_f1	NR5A2	FTZ-F1-related receptors (NR5){2.1.5}	876	4364	766	4286	873	4154	561	4051	628	4162	737	4016	1.12316	0.95515	0.917789	0.754617	0.0474958	0.378622	0.201728	4.81866e-07	0	0
NR6A1_do	NR6A1	GCNF-related receptors (NR6){2.1.6}	1155	5319	1140	5197	1199	5124	1049	5325	1161	5217	1232	5156	0.989919	0.927987	0.885206	0.824438	0.850142	0.0843298	0.00472005	2.11322e-06	0	0
NRF1_f1	NRF1	NRF{0.0.6}	362	1622	334	1681	330	1665	294	1525	234	1558	248	1569	1.12326	1.12605	1.2836	1.21969	0.214321	0.146515	0.00626641	0.026161	0	0
OTX2_si	OTX2	Paired-related HD factors{3.1.3}	644	4840	652	4573	604	4688	678	4941	907	4946	755	4916	0.933242	1.03274	0.748276	0.89347	0.362909	0.640538	1.07375e-08	0.0432277	2	0
OVOL1_f1	OVOL1	More than 3 adjacent zinc finger factors{2.3.3}	474	2677	458	2685	435	2742	872	3062	863	3081	798	3101	1.03803	1.11611	1.0167	1.10665	0.708942	0.139507	0.79776	0.0328251	0	0
P53_f2	TP53	p53-related factors{6.3.1}	648	4126	666	4095	677	3940	592	3958	650	4055	750	3893	0.965663	0.914015	0.93309	0.776371	0.678823	0.141127	0.299941	3.68259e-06	0	0
PBX1_do	PBX1	TALE-type homeo domain factors{3.1.4}	1134	5607	1060	5370	1130	5617	819	5407	947	5439	819	5387	1.02459	1.00533	0.869955	0.996301	0.708006	0.924372	0.00522788	0.956521	0	0
PBX2_f1	PBX2	TALE-type homeo domain factors{3.1.4}	1182	6614	1189	6328	1236	6616	1203	6651	1505	6644	1261	6624	0.951126	0.9566	0.798494	0.950132	0.351036	0.323258	2.61494e-09	0.242347	0	0
PBX3_f2	PBX3	TALE-type homeo domain factors{3.1.4}	570	3661	535	3544	621	3622	412	3460	538	3541	452	3418	1.03137	0.908096	0.783727	0.90044	0.739551	0.134183	0.000343774	0.168216	0	0
PDX1_do	PDX1	HOX-related factors{3.1.1}	344	2810	400	2748	359	2815	686	3098	717	3033	653	3049	0.841025	0.959922	0.93669	1.03392	0.0524014	0.663239	0.275193	0.595208	0	0
PEBB_f1	CBFB		727	4772	722	4831	795	4728	782	4844	803	4863	841	4768	1.01937	0.906034	0.977668	0.915257	0.800153	0.0751647	0.753871	0.0960231	0	0
PIT1_f1	POU1F1	POU domain factors{3.1.10}	1220	8971	1320	8828	1395	8874	1531	9411	1623	9342	1608	9313	0.90951	0.865096	0.936399	0.9422	0.0488188	0.000261087	0.091282	0.118148	0	0
PO2F1_f1	POU2F1	POU domain factors{3.1.10}	860	6214	940	6178	981	6124	1313	6756	1371	6675	1393	6616	0.909593	0.863959	0.946213	0.923038	0.105096	0.00239788	0.192934	0.0401723	0	0
PO2F2_si	POU2F2	POU domain factors{3.1.10}	754	5724	812	5701	832	5667	1178	6275	1197	6195	1265	6167	0.92484	0.897225	0.97158	0.915198	0.225968	0.0479684	0.577299	0.0305261	0	0
PO3F1_f1	POU3F1	POU domain factors{3.1.10}	905	6285	910	6227	937	6252	1354	6693	1385	6679	1346	6676	0.985328	0.960777	0.975572	1.00339	0.820053	0.466062	0.614294	0.955391	0	0
PO5F1_do	POU5F1	POU domain factors{3.1.10}	1057	9550	1085	9433	1058	9253	1556	9945	1676	9964	1806	9996	0.962258	0.967985	0.930175	0.865991	0.515888	0.540478	0.0573273	2.8483e-05	0	0
PPARA_f1	PPARA	Thyroid hormone receptor-related factors (NR1){2.1.2}	776	3878	787	3731	946	3630	437	3573	556	3553	672	3391	0.948647	0.767838	0.781572	0.617173	0.430529	2.05192e-08	0.000211674	3.59466e-16	0	0
PPARA_f2	PPARA	Thyroid hormone receptor-related factors (NR1){2.1.2}	1069	5456	1149	5450	1218	5317	791	5205	783	5203	917	5070	0.929351	0.855308	1.00983	0.840223	0.158044	0.000127256	0.910352	0.000351378	0	0
PPARG_f1	PPARG	Thyroid hormone receptor-related factors (NR1){2.1.2}	889	6556	917	6582	1020	6419	710	6455	662	6504	797	6350	0.97331	0.853356	1.08065	0.87635	0.708942	0.000682736	0.216911	0.0152091	0	0
PPARG_si	PPARG	Thyroid hormone receptor-related factors (NR1){2.1.2}	728	4239	779	4191	901	4220	550	4202	640	4157	659	4044	0.923949	0.80437	0.850172	0.803216	0.225968	1.00703e-05	0.00866411	0.000175914	0	0
PRDM1_f1	PRDM1	More than 3 adjacent zinc finger factors{2.3.3}	1416	9760	1440	9768	1517	9648	1239	9520	1227	9502	1280	9430	0.984139	0.92271	1.00787	0.958818	0.783281	0.0437078	0.910352	0.353615	0	0
PRGR_do	PGR	Steroid hormone receptors (NR3){2.1.1}	869	5383	935	5335	1151	5248	976	5518	1047	5464	1094	5245	0.921124	0.736061	0.923065	0.848001	0.16041	3.67041e-12	0.0992332	0.000147215	0	0
PRGR_f1	PGR	Steroid hormone receptors (NR3){2.1.1}	792	5020	823	5046	966	4989	921	5133	887	5072	960	4980	0.967317	0.814813	1.02599	0.930779	0.65805	1.76635e-05	0.680861	0.145408	0	0
PRRX2_f1	PRRX2	Paired-related HD factors{3.1.3}	315	2501	302	2313	268	2477	613	2796	802	2813	631	2847	0.964641	1.16409	0.768986	0.989194	0.774635	0.104306	2.5293e-07	0.892149	0	0
PTF1A_f1	PTF1A	Tal-related factors{1.2.3}	1008	6635	1045	6753	1120	6569	893	6591	819	6561	944	6394	0.981748	0.891047	1.08539	0.9177	0.783281	0.0109944	0.1337	0.0904822	0	0
RARA_f1	RARA	Thyroid hormone receptor-related factors (NR1){2.1.2}	432	2115	435	2031	493	1954	216	1895	304	1895	371	1835	0.953661	0.809564	0.710526	0.563776	0.631146	0.00101131	0.000233734	3.46289e-12	0	0
RARA_f2	RARA	Thyroid hormone receptor-related factors (NR1){2.1.2}	757	4591	782	4586	898	4512	595	4393	602	4378	628	4252	0.966976	0.828479	0.984997	0.917042	0.65805	0.000120229	0.870565	0.177381	0	0
RARG_do	RARG	Thyroid hormone receptor-related factors (NR1){2.1.2}	825	6106	837	5986	947	5929	676	5831	763	5854	798	5654	0.966292	0.845919	0.889471	0.821404	0.648596	0.00054796	0.0436332	0.000248601	0	0
RARG_f1	RARG	Thyroid hormone receptor-related factors (NR1){2.1.2}	846	4327	928	4220	973	4098	529	3963	621	3900	744	3851	0.889095	0.82346	0.83831	0.690927	0.0327523	2.10183e-05	0.00456373	1.97711e-11	0	0
RELB_si	RELB	NF-kappaB-related factors{6.1.1}	648	3661	590	3736	736	3613	684	3651	574	3688	658	3503	1.12081	0.868891	1.20371	0.997375	0.102813	0.0107806	0.00143601	0.982907	0	0
REL_do	REL	NF-kappaB-related factors{6.1.1}	561	3481	553	3622	640	3474	670	3544	504	3555	630	3439	1.05556	0.8748	1.33349	1.03198	0.495933	0.0281916	1.15511e-06	0.634521	0	0
REST_f1	REST	Factors with multiple dispersed zinc fingers{2.3.4}	971	5346	958	5357	1047	5266	649	5102	635	5104	736	4925	1.01566	0.913533	1.02245	0.851202	0.805978	0.0542451	0.789766	0.00374976	0	0
RFX1_f1	RFX1	RFX-related factors{3.3.3}	498	2738	484	2724	513	2760	465	2766	515	2802	507	2754	1.02366	0.97856	0.914664	0.913181	0.800153	0.798233	0.216911	0.193058	0	0
RFX2_f1	RFX2	RFX-related factors{3.3.3}	581	3360	597	3390	539	3313	560	3321	523	3339	597	3302	0.981889	1.06284	1.07655	0.932657	0.820053	0.361939	0.299941	0.273251	0	0
RFX3_f1	RFX3	RFX-related factors{3.3.3}	486	3434	525	3348	510	3396	651	3550	744	3562	685	3515	0.902531	0.942396	0.877958	0.940995	0.201772	0.412049	0.0199755	0.311747	0	0
RORA_f1	RORA	Thyroid hormone receptor-related factors (NR1){2.1.2}	848	4541	837	4408	994	4430	741	4484	863	4467	892	4340	0.983469	0.832265	0.855377	0.80404	0.800153	5.84638e-05	0.00240423	9.24684e-06	0	0
RORG_f1	RORC	Thyroid hormone receptor-related factors (NR1){2.1.2}	874	4592	885	4457	972	4530	830	4588	1001	4600	886	4488	0.958537	0.887036	0.83134	0.916376	0.495933	0.0116318	7.51169e-05	0.0869952	0	0
RUNX1_f1	RUNX1	Runt-related factors{6.4.1}	463	3866	455	3874	497	3765	662	4117	666	4145	712	4085	1.01969	0.907252	1.00075	0.922548	0.838889	0.191469	1	0.170971	0	0
RUNX2_f1	RUNX2	Runt-related factors{6.4.1}	641	4646	607	4689	684	4578	838	4782	778	4837	877	4710	1.06579	0.923418	1.08951	0.941143	0.41982	0.200321	0.117814	0.247357	0	0
RUNX3_si	RUNX3	Runt-related factors{6.4.1}	655	4161	639	4174	660	4205	778	4360	796	4350	790	4340	1.02824	1.00292	0.975145	0.980293	0.739551	0.988881	0.724445	0.757433	0	0
RXRA_f1	RXRA	RXR-related receptors (NR2){2.1.3}	1079	6608	1085	6560	1201	6428	731	6201	775	6212	844	6081	0.987246	0.873945	0.944899	0.849353	0.825134	0.00145171	0.361367	0.00181737	0	0
RXRB_f1	RXRB	RXR-related receptors (NR2){2.1.3}	1102	5098	1111	4981	1282	4843	605	4665	738	4662	851	4416	0.969135	0.816598	0.819256	0.672982	0.592212	2.91613e-07	0.000492803	1.02531e-14	0	0
RXRG_f1	RXRG	RXR-related receptors (NR2){2.1.3}	706	4519	645	4490	720	4442	779	4528	813	4564	809	4460	1.08755	0.963848	0.965798	0.948456	0.225968	0.552788	0.592705	0.334651	0	0
SMAD3_f1	SMAD3	SMAD factors{7.1.1}	791	4444	854	4558	1014	4443	783	4344	693	4311	768	4171	0.94999	0.779903	1.12129	0.978928	0.435291	1.2336e-07	0.0398958	0.738204	0	0
SMAD4_si	SMAD4	SMAD factors{7.1.1}	728	3936	762	4018	920	4034	770	3946	740	3924	668	3754	0.975284	0.811007	1.03474	1.09661	0.750817	1.58886e-05	0.610329	0.096105	0	0
SMRC1_f1	SMARCC1	Myb/SANT domain factors{3.5.1}	1476	6254	1573	6321	1592	5846	696	5425	666	5478	1098	5278	0.948387	0.866651	1.05525	0.616704	0.225968	3.0068e-05	0.417104	5.0409e-26	0	0
SNAI1_f1	SNAI1	More than 3 adjacent zinc finger factors{2.3.3}	853	4674	866	4634	1024	4502	651	4412	656	4419	790	4203	0.976559	0.802354	0.993953	0.785015	0.739551	1.3287e-06	0.955472	4.67718e-06	0	0
SNAI2_f1	SNAI2	More than 3 adjacent zinc finger factors{2.3.3}	548	2625	547	2636	639	2532	432	2516	423	2521	536	2415	1.00603	0.827207	1.02331	0.773616	0.927358	0.00077774	0.83803	5.3946e-05	0	0
SOX2_f1	SOX2	SOX-related factors{4.1.1}	1015	9717	1094	9633	1034	9632	1528	10226	1753	10232	1635	10225	0.919768	0.973038	0.87216	0.934465	0.135389	0.614856	0.000127286	0.0728734	0	0
SOX4_f1	SOX4	SOX-related factors{4.1.1}	888	5594	931	5599	1013	5680	1312	5785	1334	5764	1263	5703	0.954666	0.890081	0.979938	1.02407	0.453147	0.0152519	0.69174	0.596526	0	0
SOX5_f1	SOX5	SOX-related factors{4.1.1}	453	5130	538	5008	556	5164	1227	6025	1312	5931	1215	5946	0.821983	0.820148	0.920623	0.996635	0.0117895	0.00335169	0.0469512	0.955213	0	0
SOX9_f1	SOX9	SOX-related factors{4.1.1}	758	5803	774	5810	808	5849	1387	6406	1380	6400	1329	6350	0.98051	0.945555	1.00413	1.03452	0.790534	0.332551	0.955472	0.419456	0	0
SP1_f1	SP1	Three-zinc finger Krüppel-related factors{2.3.1}	1151	6718	920	6695	937	6525	599	6050	516	6311	739	6127	1.2468	1.1931	1.21093	0.820871	3.16037e-06	6.39229e-05	0.00339424	0.000547497	0	0
SP1_f2	SP1	Three-zinc finger Krüppel-related factors{2.3.1}	1035	8835	917	8812	856	8613	630	7998	415	8297	667	8023	1.12574	1.17873	1.57482	0.94748	0.0327523	0.000676028	6.84999e-12	0.423827	0	0
SP2_si	SP2	Three-zinc finger Krüppel-related factors{2.3.1}	767	5185	632	5201	704	5141	710	4867	536	5074	583	4994	1.21735	1.08024	1.38097	1.24962	0.00136217	0.193401	3.29115e-08	9.53291e-05	0	0
SP3_f1	SP3	Three-zinc finger Krüppel-related factors{2.3.1}	1037	8388	898	8377	825	8226	642	7558	460	7919	602	7638	1.15327	1.23269	1.46231	1.07773	0.00857022	1.56773e-05	3.01297e-09	0.255186	0	0
SPI1_si	SPI1	Ets-related factors{3.5.2}	1614	13173	1615	13104	1595	12867	957	12432	1002	12335	1069	12227	0.994146	0.988406	0.947638	0.880467	0.901382	0.800572	0.335499	0.00754636	0	0
SPIB_f1	SPIB	Ets-related factors{3.5.2}	1104	8298	1196	8289	1238	8232	1151	8241	1138	8212	1140	8093	0.922076	0.884668	1.00786	0.991517	0.124343	0.0044957	0.913193	0.890554	0	0
SRBP1_f2	SREBF1	bHLH-ZIP factors{1.2.6}	1139	4630	1006	4521	1065	4439	479	3931	586	4020	634	3964	1.10555	1.02536	0.835913	0.761863	0.0450961	0.611999	0.00595662	9.24684e-06	0	0
SRBP2_f1	SREBF2	bHLH-ZIP factors{1.2.6}	1266	6567	1141	6505	1185	6382	517	5685	565	5854	664	5652	1.09908	1.03826	0.942246	0.774095	0.0507297	0.408107	0.425701	2.31118e-05	0	0
SRF_do	SRF	Responders to external signals (SRF/RLM1){5.1.2}	646	3822	607	3799	657	3816	779	4044	798	4048	773	3974	1.05785	0.981714	0.977156	0.990318	0.451801	0.792157	0.735192	0.891252	0	0
SRY_f1	SRY	SOX-related factors{4.1.1}	858	8730	940	8599	890	8636	2093	9912	2201	9809	2121	9840	0.899069	0.953665	0.94105	0.979631	0.073334	0.394889	0.0562614	0.550181	0	0
STA5A_do	STAT5A	STAT factors{6.2.1}	816	4905	942	4936	973	4867	731	4832	716	4699	758	4670	0.871717	0.832146	0.992848	0.932048	0.0133562	9.87577e-05	0.937095	0.219673	0	0
STA5B_f1	STAT5B	STAT factors{6.2.1}	948	5544	929	5530	1094	5457	739	5423	782	5458	833	5283	1.01788	0.852946	0.951112	0.864252	0.790534	0.000289651	0.414332	0.0050314	0	0
STAT1_f2	STAT1	STAT factors{6.2.1}	825	6304	872	6407	964	6124	922	6341	854	6296	1079	6153	0.961559	0.831373	1.07196	0.829161	0.566991	0.000127256	0.203244	2.8483e-05	0	0
STAT2_f1	STAT2	STAT factors{6.2.1}	1479	13205	1610	13081	1523	12810	1547	13095	1565	12964	1751	12889	0.910007	0.942061	0.97861	0.869597	0.0327523	0.150866	0.655842	8.98096e-05	0	0
STAT3_si	STAT3	STAT factors{6.2.1}	843	5121	842	5227	1012	4980	816	5088	761	5077	949	4830	1.02191	0.810068	1.06996	0.816251	0.773763	5.80779e-06	0.239667	1.75298e-05	0	0
STAT4_si	STAT4	STAT factors{6.2.1}	1087	6716	1173	6822	1160	6578	1149	6826	1096	6717	1253	6657	0.94131	0.917814	1.03162	0.894296	0.258358	0.0562464	0.571971	0.00665205	0	0
STAT6_do	STAT6	STAT factors{6.2.1}	827	6020	1006	6048	1002	5903	891	6059	847	5894	918	5874	0.825891	0.809308	1.0233	0.940953	0.000279905	9.0693e-06	0.738943	0.242347	0	0
STF1_f1	NR5A1	FTZ-F1-related receptors (NR5){2.1.5}	766	3910	702	3903	765	3808	635	3748	669	3842	739	3706	1.08921	0.975186	0.972983	0.84964	0.185005	0.677862	0.731181	0.00272009	0	0
SUH_f1	RBPJ	CSL-related factors{6.1.4}	816	4568	904	4678	994	4524	894	4599	817	4532	952	4439	0.924391	0.813018	1.07831	0.906405	0.185335	9.0693e-06	0.157472	0.0382173	0	0
TAL1_f1	TAL1	Tal-related factors{1.2.3}	872	4355	873	4463	934	4306	892	4291	755	4287	951	4211	1.02363	0.923114	1.18036	0.920473	0.739551	0.110645	0.000906226	0.0842649	0	0
TAL1_f2	TAL1	Tal-related factors{1.2.3}	888	6410	895	6341	916	6263	1122	6519	1102	6575	1184	6487	0.981499	0.9472	1.02689	0.942983	0.790534	0.312988	0.634394	0.198092	0	0
TBP_f1	TBP	TBP-related factors{8.1.1}	649	6346	749	6074	645	6318	1265	6934	1544	6839	1314	6933	0.82935	1.00176	0.808076	0.96257	0.00292706	0.988881	7.95666e-09	0.375431	0	0
TCF7_f1	TCF7	TCF-7-related factors{4.1.3}	802	4537	737	4506	784	4484	942	4699	1024	4748	997	4672	1.08076	1.01101	0.929515	0.939406	0.225968	0.881999	0.136714	0.20018	0	0
TF65_f2	RELA	NF-kappaB-related factors{6.1.1}	641	3671	700	3814	796	3661	612	3639	465	3608	600	3490	0.951385	0.803083	1.30492	0.978236	0.495933	2.89173e-05	2.32595e-05	0.761324	0	0
TF7L2_f1	TCF7L2	TCF-7-related factors{4.1.3}	1127	7161	1083	7035	1215	7123	1163	7114	1317	7148	1247	7028	1.02232	0.92265	0.887288	0.921364	0.739551	0.0708767	0.00394579	0.0548016	0	0
TFAP4_si	TFAP4	bHLH-ZIP factors{1.2.6}	629	3506	629	3675	724	3577	621	3521	458	3513	553	3373	1.0482	0.886378	1.35281	1.07576	0.543985	0.0347497	1.15511e-06	0.258145	0	0
TFE2_f2	TCF3	E2A-related factors{1.2.1}	751	4269	777	4377	934	4183	674	4138	575	4137	725	3975	0.99099	0.78787	1.17189	0.893035	0.901382	7.41856e-07	0.00863162	0.0401943	0	0
TFE3_f1	TFE3	bHLH-ZIP factors{1.2.6}	755	3673	787	3635	881	3486	650	3545	685	3531	804	3431	0.949414	0.81335	0.945158	0.782459	0.435291	1.58886e-05	0.375849	1.81454e-06	0	0
TFEB_f1	TFEB	bHLH-ZIP factors{1.2.6}	538	2128	568	2077	556	2059	382	1960	414	1954	454	1961	0.924483	0.936251	0.919881	0.841839	0.284605	0.294587	0.295526	0.0131176	0	0
THA_f1	THRA	Thyroid hormone receptor-related factors (NR1){2.1.2}	866	4512	932	4450	1042	4295	485	4147	617	4075	736	3954	0.916416	0.791123	0.772414	0.628299	0.13057	2.26804e-07	3.88639e-05	3.11563e-16	0	0
THA_f2	THRA	Thyroid hormone receptor-related factors (NR1){2.1.2}	1049	6016	1008	5914	1195	5789	612	5683	630	5635	713	5360	1.02303	0.844702	0.963224	0.80956	0.739551	5.24852e-05	0.623904	0.000199634	0	0
THB_do	THRB	Thyroid hormone receptor-related factors (NR1){2.1.2}	828	5729	956	5643	1007	5474	620	5293	653	5192	747	4997	0.853107	0.785646	0.931347	0.783571	0.00319683	3.4783e-07	0.284962	1.01388e-05	0	0
THB_f1	THRB	Thyroid hormone receptor-related factors (NR1){2.1.2}	913	4258	935	4113	1065	4049	511	3844	627	3831	686	3636	0.943218	0.815198	0.812236	0.704591	0.315199	2.76597e-06	0.000841121	9.1416e-10	0	0
TYY1_f2	YY1	More than 3 adjacent zinc finger factors{2.3.3}	590	4653	570	4549	612	4505	601	4495	671	4496	710	4467	1.01195	0.933388	0.895877	0.841206	0.895632	0.294587	0.0774388	0.00227251	0	0
USF1_f1	USF1	bHLH-ZIP factors{1.2.6}	500	2830	607	2797	618	2678	429	2713	457	2645	558	2587	0.814118	0.765607	0.915202	0.733111	0.00219166	6.35461e-06	0.246496	9.02691e-07	0	0
USF2_f1	USF2	bHLH-ZIP factors{1.2.6}	618	3221	649	3201	688	3081	432	3013	438	2993	567	2915	0.946322	0.859213	0.979754	0.737123	0.455321	0.00682551	0.869381	1.65259e-06	0	0
VDR_f1	VDR	Thyroid hormone receptor-related factors (NR1){2.1.2}	956	4301	989	4211	1111	4102	559	3965	645	3913	755	3762	0.946406	0.820673	0.855301	0.702491	0.340041	3.20662e-06	0.011305	6.30659e-11	0	0
VDR_f2	VDR	Thyroid hormone receptor-related factors (NR1){2.1.2}	809	4329	775	4234	803	4138	590	4067	712	4074	792	4060	1.02096	0.963021	0.830078	0.743667	0.783281	0.513359	0.00126877	2.59474e-08	0	0
XBP1_f1	XBP1	XBP-1-related factors{1.1.5}	394	1563	386	1570	357	1604	339	1553	325	1559	315	1605	1.0253	1.13259	1.04711	1.11223	0.800153	0.107613	0.643853	0.211385	0	0
ZFX_f1	ZFX	More than 3 adjacent zinc finger factors{2.3.3}	610	5727	436	5732	558	5571	274	5126	288	5370	383	5141	1.4003	1.06341	0.996675	0.717498	1.44882e-06	0.375247	1	6.67519e-05	0	0
ZIC1_f1	ZIC1	More than 3 adjacent zinc finger factors{2.3.3}	776	4464	675	4358	781	4329	506	4207	577	4285	587	4153	1.12233	0.96355	0.893209	0.850946	0.0710168	0.540478	0.09661	0.0103193	0	0
ZIC2_f1	ZIC2	More than 3 adjacent zinc finger factors{2.3.3}	771	4419	700	4344	802	4290	531	4158	632	4229	676	4144	1.08273	0.933283	0.854537	0.782858	0.225968	0.208202	0.012604	2.69899e-05	0	0
ZIC3_f1	ZIC3	More than 3 adjacent zinc finger factors{2.3.3}	584	3241	541	3188	624	3192	424	3097	487	3122	488	3059	1.06183	0.921748	0.877665	0.858192	0.451801	0.196141	0.0740549	0.028179	0	0
ZN350_f1	ZNF350	More than 3 adjacent zinc finger factors{2.3.3}	816	5034	771	5013	889	4920	653	4825	683	4948	751	4780	1.05395	0.897099	0.980449	0.861398	0.43708	0.0347497	0.80308	0.006845	0	0
ZN384_f1	ZNF384	More than 3 adjacent zinc finger factors{2.3.3}	740	7587	753	7426	745	7657	1214	8053	1422	8012	1195	8041	0.961882	1.00245	0.849381	1.01439	0.611825	0.988881	3.93444e-05	0.777141	0	0

## Sheet: ST4. TFBS pred. Lung Adeno
Motif name (HOCOMOCO v9)	TF gene (Gene symbol)	TF family (TFClass)	Predicted TFBS, affinity loss cases	Predicted TFBS, total for germline alleles	Control (genomic) predicted TFBS, affinity loss cases	Control (genomic) predicted TFBS, total for germline alleles	Control (shuffle) predicted TFBS, affinity loss cases	Control (shuffle) predicted TFBS, total for germline alleles	Predicted TFBS, affinity gain cases	Predicted TFBS, total for mutated alleles	Control (genomic) predicted TFBS, affinity gain cases	Control (genomic) predicted TFBS, total for simulated substitutions	Control (shuffle) predicted TFBS, affinity gain cases	Control (shuffle) predicted TFBS, total for simulated substitutions	Affinity loss, relative rate (cancer/genomic control)	Affinity loss, relative rate (cancer/shuffle control)	Affinity gain, relative rate (cancer/genomic control)	Affinity gain, relative rate (cancer/shuffle control)	Affinity loss significance (FDR-corrected two-tail Fisher's exact test P-value), versus genomic control	Affinity loss significance (FDR-corrected two-tail Fisher's exact test P-value), versus shuffle control	Affinity gain significance (FDR-corrected two-tail Fisher's exact test P-value), versus genomic control	Affinity gain significance (FDR-corrected two-tail Fisher's exact test P-value), versus shuffle control	TFBS missing from genomic control	TFBS missing from shuffle control
AHR_si	AHR	PAS domain factors{1.2.5}	1318	4658	2483	9263	2356	9862	1046	4477	2236	9102	1669	9130	1.05558	1.18442	0.951064	1.27808	0.111961	2.71105e-08	0.180745	1.09676e-11	0	0
AIRE_f2	AIRE	AIRE{5.3.1}	6137	39169	12975	78250	13726	79329	6116	40837	12508	81168	11558	80616	0.94491	0.905527	0.971875	1.04461	0.000263837	2.7522e-12	0.07762	0.00383519	0	0
ALX1_si	ALX1	Paired-related HD factors{3.1.3}	4026	37404	7921	73749	8441	75454	8078	41496	16885	83136	15667	83057	1.00215	0.962153	0.958486	1.03202	0.933764	0.0394077	0.00111567	0.0133289	0	0
ANDR_do	AR	Steroid hormone receptors (NR3){2.1.1}	3496	18898	7239	38074	7624	37780	3543	19148	7013	38118	7209	37534	0.972984	0.916716	1.00571	0.96338	0.218388	3.15649e-06	0.819558	0.052259	0	0
AP2A_f2	TFAP2A	AP-2{1.3.1}	6329	22581	12136	45665	12767	45146	1879	18183	3324	36982	3673	36071	1.05463	0.991111	1.14972	1.01484	0.000255243	0.523302	2.04617e-06	0.604317	0	0
AP2B_f1	TFAP2B	AP-2{1.3.1}	4557	17347	8572	34970	9281	35097	1438	14000	2765	28727	2791	28408	1.07169	0.993413	1.06715	1.04547	6.56944e-05	0.693596	0.0618455	0.1718	0	0
AP2C_f1	TFAP2C	AP-2{1.3.1}	4873	18193	9280	36797	10173	36706	1566	14899	2843	30421	2969	29218	1.06208	0.966452	1.12469	1.03437	0.000324881	0.0260175	0.000277646	0.274554	0	0
ARI5B_f1	ARID5B	ARID-related factors{3.7.1}	3949	29686	7965	59275	8071	60132	5620	31621	10991	62911	10107	62979	0.989968	0.991092	1.0173	1.10748	0.669166	0.647721	0.317449	4.52625e-11	0	0
ARNT_f1	ARNT	PAS domain factors{1.2.5}	1217	3950	2401	7993	2277	8403	1079	3833	2090	7721	1682	7847	1.02568	1.13701	1.03994	1.31329	0.490866	3.29646e-05	0.294189	5.00552e-15	0	0
ATF1_si	ATF1	CREB-related factors{1.1.7}	1594	8608	3424	16733	3337	17048	1653	8532	3706	16810	3507	16996	0.904953	0.946026	0.878788	0.938929	0.000840247	0.0514675	3.27812e-06	0.0221452	0	0
ATF2+ATF4_f1	ATF2,ATF4	Jun-related factors{1.1.1}; ATF-4-related factors{1.1.6}	2150	11229	4398	21956	4363	22370	2470	11548	5448	22957	5154	23099	0.955862	0.981699	0.901298	0.958603	0.10016	0.464954	3.84907e-06	0.0600957	0	0
ATF3_f1	ATF3	Fos-related factors{1.1.2}	2366	13830	4902	27336	5138	27408	2932	14226	6004	28228	5946	28059	0.954013	0.91259	0.968993	0.972587	0.0733812	6.41673e-05	0.172455	0.188043	0	0
ATF5_si	ATF5	ATF-4-related factors{1.1.6}	7947	47663	17356	96472	18373	95514	7112	46882	13118	92283	13785	91135	0.926773	0.86678	1.06718	1.00291	5.11397e-09	1.70213e-31	7.06382e-06	0.839564	0	0
ATF6A_si	ATF6	CREB-related factors{1.1.7}	3273	12610	6763	25267	6265	25269	2403	11476	4764	22839	4744	23426	0.969717	1.04688	1.00385	1.03399	0.153831	0.0179311	0.901561	0.152054	0	0
BACH1_si	BACH1	Jun-related factors{1.1.1}	4128	20118	8136	39961	8771	40146	4455	20223	9332	40626	9166	39771	1.00781	0.939178	0.959028	0.955848	0.725499	0.000250543	0.017555	0.00629434	0	0
BATF_si	BATF	B-ATF-related factors{1.1.4}	4192	28211	8937	55683	9501	55075	4745	28716	10712	57196	11314	56809	0.925835	0.861367	0.882282	0.829685	3.70591e-05	2.81762e-18	1.50189e-14	7.6938e-33	0	0
BCL6_f1	BCL6	More than 3 adjacent zinc finger factors{2.3.3}	5947	43548	12346	88070	13481	86311	7329	45170	13862	89869	14902	88020	0.974163	0.874327	1.05191	0.958366	0.125458	1.95147e-20	0.000377798	0.00147956	0	0
BHE40_f2	BHLHE40	Hairy-related factors{1.2.4}	2051	8580	4098	16965	3989	17073	1580	8109	3377	16275	3375	16428	0.989601	1.02311	0.939031	0.94842	0.734188	0.367922	0.0373596	0.0611649	0	0
BMAL1_f1	ARNTL	PAS domain factors{1.2.5}	3005	12161	5973	24177	5758	23849	2078	11258	4329	22641	4620	22818	1.0002	1.02347	0.965367	0.911633	1	0.258825	0.204319	0.000135465	0	0
CDX1_f1	CDX1	HOX-related factors{3.1.1}	4674	34361	9056	68856	9492	68813	7544	37454	14840	75221	14908	74890	1.03426	0.986133	1.02096	1.01183	0.0836679	0.431729	0.152469	0.373336	0	0
CDX2_f1	CDX2	HOX-related factors{3.1.1}	4650	47554	8573	94300	8881	93236	8096	52200	17252	104663	18038	104719	1.07559	1.02657	0.940922	0.900403	0.000125892	0.142919	3.19816e-06	1.81237e-17	0	0
CEBPA_do	CEBPA	C/EBP-related{1.1.8}	3747	31114	7594	61787	8334	61190	5812	32927	11640	66051	12198	65424	0.979838	0.884209	1.00161	0.946721	0.36681	3.551e-11	0.946042	0.000211743	0	0
CEBPB_f1	CEBPB	C/EBP-related{1.1.8}	3101	25146	6545	49849	6654	49207	4343	26452	8912	52521	9551	52688	0.939247	0.911962	0.967585	0.90572	0.00550328	8.01081e-06	0.0838212	4.12514e-09	0	0
CEBPD_f1	CEBPD	C/EBP-related{1.1.8}	3221	27155	6920	54150	7051	54233	4996	29117	9851	57832	10115	57849	0.928182	0.912334	1.00731	0.981309	0.000692465	5.62594e-06	0.70865	0.253141	0	0
CEBPE_f1	CEBPE	C/EBP-related{1.1.8}	2715	23587	5760	46901	5630	47060	4376	25543	8855	50509	9150	50941	0.937253	0.962145	0.977205	0.953788	0.00781346	0.0906835	0.235966	0.00595482	0	0
CEBPG_si	CEBPG	C/EBP-related{1.1.8}	3704	31026	7504	61579	8144	61670	5594	33042	11403	65847	11333	65116	0.979682	0.904027	0.977627	0.972745	0.36681	7.98228e-08	0.183604	0.0747125	0	0
COE1_f2	EBF1	Early B-Cell Factor-related factors{6.1.5}	5700	23998	10837	48491	12578	47452	2051	20155	3720	41029	4293	38550	1.0628	0.896072	1.12236	0.91379	0.000111812	3.72256e-15	3.96289e-05	0.000536372	0	0
COT1_f1	NR2F1	RXR-related receptors (NR2){2.1.3}	4913	23187	9688	45995	10939	45353	3900	22062	8397	44375	8933	42952	1.00596	0.878477	0.934187	0.849974	0.777573	1.79001e-17	0.000281385	5.67978e-21	0	0
COT1_si	NR2F1	RXR-related receptors (NR2){2.1.3}	4709	23569	9388	46445	10258	45384	3890	22464	8417	45000	9317	43876	0.988447	0.88395	0.925801	0.81548	0.561677	5.01457e-15	3.62511e-05	1.05684e-32	0	0
COT2_f1	NR2F2	RXR-related receptors (NR2){2.1.3}	4832	26006	9473	50685	10435	49698	3482	24567	8351	49371	8988	48007	0.994135	0.884911	0.837935	0.757039	0.784922	7.83482e-15	1.12084e-20	1.76559e-53	0	0
COT2_f2	NR2F2	RXR-related receptors (NR2){2.1.3}	6455	35628	12898	70383	14671	69088	4171	33373	9085	66937	10132	65253	0.988667	0.853194	0.920844	0.804915	0.501546	4.62569e-32	7.46562e-06	2.941e-37	0	0
CREB1_f1	CREB1	CREB-related factors{1.1.7}	1311	6874	2709	13521	2659	14240	1621	7084	3405	14139	2965	14399	0.951904	1.02137	0.95018	1.11125	0.171134	0.514643	0.0852535	0.000192753	0	0
CREM_f1	CREM	CREB-related factors{1.1.7}	2478	13272	5364	26122	5457	26084	2573	13098	5568	25902	5646	25909	0.909248	0.892453	0.913837	0.901456	5.68107e-05	2.27312e-07	6.57997e-05	1.44503e-06	0	0
CRX_si	CRX	Paired-related HD factors{3.1.3}	2388	17407	4944	34152	5283	35382	3317	18094	7307	36206	6166	35875	0.94765	0.918781	0.908348	1.06659	0.0412856	0.000282312	1.31998e-06	0.00141547	0	0
CTCF_f2	CTCF	More than 3 adjacent zinc finger factors{2.3.3}	4793	22176	9332	44456	9934	44347	2204	19350	4342	39237	4441	38206	1.02963	0.96486	1.02929	0.979899	0.111961	0.0260175	0.309488	0.434089	0	0
CUX1_f1	CUX1	HD-CUT factors{3.1.9}	1470	10529	2826	20774	2774	21800	2023	10830	4389	21706	3553	22050	1.02631	1.09719	0.923808	1.15926	0.477577	0.00281267	0.00227721	1.27841e-08	0	0
DBP_si	DBP	C/EBP-related{1.1.8}	3459	23434	6690	47362	7047	47880	6203	26244	11749	52422	11169	52089	1.04498	1.00289	1.05459	1.10231	0.0469746	0.886948	0.000326048	8.28991e-12	0	0
DDIT3_f1	DDIT3	C/EBP-related{1.1.8}	3487	20781	7515	41308	8382	41459	3736	21275	7976	41866	8014	40895	0.922339	0.829959	0.921751	0.896103	6.49372e-05	1.89658e-24	1.82153e-05	1.27668e-09	0	0
DLX3_do	DLX3	NK-related factors{3.1.2}	2518	25769	5276	50657	5302	51337	4705	27561	10104	54800	9575	55151	0.938194	0.946126	0.925874	0.983285	0.0134366	0.0194705	5.35107e-06	0.319306	0	0
E2F1_f2	E2F1	E2F-related factors{3.3.2}	3816	17479	8258	35335	7489	35717	2129	16200	4179	31548	4064	32819	0.934162	1.04122	0.992111	1.06129	0.000296992	0.0271564	0.808821	0.0218817	0	0
E2F2_f1	E2F2	E2F-related factors{3.3.2}	1279	4506	2541	9046	2400	9737	995	4212	1961	8423	1314	8719	1.01049	1.15158	1.01467	1.56749	0.796374	3.87902e-06	0.729723	8.22972e-31	0	0
E2F3_si	E2F3	E2F-related factors{3.3.2}	926	2954	1744	5938	1666	6407	665	2727	1310	5599	945	5730	1.06732	1.20554	1.04226	1.47863	0.103756	1.79916e-07	0.399259	5.41831e-17	0	0
E2F4_do	E2F4	E2F-related factors{3.3.2}	2878	12464	5867	25271	5089	25374	1597	11571	3096	23019	3153	23915	0.99458	1.1513	1.02617	1.04684	0.840688	3.10311e-11	0.448746	0.125286	0	0
E2F5_do	E2F5	E2F-related factors{3.3.2}	905	3599	1803	7141	1522	7711	966	3595	1937	7187	1508	7631	0.995933	1.27398	0.997003	1.35975	0.945395	2.4471e-10	0.965771	1.6816e-16	0	0
E2F6_f1	E2F6	E2F-related factors{3.3.2}	5840	27841	12059	56160	11672	55456	2320	24162	4157	47780	4738	48113	0.976886	0.996624	1.10362	0.97504	0.162876	0.823618	0.000210791	0.319306	0	0
EGR1_f2	EGR1	Three-zinc finger Krüppel-related factors{2.3.1}	3804	14891	7053	29648	6902	30056	1442	12450	2873	25456	2718	25828	1.07384	1.11243	1.02624	1.10062	0.000210715	3.46365e-09	0.471165	0.00256307	0	0
EGR2_si	EGR2	Three-zinc finger Krüppel-related factors{2.3.1}	4895	21617	9023	42943	9234	43102	1621	17984	3394	36769	3293	36875	1.0777	1.05698	0.976488	1.00934	1.23842e-05	0.000564577	0.479388	0.763861	0	0
EHF_si	EHF	Ets-related factors{3.5.2}	4729	29729	10664	60934	10107	60022	5326	30623	9227	60205	10021	60499	0.908926	0.944664	1.13482	1.05	1.50347e-08	0.000544178	1.48966e-14	0.0022053	0	0
ELF1_f1	ELF1	Ets-related factors{3.5.2}	3724	21982	8250	44894	8298	43946	3368	21425	5880	41960	6700	41817	0.921885	0.897198	1.12178	0.981136	2.88972e-05	2.06147e-09	6.09568e-08	0.347853	0	0
ELF2_f1	ELF2	Ets-related factors{3.5.2}	5865	31439	12343	63649	13022	62467	4484	30297	8131	60086	8927	59079	0.961989	0.894895	1.09369	0.979476	0.0155877	5.87369e-15	1.13098e-06	0.241649	0	0
ELK1_f1	ELK1	Ets-related factors{3.5.2}	2299	12843	5112	26349	5018	26626	2578	13079	4534	25643	4639	26077	0.922669	0.949834	1.1148	1.108	0.00122629	0.028928	4.6682e-06	6.65419e-06	0	0
ELK4_f1	ELK4	Ets-related factors{3.5.2}	2119	9858	4472	20256	4144	20713	2552	10177	4480	20025	4105	20576	0.97363	1.0744	1.12087	1.25692	0.342941	0.00357336	8.30966e-07	9.87389e-24	0	0
ENOA_si	ENO1		2874	16679	5653	33308	5739	32645	2779	16027	5475	31917	5785	31438	1.01528	0.980161	1.01082	0.942297	0.561677	0.367922	0.688895	0.00586708	0	0
ERG_f1	ERG	Ets-related factors{3.5.2}	2183	12494	5004	25675	4712	25755	2673	12667	4677	24724	4670	25111	0.89649	0.955011	1.11552	1.13468	1.23842e-05	0.0585642	2.38792e-06	1.38396e-08	0	0
ERR1_f1	ESRRA	Steroid hormone receptors (NR3){2.1.1}	4548	22497	8886	44399	9925	43146	3309	21016	7157	42368	8200	41183	1.0101	0.878832	0.932081	0.790771	0.63185	6.5197e-16	0.000624222	1.50287e-36	0	0
ERR2_f1	ESRRB	Steroid hormone receptors (NR3){2.1.1}	4357	21459	8660	42503	9506	41617	3331	20049	6951	40468	7701	39459	0.996506	0.888896	0.967267	0.851297	0.871353	6.2462e-13	0.126391	1.37196e-17	0	0
ERR3_f1	ESRRG	Steroid hormone receptors (NR3){2.1.1}	4103	18052	8044	34971	8494	34920	3438	17822	8047	35633	8160	35103	0.988126	0.934411	0.854216	0.829857	0.574068	6.2438e-05	2.22099e-17	5.37176e-25	0	0
ESR1_do	ESR1	Steroid hormone receptors (NR3){2.1.1}	4249	23715	8420	46781	9491	45748	2441	20936	5428	42403	6283	41121	0.995454	0.863622	0.910816	0.763081	0.840688	1.67439e-18	0.000120624	1.2601e-34	0	0
ESR2_do	ESR2	Steroid hormone receptors (NR3){2.1.1}	5133	26253	9870	51636	11561	49779	2999	23705	6700	47897	8303	45960	1.02289	0.841866	0.90442	0.700296	0.219713	1.13439e-30	3.27812e-06	1.81401e-76	0	0
ESR2_si	ESR2	Steroid hormone receptors (NR3){2.1.1}	4336	18485	8064	35696	9366	34908	1935	16129	5068	32862	5962	31570	1.03834	0.87426	0.777913	0.635267	0.0469746	5.25042e-17	2.51143e-23	8.89229e-84	0	0
ETS1_si	ETS1	Ets-related factors{3.5.2}	4040	23100	8963	47007	9185	46325	3917	22931	7086	45133	7635	44578	0.917231	0.882075	1.08799	0.997337	2.67848e-06	2.7821e-13	1.49193e-05	0.894896	0	0
ETS2_f1	ETS2	Ets-related factors{3.5.2}	5063	27666	11062	55600	11246	54798	3546	25544	6737	50511	7460	50246	0.91982	0.891719	1.0408	0.935002	2.6047e-07	8.18211e-14	0.0654677	0.000518766	0	0
ETV4_f1	ETV4	Ets-related factors{3.5.2}	4460	26439	10305	53925	10793	52632	3919	25622	6981	50135	8014	49286	0.882738	0.822617	1.09846	0.940668	1.37697e-13	8.25212e-34	1.80033e-06	0.000874309	0	0
EVI1_f1	MECOM	Factors with multiple dispersed zinc fingers{2.3.4}	7069	52483	13317	104653	13490	105813	9108	55404	18414	111521	17400	111639	1.05848	1.05649	0.995613	1.05475	0.000159411	8.98665e-05	0.76855	1.1703e-05	0	0
FEV_f1	FEV	Ets-related factors{3.5.2}	5273	30757	11632	62123	12116	61216	5829	31063	11016	61269	11796	60646	0.915613	0.866203	1.04368	0.964757	3.0432e-08	9.62305e-22	0.00772219	0.0159426	0	0
FLI1_f1	FLI1	Ets-related factors{3.5.2}	3446	22529	7677	45664	7671	45274	2498	21192	4357	41804	4584	41658	0.909821	0.902756	1.13097	1.07121	2.67848e-06	7.98228e-08	1.1442e-06	0.00455887	0	0
FOSB_f1	FOSB	Fos-related factors{1.1.2}	3760	20842	7691	41184	7995	41206	4134	21081	9011	41993	8871	41394	0.966038	0.929802	0.913867	0.915048	0.0996888	6.27031e-05	3.41888e-07	1.79713e-07	0	0
FOSL1_f2	FOSL1	Fos-related factors{1.1.2}	4257	26173	8802	52013	9304	51185	4176	26092	9261	51895	9756	51272	0.961127	0.894794	0.896852	0.841127	0.0411327	6.73352e-11	7.43877e-10	8.77692e-25	0	0
FOSL2_f1	FOSL2	Fos-related factors{1.1.2}	4030	24481	8259	48166	8647	47192	3822	24153	9049	48228	10199	48274	0.960039	0.898419	0.84337	0.748989	0.0411327	1.06762e-09	2.61859e-21	1.98295e-65	0	0
FOS_si	FOS	Fos-related factors{1.1.2}	2849	17580	5840	34593	6178	35212	3121	17820	6739	35485	6122	34914	0.959951	0.923669	0.922222	0.998832	0.0934939	0.00016664	0.000103697	0.964846	0	0
FOXA1_f1	FOXA1	Forkhead box (FOX) factors{3.3.1}	6113	52920	13113	105756	13406	104620	10221	57110	20678	113636	21834	113029	0.931617	0.901467	0.983532	0.926484	6.30918e-06	1.33349e-12	0.185072	3.1495e-12	0	0
FOXA2_f1	FOXA2	Forkhead box (FOX) factors{3.3.1}	5527	50824	11568	101283	11738	100891	8774	54857	18220	109571	18581	109056	0.952136	0.934714	0.961862	0.938742	0.00416139	1.62661e-05	0.0024211	1.44363e-07	0	0
FOXA3_f1	FOXA3	Forkhead box (FOX) factors{3.3.1}	6717	60628	14320	121238	14193	120389	10850	65460	22149	129724	22441	129408	0.937989	0.939755	0.970778	0.955812	2.26698e-05	1.19862e-05	0.0112588	3.24645e-05	0	0
FOXC1_f1	FOXC1	Forkhead box (FOX) factors{3.3.1}	5589	52301	12069	103810	12650	103348	9217	56121	19828	111632	20684	111263	0.919162	0.873043	0.924643	0.883447	1.99539e-07	5.24169e-19	5.04489e-11	2.4538e-27	0	0
FOXI1_f1	FOXI1	Forkhead box (FOX) factors{3.3.1}	4026	21461	8249	42934	8899	43460	4724	22061	9441	44037	8821	43212	0.976391	0.916162	0.998814	1.04899	0.248475	4.13117e-07	0.965771	0.0039363	0	0
FOXJ2_f1	FOXJ2	Forkhead box (FOX) factors{3.3.1}	6177	62554	12844	123896	13022	122850	10795	67951	22722	135617	23508	135231	0.952532	0.93158	0.948188	0.913876	0.00269037	1.97726e-06	2.58111e-06	4.21163e-17	0	0
FOXJ3_f2	FOXJ3	Forkhead box (FOX) factors{3.3.1}	6432	91105	13781	179757	14165	176893	12673	98069	26736	194914	28641	193788	0.920892	0.881653	0.942094	0.874352	9.22838e-08	5.93995e-18	1.48112e-08	1.21574e-41	0	0
FOXJ3_si	FOXJ3	Forkhead box (FOX) factors{3.3.1}	6662	86091	14392	169531	15025	167107	12834	92688	27881	183879	29220	182557	0.911538	0.860651	0.913192	0.865081	5.75618e-10	4.22311e-26	3.47737e-19	1.11591e-49	0	0
FOXO1_si	FOXO1	Forkhead box (FOX) factors{3.3.1}	6310	91013	14307	179854	14414	176593	11202	97029	23525	191926	24747	190492	0.87156	0.849405	0.941886	0.888686	3.14968e-20	5.8482e-29	1.36717e-07	3.92418e-28	0	0
FOXO3_si	FOXO3	Forkhead box (FOX) factors{3.3.1}	5028	62983	11634	125411	11739	122579	8609	67451	17835	133726	19960	132965	0.860555	0.833598	0.956989	0.850239	1.13569e-19	2.4145e-29	0.000799599	8.42162e-42	0	0
FOXO4_f1	FOXO4	Forkhead box (FOX) factors{3.3.1}	5045	43262	10760	86155	11406	86856	9001	47743	18427	94788	17947	93967	0.933733	0.888016	0.969795	0.987108	8.00026e-05	1.08779e-13	0.0157469	0.287727	0	0
FOXP2_si	FOXP2	Forkhead box (FOX) factors{3.3.1}	3633	33312	8247	66673	8685	65672	6672	36374	13635	71564	14911	71554	0.881696	0.82466	0.96273	0.880222	1.4114e-10	3.71078e-25	0.0101913	7.62494e-22	0	0
FOXQ1_f1	FOXQ1	Forkhead box (FOX) factors{3.3.1}	6649	61531	13578	122238	14340	122125	12076	67467	25105	134605	25536	134004	0.972821	0.920275	0.959694	0.939283	0.0934939	4.74783e-09	0.000119681	5.99117e-10	0	0
GABP1+GABP2_f1	GABPB1,GABPB2		2919	18091	6779	37284	6670	36875	2985	17685	4844	34381	5195	34789	0.887418	0.892026	1.19799	1.13031	1.9642e-08	2.31881e-08	7.12403e-16	1.31974e-08	0	0
GABPA_f1	GABPA	Ets-related factors{3.5.2}	2664	18724	6205	38192	5889	37856	2500	17954	4311	35137	4679	35717	0.875722	0.914595	1.13492	1.06292	3.37127e-09	4.56917e-05	4.18016e-07	0.0107112	0	0
GATA1_si	GATA1	GATA-type zinc fingers{2.2.1}	3621	24785	7081	49650	7344	50819	5116	26161	10051	52524	8754	52015	1.02439	1.01096	1.02194	1.16198	0.29015	0.590663	0.223214	2.96686e-20	0	0
GATA2_si	GATA2	GATA-type zinc fingers{2.2.1}	3454	20740	6634	41761	7323	42735	4345	21326	8407	42811	7306	42257	1.04836	0.97187	1.03752	1.17842	0.0307549	0.145082	0.0486861	1.41974e-20	0	0
GATA3_si	GATA3	GATA-type zinc fingers{2.2.1}	3719	22213	7019	44799	7372	46098	4786	23158	9283	46673	7768	45952	1.06859	1.04693	1.03908	1.22255	0.00122629	0.0165722	0.0297936	1.8988e-32	0	0
GATA4_f1	GATA4	GATA-type zinc fingers{2.2.1}	3615	24424	6998	49042	7239	50525	5085	25651	10092	51617	8353	51079	1.03726	1.03305	1.01392	1.21223	0.0980956	0.0981095	0.448746	1.39763e-31	0	0
GATA6_f2	GATA6	GATA-type zinc fingers{2.2.1}	3449	23846	6689	47661	7238	48837	5438	25873	10952	51940	9679	51248	1.03058	0.975906	0.996784	1.11286	0.194859	0.222777	0.870798	5.5344e-12	0	0
GCR_do	NR3C1	Steroid hormone receptors (NR3){2.1.1}	6534	43846	13958	87960	15134	86371	5027	42620	10098	84703	11361	83542	0.939099	0.850479	0.98937	0.867329	2.76277e-05	1.47226e-32	0.588778	3.89227e-19	0	0
GCR_si	NR3C1	Steroid hormone receptors (NR3){2.1.1}	4489	28823	9486	57769	10423	56655	4472	28446	8926	56350	9994	55679	0.948467	0.846556	0.992471	0.875856	0.00416139	2.29577e-24	0.720491	9.90876e-16	0	0
GFI1B_f1	GFI1B	More than 3 adjacent zinc finger factors{2.3.3}	5018	32510	10528	64555	11020	63094	5163	33278	11092	65905	11968	65509	0.94645	0.883731	0.921835	0.849228	0.00146036	3.76501e-15	5.97779e-07	7.18689e-27	0	0
GFI1_f1	GFI1	More than 3 adjacent zinc finger factors{2.3.3}	4637	32896	9708	64690	9673	62932	4552	33029	10184	65482	10341	64842	0.939294	0.917074	0.886156	0.864173	0.000531069	2.33656e-07	1.12606e-12	9.35853e-19	0	0
GLI1_f1	GLI1	More than 3 adjacent zinc finger factors{2.3.3}	6390	25122	12511	50137	13600	49497	3676	22170	7496	44760	8051	43513	1.01933	0.925735	0.99008	0.896146	0.226185	5.00595e-09	0.663499	2.03383e-09	0	0
GLI2_f1	GLI2	More than 3 adjacent zinc finger factors{2.3.3}	5196	21988	10010	44003	10979	43406	3588	19591	6976	39825	7629	38861	1.0388	0.934266	1.04555	0.932915	0.0251686	4.94358e-06	0.0312257	0.000199259	0	0
GLI3_si	GLI3	More than 3 adjacent zinc finger factors{2.3.3}	5269	21078	10075	42361	10965	42373	3605	19412	7062	39348	7145	38500	1.05104	0.966005	1.03474	1.00068	0.00234285	0.0207899	0.102601	0.972909	0	0
HEN1_si	NHLH1	Tal-related factors{1.2.3}	4019	21863	8376	43647	9086	42835	2073	19478	4280	38989	4881	37612	0.957913	0.866631	0.969512	0.820111	0.0283056	5.54099e-17	0.295543	8.96894e-16	0	0
HIC1_si	HIC1	Factors with multiple dispersed zinc fingers{2.3.4}	3444	16076	7186	31911	7906	31494	1923	14412	4050	28608	4418	27803	0.951346	0.853407	0.942513	0.839694	0.0152774	1.28585e-18	0.0378031	6.28964e-12	0	0
HIF1A_si	HIF1A	PAS domain factors{1.2.5}	1287	5328	2499	10838	2406	11228	1083	4915	2112	9989	1717	10090	1.0476	1.12725	1.04216	1.29487	0.194859	0.000127936	0.290287	5.52061e-13	0	0
HINFP_f1	HINFP	Factors with multiple dispersed zinc fingers{2.3.4}	943	4257	1856	8283	1609	8893	781	4054	1649	8171	1283	8509	0.988593	1.22434	0.954601	1.27767	0.815828	9.17817e-08	0.308082	8.86294e-09	0	0
HLF_si	HLF	C/EBP-related{1.1.8}	1941	14190	4139	28610	4021	29274	3396	15662	6493	30942	5989	31181	0.945509	0.995844	1.03329	1.1289	0.0552809	0.886948	0.123977	6.86459e-10	0	0
HNF1A_f1	HNF1A	POU domain factors{3.1.10}	3991	44111	8213	86895	8306	86930	7620	47831	16669	95427	16598	95339	0.957255	0.946918	0.912026	0.915083	0.0371058	0.00385271	1.70569e-12	3.71377e-12	0	0
HNF1B_f1	HNF1B	POU domain factors{3.1.10}	3906	36094	7940	71373	8324	72226	7361	39765	15542	79502	15025	79232	0.972771	0.938985	0.946906	0.976162	0.210953	0.000753207	5.75275e-05	0.0706375	0	0
HNF4A_f1	HNF4A	RXR-related receptors (NR2){2.1.3}	5811	27405	11416	54485	12815	53564	4060	25953	8288	52146	8894	50553	1.01201	0.886289	0.98426	0.889177	0.501546	8.18094e-18	0.448746	1.75236e-11	0	0
HNF4G_f1	HNF4G	RXR-related receptors (NR2){2.1.3}	4412	22992	9078	45990	10154	44898	3100	21467	6418	42797	7250	41459	0.972147	0.848494	0.96295	0.825793	0.146519	2.13767e-24	0.0992987	2.50352e-22	0	0
HNF6_f1	ONECUT1	HD-CUT factors{3.1.9}	5665	52001	11198	103261	11859	104973	9504	57027	19909	114050	18507	113486	1.00458	0.964312	0.954711	1.02196	0.825327	0.0207899	0.000129548	0.0706701	0	0
HSF1_f2	HSF1	HSF factors{3.4.1}	5446	33432	11645	67373	11781	66484	5768	33485	11244	66051	11864	65645	0.942457	0.919285	1.01189	0.953115	0.000296992	2.74335e-08	0.487472	0.00132962	0	0
HSF2_si	HSF2	HSF factors{3.4.1}	4189	22044	8121	44102	8342	43695	4060	21901	7945	44182	8290	43649	1.03197	0.995363	1.03089	0.976072	0.114764	0.804195	0.12404	0.181849	0	0
HTF4_f1	TCF12	E2A-related factors{1.2.1}	5388	24999	10164	49843	12134	47999	3006	22716	6064	46097	7671	43961	1.05693	0.852576	1.00594	0.758355	0.000840247	2.00261e-28	0.824089	4.4518e-45	0	0
HXA10_f1	HOXA10	HOX-related factors{3.1.1}	4283	40158	8680	79836	9061	79744	7067	43677	14841	87170	14878	87026	0.980968	0.938637	0.950356	0.946426	0.36681	0.000393754	0.000311689	4.33448e-05	0	0
HXA13_f1	HOXA13	HOX-related factors{3.1.1}	4628	31235	9152	61965	9758	61999	6322	33126	12992	66234	12930	65618	1.00319	0.941403	0.97295	0.968523	0.884479	0.000326018	0.0767084	0.0245487	0	0
HXA1_f1	HOXA1	HOX-related factors{3.1.1}	4638	23023	9050	45693	9864	45726	4303	22854	9042	45899	8796	44903	1.01711	0.933854	0.955758	0.961168	0.380931	2.17204e-05	0.0130532	0.022003	0	0
HXB7_si	HOXB7	HOX-related factors{3.1.1}	3940	32436	7767	63384	8260	64864	6978	35322	15396	70826	14045	70549	0.991278	0.953878	0.908805	0.992327	0.722173	0.0116652	5.75094e-13	0.578538	0	0
HXB8_do	HOXB8	HOX-related factors{3.1.1}	3658	32620	7215	63665	7614	65461	6538	35618	14688	71512	13084	71024	0.989519	0.964116	0.8937	0.996414	0.670078	0.0628195	3.01161e-16	0.806692	0	0
IKZF1_f1	IKZF1	Factors with multiple dispersed zinc fingers{2.3.4}	8638	38265	17208	76921	18932	73984	4503	34272	8489	68558	11038	65984	1.00908	0.882171	1.06112	0.785436	0.529476	4.32888e-28	0.00142067	3.71265e-50	0	0
INSM1_f1	INSM1	Factors with multiple dispersed zinc fingers{2.3.4}	5709	21057	11054	42396	12227	42560	3082	18728	5954	37700	6014	36822	1.03985	0.943725	1.04201	1.00759	0.0131295	2.94365e-05	0.073317	0.731791	0	0
IRF1_si	IRF1	Interferon-regulatory factors{3.5.3}	5001	70691	12817	140508	13108	136014	8890	74271	18391	145013	21797	143841	0.775546	0.734074	0.943809	0.789893	8.74447e-57	8.27714e-86	6.20032e-06	1.11566e-91	0	0
IRF2_f1	IRF2	Interferon-regulatory factors{3.5.3}	5185	54624	12607	109167	12484	106810	7967	56775	16429	111503	18247	111311	0.821949	0.812126	0.952386	0.856021	1.54028e-35	2.86591e-40	0.000310489	4.10154e-36	0	0
IRF3_f1	IRF3	Interferon-regulatory factors{3.5.3}	5652	68038	14127	136222	13372	133244	7614	70164	14899	137230	17047	137148	0.801028	0.827755	0.999518	0.873052	2.58276e-49	1.68185e-35	0.994075	2.05062e-25	0	0
IRF4_si	IRF4	Interferon-regulatory factors{3.5.3}	8590	107029	21256	213169	18910	208934	11467	109564	22459	214923	24646	214561	0.804886	0.886767	1.00155	0.911142	1.77298e-70	1.02224e-21	0.922213	5.41843e-18	0	0
IRF7_f1	IRF7	Interferon-regulatory factors{3.5.3}	4412	51923	10923	104186	11008	101987	8107	55865	15990	110189	18042	109956	0.810482	0.787249	1.00002	0.884412	1.31324e-34	2.87711e-45	1	2.93283e-23	0	0
IRF9_f1	IRF9	Interferon-regulatory factors{3.5.3}	4500	41682	10029	83134	10163	81796	7655	44785	15538	88290	17162	88286	0.894922	0.868909	0.971245	0.879299	3.92848e-10	1.19651e-16	0.0385928	7.35041e-25	0	0
ITF2_f1	TCF4	E2A-related factors{1.2.1}	5502	23272	10428	45913	11918	44575	3046	20855	6671	42371	7878	40243	1.04093	0.88425	0.927678	0.746095	0.0150257	5.0017e-18	0.000480407	2.2581e-52	0	0
JUNB_f1	JUNB	Jun-related factors{1.1.1}	4282	25894	8902	50761	9025	49947	4203	26121	9671	51784	10550	51566	0.942953	0.915187	0.861576	0.786467	0.00163962	2.27312e-07	5.04925e-18	1.16827e-48	0	0
JUND_f1	JUND	Jun-related factors{1.1.1}	3951	26297	8159	50983	8519	49654	3539	25843	9016	51713	10533	51835	0.938835	0.875722	0.785459	0.67392	0.00124224	9.0668e-14	1.97702e-39	2.57459e-115	0	0
JUN_f1	JUN	Jun-related factors{1.1.1}	3278	19031	6670	37553	7169	37491	3434	19779	7886	39410	8135	38810	0.969764	0.900774	0.867652	0.828289	0.184158	6.78147e-08	6.68988e-14	7.71075e-25	0	0
KAISO_f1	ZBTB33	Other factors with up to three adjacent zinc fingers{2.3.2}	2288	11998	4432	24365	4529	24887	2261	11910	4225	24076	3836	23999	1.04837	1.04789	1.0818	1.18769	0.0803698	0.0510605	0.00210131	3.37201e-12	0	0
KLF1_f1	KLF1	Three-zinc finger Krüppel-related factors{2.3.1}	8068	32873	14853	65477	15336	64353	2663	27607	5617	56168	6522	54738	1.08193	1.02987	0.964576	0.809581	8.86821e-10	0.0179311	0.157807	2.38488e-22	0	0
KLF4_f2	KLF4	Three-zinc finger Krüppel-related factors{2.3.1}	8094	30502	14637	60357	15364	59593	2223	24789	4668	50948	5445	49977	1.09423	1.02926	0.978761	0.8231	9.36434e-13	0.0183844	0.465979	4.17139e-16	0	0
KLF8_f1	KLF8	Three-zinc finger Krüppel-related factors{2.3.1}	6105	22883	11087	45646	11981	45263	3098	19620	6338	40356	6662	39143	1.0984	1.00791	1.0054	0.927752	1.36067e-10	0.588208	0.841009	0.000224287	0	0
LEF1_f1	LEF1	TCF-7-related factors{4.1.3}	4533	27936	9267	55939	10734	55542	5851	29223	11667	58248	12136	56852	0.979483	0.839617	0.999602	0.937941	0.302363	2.44979e-27	0.996462	9.20988e-06	0	0
LHX3_f1	LHX3	HD-LIM factors{3.1.5}	2855	43189	5961	84621	6341	86122	7607	48034	16855	95888	15719	95822	0.938409	0.89782	0.900949	0.965395	0.00979651	1.06905e-06	9.44863e-16	0.00756595	0	0
MAF_f1	MAF	Maf-related factors{1.1.3}	4083	19415	8064	39342	9100	39039	3757	19279	7149	38720	7475	37625	1.026	0.902193	1.05547	0.980894	0.210953	9.73808e-10	0.00669937	0.306409	0	0
MAX_f1	MAX	bHLH-ZIP factors{1.2.6}	2771	12442	5428	24828	5588	24601	2006	11676	3923	23421	4298	23288	1.0187	0.980489	1.02571	0.930899	0.46882	0.365739	0.386158	0.00456273	0	0
MBD2_si	MBD2		1485	5937	2915	11852	2902	12251	631	4847	1353	9861	1076	10096	1.01698	1.05593	0.948811	1.2215	0.63185	0.0605819	0.316193	3.92406e-05	0	0
MECP2_f1	MECP2		1904	5958	3581	12146	3667	12488	1117	5059	2024	10348	1641	10192	1.08392	1.0883	1.12885	1.37132	0.00213166	0.000496989	0.000750466	1.62149e-18	0	0
MEF2A_f1	MEF2A	Regulators of differentiation{5.1.1}	5624	51959	10799	102790	11422	101326	7863	54839	16547	109852	17861	108951	1.03027	0.960203	0.951892	0.87463	0.0998266	0.0105709	0.000270584	9.22638e-27	0	0
MEF2C_f1	MEF2C	Regulators of differentiation{5.1.1}	6450	46378	12215	91919	12473	90744	8032	48429	16711	97167	17547	96819	1.04655	1.0118	0.96435	0.915116	0.00436438	0.439542	0.00739064	8.07327e-13	0	0
MEF2D_f1	MEF2D	Regulators of differentiation{5.1.1}	5774	42733	10995	84744	11318	83385	7841	44462	16361	89177	17493	88683	1.04142	0.995478	0.961226	0.894043	0.0173584	0.78169	0.00331721	1.15342e-19	0	0
MEIS1_f2	MEIS1	TALE-type homeo domain factors{3.1.4}	4857	29873	9900	59274	10943	58142	5711	31082	11887	62047	12968	61021	0.97346	0.863859	0.959073	0.864589	0.153831	1.59585e-20	0.00838353	2.20387e-24	0	0
MEIS2_do	MEIS2	TALE-type homeo domain factors{3.1.4}	3909	26956	8135	53475	9090	52241	4950	27701	10432	55217	11503	53958	0.953243	0.833408	0.945834	0.838213	0.0176163	4.40674e-25	0.000852709	5.71129e-31	0	0
MITF_f1	MITF	bHLH-ZIP factors{1.2.6}	4498	23878	8858	46993	10020	45199	3186	22568	7020	45260	8897	44095	0.999353	0.849733	0.910186	0.699678	0.986594	4.38065e-24	6.09438e-06	1.42332e-83	0	0
MTF1_f1	MTF1	More than 3 adjacent zinc finger factors{2.3.3}	3354	15718	6294	30960	6152	30521	2084	14516	4637	29423	4878	29739	1.04964	1.05864	0.910963	0.875256	0.0246845	0.0040016	0.000326048	4.22236e-08	0	0
MYB_f1	MYB	Myb/SANT domain factors{3.5.1}	2251	10890	4254	21940	4874	22774	2872	11581	5494	23433	4716	22602	1.06607	0.965832	1.05774	1.18853	0.0150257	0.141819	0.011151	5.05933e-16	0	0
MYCN_si	MYCN	bHLH-ZIP factors{1.2.6}	1609	5778	3141	11594	2869	11756	1130	5223	2216	10569	2161	10929	1.02788	1.14106	1.03186	1.09417	0.380403	1.71786e-06	0.419591	0.00794194	0	0
MYC_f1	MYC	bHLH-ZIP factors{1.2.6}	2386	10113	4569	20116	4474	20144	1597	9223	3238	18568	3345	18759	1.03875	1.06228	0.992935	0.97106	0.146519	0.00882654	0.857202	0.313812	0	0
MYF6_f1	MYF6	MyoD / ASC-related factors{1.2.2}	4559	19888	8521	39739	10291	38565	2568	18206	5179	37025	6412	35308	1.06907	0.859042	1.00839	0.776712	0.000176511	1.18516e-22	0.770606	1.54902e-32	0	0
MYOD1_f1	MYOD1	MyoD / ASC-related factors{1.2.2}	5105	23381	9695	46260	11129	44919	3281	21282	6895	43220	8152	41527	1.04181	0.881265	0.966372	0.785344	0.0180678	2.5934e-17	0.120452	2.96057e-38	0	0
NANOG_f1	NANOG	NK-related factors{3.1.2}	3773	24735	7598	49414	8323	49552	5933	26519	11717	53000	11452	52147	0.992032	0.908147	1.01199	1.01874	0.734188	1.26871e-07	0.471165	0.21063	0	0
NDF1_f1	NEUROD1	Tal-related factors{1.2.3}	4742	22726	9311	45183	10568	44034	2623	20335	5592	40943	6506	39333	1.01255	0.869429	0.944423	0.779825	0.524207	1.80107e-19	0.0182103	1.35921e-31	0	0
NF2L1_f1	NFE2L1	Jun-related factors{1.1.1}	2547	16874	5563	33889	5771	33783	3446	18141	6992	35770	6953	35461	0.919519	0.883605	0.971788	0.968797	0.000490716	2.07111e-08	0.183604	0.105638	0	0
NFAC1_do	NFATC1	NFAT-related factors{6.1.3}	3519	26917	8332	53685	8962	52552	4329	28003	9112	54728	9689	54092	0.842357	0.766614	0.928494	0.863052	2.24483e-19	7.34401e-48	3.72425e-05	1.66735e-18	0	0
NFAC1_si	NFATC1	NFAT-related factors{6.1.3}	4559	39705	11067	79875	11655	78380	6418	42156	12378	82244	13523	81354	0.828715	0.772178	1.01157	0.915896	1.87339e-29	2.77532e-57	0.48334	4.2763e-10	0	0
NFAC2_f1	NFATC2	NFAT-related factors{6.1.3}	5272	44228	13084	89011	14105	86719	6002	45398	11564	88114	13923	87007	0.810926	0.732857	1.00739	0.826191	6.87679e-43	8.28562e-98	0.689606	6.85387e-41	0	0
NFAC3_f1	NFATC3	NFAT-related factors{6.1.3}	5324	40170	12742	81120	13531	78923	7218	42033	13769	81744	15622	80932	0.843775	0.773054	1.01948	0.889631	1.39985e-28	1.39912e-67	0.204319	1.79362e-19	0	0
NFAC4_f1	NFATC4	NFAT-related factors{6.1.3}	4723	44789	12289	90452	12840	87993	6135	46745	11747	90425	13635	89674	0.776155	0.722653	1.01028	0.863159	3.63108e-56	5.54339e-95	0.560471	8.09936e-25	0	0
NFE2_f2	NFE2	Jun-related factors{1.1.1}	4615	23091	9556	46036	10054	45380	4435	22826	9228	45472	9721	44704	0.962832	0.9021	0.957415	0.89351	0.0374366	1.18238e-10	0.0157469	5.09905e-12	0	0
NFIA+NFIB+NFIC+NFIX_f2	NFIA,NFIB,NFIC,NFIX	Nuclear factor 1{7.1.2}	5440	25963	10930	52065	12561	51023	3591	24171	7077	48727	7742	46875	0.99809	0.85111	1.02292	0.899516	0.930232	2.75406e-29	0.303613	1.62759e-08	0	0
NFIA+NFIB+NFIC+NFIX_si	NFIA,NFIB,NFIC,NFIX	Nuclear factor 1{7.1.2}	3918	20148	8119	40741	9006	41002	3877	20359	7353	40351	6884	39196	0.975802	0.885331	1.04503	1.08428	0.23983	1.48527e-12	0.02673	1.43886e-05	0	0
NFIL3_si	NFIL3	C/EBP-related{1.1.8}	2073	18868	4639	38047	4545	38832	4384	21182	8570	41857	7866	42063	0.901093	0.938705	1.01086	1.10675	0.000115954	0.0143001	0.589821	4.4169e-09	0	0
NFKB1_f1	NFKB1	NF-kappaB-related factors{6.1.1}	4060	16736	8473	33384	9447	32810	1868	14713	3874	29022	4336	27917	0.955819	0.842533	0.951138	0.817439	0.0150257	3.05102e-26	0.0906306	4.70214e-15	0	0
NFYA_f1	NFYA	Heteromeric CCAAT-binding factors{4.2.1}	2475	15949	5023	32010	5796	32927	3178	16254	6199	32395	5303	31675	0.988927	0.881588	1.02176	1.16785	0.717047	1.33636e-08	0.343227	8.79686e-14	0	0
NFYB_f1	NFYB	Heteromeric CCAAT-binding factors{4.2.1}	2737	16266	5675	32737	6208	33665	3381	16516	6533	32706	5582	32237	0.97066	0.912475	1.02484	1.18224	0.23983	1.50492e-05	0.268132	7.97801e-17	0	0
NFYC_f1	NFYC	Heteromeric CCAAT-binding factors{4.2.1}	3068	16808	6206	33995	6801	34653	3385	16613	6383	33124	5800	32440	0.999868	0.930052	1.05737	1.13963	1	0.000286273	0.00761158	5.40281e-11	0	0
NKX25_f1	NKX2-5	NK-related factors{3.1.2}	3281	19109	6625	37690	7335	37812	3893	20223	8243	40379	8053	39319	0.976806	0.885111	0.942994	0.939904	0.315502	2.10343e-10	0.00172405	0.000536806	0	0
NKX28_f1	NKX2-8	NK-related factors{3.1.2}	3568	19677	7544	39423	8195	39281	3818	19970	7485	39511	7532	38764	0.947576	0.86916	1.00922	0.983957	0.00859055	1.06386e-14	0.684633	0.383709	0	0
NKX31_si	NKX3-1	NK-related factors{3.1.2}	5103	53995	10188	107660	10592	107459	9923	59500	20380	119462	20931	119066	0.998706	0.958819	0.977578	0.948689	0.959803	0.0118975	0.0714533	3.11563e-06	0	0
NKX32_f1	NKX3-2	NK-related factors{3.1.2}	4205	22009	8472	44003	9147	44189	4126	22275	8353	44629	8302	43884	0.992343	0.922999	0.98966	0.979118	0.725499	2.29811e-06	0.622226	0.242815	0	0
NOBOX_si	NOBOX	Paired-related HD factors{3.1.3}	2222	19568	4266	38704	4581	39682	4382	21571	9150	43237	8222	43092	1.03023	0.983628	0.959923	1.06469	0.315645	0.526676	0.0230353	0.000280828	0	0
NR1D1_f1	NR1D1	Thyroid hormone receptor-related factors (NR1){2.1.2}	6306	35569	11905	69959	12731	70213	6773	36282	14807	73116	14685	72477	1.04183	0.977771	0.921797	0.921332	0.00992998	0.121511	3.17116e-09	8.27398e-10	0	0
NR1H4_f1	NR1H4	Thyroid hormone receptor-related factors (NR1){2.1.2}	3914	17092	7907	33937	8816	33591	2609	16159	5420	32270	5755	31187	0.982855	0.872528	0.961301	0.874959	0.400699	5.06572e-16	0.111349	7.32266e-10	0	0
NR1I2_f2	NR1I2	Thyroid hormone receptor-related factors (NR1){2.1.2}	5616	35036	10996	68814	11920	67855	4760	34534	10763	69130	11549	67990	1.00312	0.912469	0.885306	0.811448	0.871353	9.40324e-10	1.93329e-13	6.34566e-40	0	0
NR1I2_si	NR1I2	Thyroid hormone receptor-related factors (NR1){2.1.2}	3879	24598	8003	47482	9436	46450	3113	23524	8046	46957	8948	45713	0.935613	0.776279	0.772304	0.676054	0.000709975	8.6328e-49	1.29117e-39	2.95111e-98	0	0
NR1I3_f2	NR1I3	Thyroid hormone receptor-related factors (NR1){2.1.2}	5109	31486	10255	62165	11159	61660	4770	30944	10597	61677	11087	60548	0.983623	0.896596	0.897185	0.841836	0.380403	2.17418e-12	5.15546e-11	1.457e-27	0	0
NR1I3_si	NR1I3	Thyroid hormone receptor-related factors (NR1){2.1.2}	3850	22082	8064	42752	8987	41774	2793	20761	7010	41171	8007	40309	0.924333	0.810427	0.790125	0.677259	4.4792e-05	8.25212e-34	1.43768e-29	1.24234e-87	0	0
NR2C1_si	NR2C1	RXR-related receptors (NR2){2.1.3}	4196	24220	8802	47804	9830	46526	3071	22364	6835	44602	7910	43251	0.940902	0.819981	0.896079	0.750844	0.00111099	8.35822e-33	2.10233e-07	6.74429e-50	0	0
NR2C2_f1	NR2C2	RXR-related receptors (NR2){2.1.3}	7172	32643	14770	65403	15199	64127	4898	30418	9466	60555	10540	59964	0.972898	0.926992	1.03008	0.91609	0.0590299	2.99012e-09	0.104813	4.08489e-08	0	0
NR2E3_f1	NR2E3	RXR-related receptors (NR2){2.1.3}	7662	60089	15786	118423	16807	116820	9929	62763	21954	124979	22912	123609	0.956558	0.886287	0.900586	0.853471	0.0018969	9.67397e-21	2.88505e-20	1.37291e-47	0	0
NR4A1_f1	NR4A1	NGFI-B-related receptors (NR4){2.1.4}	4645	23432	9457	46774	10713	45957	3823	22888	8007	45721	8886	44361	0.980455	0.850388	0.953767	0.833857	0.3094	3.71078e-25	0.016	3.04534e-25	0	0
NR4A2_si	NR4A2	NGFI-B-related receptors (NR4){2.1.4}	4895	25834	10126	51424	11284	50440	4572	25389	9595	50752	10498	49529	0.962252	0.84698	0.952508	0.849598	0.0304394	2.44979e-27	0.00600294	1.47836e-24	0	0
NR5A2_f1	NR5A2	FTZ-F1-related receptors (NR5){2.1.5}	4866	22767	9591	45406	11010	44985	3522	21648	7068	43649	7482	41927	1.01185	0.873266	1.00473	0.911691	0.539603	5.53274e-19	0.849949	1.00937e-06	0	0
NR6A1_do	NR6A1	GCNF-related receptors (NR6){2.1.6}	5938	29597	11684	58037	12383	56782	5616	29578	12851	59361	13743	58232	0.996566	0.919978	0.877046	0.804523	0.856867	4.65267e-09	3.31626e-19	1.60468e-54	0	0
NRF1_f1	NRF1	NRF{0.0.6}	2075	8250	3967	16302	3755	16799	1329	7356	2875	15084	2486	15322	1.03358	1.12522	0.947899	1.11352	0.23983	1.58266e-06	0.114496	0.000783407	0	0
OTX2_si	OTX2	Paired-related HD factors{3.1.3}	3964	33491	8438	65101	7629	64946	4167	34422	9664	67839	8931	67585	0.913174	1.00761	0.849787	0.916089	2.67848e-06	0.7017	3.29541e-20	8.72879e-07	0	0
OVOL1_f1	OVOL1	More than 3 adjacent zinc finger factors{2.3.3}	3090	16187	6315	32567	6414	32725	4207	17347	8256	34570	8012	34467	0.984456	0.973964	1.0155	1.0433	0.519988	0.199594	0.434188	0.0137347	0	0
P53_f2	TP53	p53-related factors{6.3.1}	4416	22909	8269	45399	8940	44588	3405	21605	7295	43906	7811	42648	1.05832	0.961398	0.948553	0.860508	0.00234285	0.0207899	0.0112588	1.29581e-15	0	0
PBX1_do	PBX1	TALE-type homeo domain factors{3.1.4}	4742	33896	9137	66495	10031	67955	5826	35517	13301	71567	12046	70801	1.01812	0.947742	0.882598	0.964119	0.369642	0.00132708	1.63963e-17	0.014944	0	0
PBX2_f1	PBX2	TALE-type homeo domain factors{3.1.4}	5044	39983	10147	78301	10854	79084	7450	42592	16574	85260	15759	84603	0.973485	0.919176	0.899801	0.939043	0.158531	1.7125e-07	4.03407e-16	1.20574e-06	0	0
PBX3_f2	PBX3	TALE-type homeo domain factors{3.1.4}	3137	20128	6068	39850	6603	40681	3810	20539	7962	41346	7062	40679	1.02352	0.960206	0.96329	1.06853	0.343405	0.0482312	0.0598547	0.000410579	0	0
PDX1_do	PDX1	HOX-related factors{3.1.1}	2096	16917	4462	33441	4494	34196	3623	18382	7649	36369	6917	36412	0.928576	0.94278	0.937135	1.03753	0.00715209	0.0207899	0.000759674	0.0544343	0	0
PEBB_f1	CBFB		5775	27296	11988	55617	12053	54866	5134	27293	9458	54462	9985	54169	0.981553	0.963077	1.08318	1.02049	0.277415	0.0103909	1.80033e-06	0.21063	0	0
PIT1_f1	POU1F1	POU domain factors{3.1.10}	6288	57535	12942	114597	14180	113080	9917	61791	19902	123332	21150	121990	0.967726	0.871545	0.994567	0.925697	0.0469746	8.71536e-22	0.702305	6.31876e-12	0	0
PO2F1_f1	POU2F1	POU domain factors{3.1.10}	5680	39036	11624	78161	12488	76944	8417	42432	16718	84454	17925	83328	0.978402	0.89653	1.00207	0.922137	0.219713	2.1384e-13	0.901561	9.76851e-12	0	0
PO2F2_si	POU2F2	POU domain factors{3.1.10}	4469	36764	9245	73691	9892	72533	8047	40237	15959	79785	17070	78898	0.968936	0.891331	0.999825	0.924359	0.111961	1.39131e-11	0.99749	1.07269e-10	0	0
PO3F1_f1	POU3F1	POU domain factors{3.1.10}	5714	39759	11629	79482	12357	78776	8520	42594	16846	84788	17249	83929	0.982271	0.91619	1.00677	0.973283	0.317068	4.78895e-09	0.646399	0.0266388	0	0
PO5F1_do	POU5F1	POU domain factors{3.1.10}	7261	58692	14544	117584	15895	115716	11110	62965	21827	125433	23398	123628	1.00019	0.900638	1.01399	0.932294	0.99491	4.63455e-15	0.257191	2.89049e-11	0	0
PPARA_f1	PPARA	Thyroid hormone receptor-related factors (NR1){2.1.2}	4328	20923	8422	40519	9911	39411	2528	19121	6269	38507	7296	37005	0.995192	0.822552	0.812097	0.670567	0.830655	5.79693e-34	7.6861e-21	1.14068e-83	0	0
PPARA_f2	PPARA	Thyroid hormone receptor-related factors (NR1){2.1.2}	6372	27723	12648	55408	13872	54561	4140	25705	8587	51699	9132	50289	1.0069	0.904022	0.969669	0.886931	0.699623	3.46535e-14	0.115067	3.36412e-12	0	0
PPARG_f1	PPARG	Thyroid hormone receptor-related factors (NR1){2.1.2}	6128	35069	11841	70364	13007	69718	3673	33152	7209	66644	7703	65128	1.03838	0.936619	1.02423	0.93674	0.0197464	4.43566e-06	0.282131	0.000736484	0	0
PPARG_si	PPARG	Thyroid hormone receptor-related factors (NR1){2.1.2}	4686	22701	9323	45137	10417	44664	3144	21570	6885	43340	7281	42285	0.999388	0.885059	0.917524	0.846501	0.986594	6.80449e-15	4.45299e-05	2.20615e-17	0	0
PRDM1_f1	PRDM1	More than 3 adjacent zinc finger factors{2.3.3}	6248	52546	13609	105656	13733	103696	7092	53121	13521	104995	14972	104343	0.923144	0.897838	1.03672	0.930435	1.43195e-07	7.73873e-14	0.0165734	1.10209e-07	0	0
PRGR_do	PGR	Steroid hormone receptors (NR3){2.1.1}	5225	30526	10711	60856	11801	59420	5391	30478	10957	60976	12264	59532	0.9725	0.861847	0.984351	0.85862	0.119507	6.79704e-23	0.37152	4.88196e-25	0	0
PRGR_f1	PGR	Steroid hormone receptors (NR3){2.1.1}	4451	26593	9268	53166	10129	52128	4415	26450	8982	52388	10065	51558	0.960148	0.86138	0.973562	0.855042	0.0307549	8.3908e-20	0.162308	1.25252e-21	0	0
PRRX2_f1	PRRX2	Paired-related HD factors{3.1.3}	1732	16378	3463	32225	3725	33180	3908	18492	8371	36998	7422	36759	0.984073	0.94197	0.934053	1.04668	0.667338	0.0346581	0.000195682	0.012515	0	0
PTF1A_f1	PTF1A	Tal-related factors{1.2.3}	5976	35373	12350	71014	13412	69584	4836	33995	9232	67963	10354	66079	0.971439	0.876505	1.04724	0.907876	0.081632	1.50934e-20	0.0109134	2.79992e-09	0	0
RARA_f1	RARA	Thyroid hormone receptor-related factors (NR1){2.1.2}	2418	11438	4660	22129	5372	21365	1211	10184	3129	20562	3883	19863	1.00388	0.840762	0.781422	0.60828	0.894455	1.01419e-15	1.6438e-14	1.3008e-64	0	0
RARA_f2	RARA	Thyroid hormone receptor-related factors (NR1){2.1.2}	4189	22836	8076	44857	8933	44833	2942	21295	6752	42859	6689	41957	1.01888	0.920642	0.87695	0.866579	0.36681	1.40103e-06	5.68973e-10	3.43511e-12	0	0
RARG_do	RARG	Thyroid hormone receptor-related factors (NR1){2.1.2}	4059	30565	8184	60052	8863	58888	3102	28587	7202	56427	7963	55229	0.974443	0.88235	0.850173	0.752599	0.221761	1.6752e-12	4.86638e-15	1.21322e-47	0	0
RARG_f1	RARG	Thyroid hormone receptor-related factors (NR1){2.1.2}	4200	22754	8441	44088	9802	42815	2747	21199	6915	42326	8055	40853	0.964091	0.806256	0.793155	0.657206	0.0605393	4.1423e-39	5.00808e-28	1.66386e-100	0	0
RELB_si	RELB	NF-kappaB-related factors{6.1.1}	3741	19272	8063	38408	8757	37772	2891	18041	5885	35557	6612	34594	0.924668	0.837289	0.968202	0.838408	4.58414e-05	1.84474e-24	0.178459	4.08369e-18	0	0
REL_do	REL	NF-kappaB-related factors{6.1.1}	3599	19716	8235	39445	8890	38788	2791	18774	5609	36574	6153	35778	0.874362	0.79645	0.969371	0.864435	5.73224e-13	3.43627e-38	0.204923	4.84363e-12	0	0
REST_f1	REST	Factors with multiple dispersed zinc fingers{2.3.4}	5756	28062	11721	56772	12614	55215	3327	26126	6645	52207	7581	50710	0.993509	0.897855	1.00049	0.851818	0.725499	3.59525e-14	0.996195	1.31494e-16	0	0
RFX1_f1	RFX1	RFX-related factors{3.3.3}	3056	14093	6084	28681	6252	28795	2937	13850	5571	27833	5506	27593	1.02224	0.99873	1.05945	1.06272	0.35469	0.95029	0.010027	0.00389831	0	0
RFX2_f1	RFX2	RFX-related factors{3.3.3}	3748	17652	7727	35796	7986	35831	3172	16997	6031	33989	5986	33450	0.983624	0.952654	1.05174	1.04285	0.443563	0.00739439	0.0216809	0.0428245	0	0
RFX3_f1	RFX3	RFX-related factors{3.3.3}	3666	19769	7415	39813	7649	40176	4245	20359	8234	40676	7790	40271	0.995684	0.974024	1.03003	1.07789	0.856867	0.16437	0.122884	1.84863e-05	0	0
RORA_f1	RORA	Thyroid hormone receptor-related factors (NR1){2.1.2}	5577	26086	10183	50838	11081	50604	4676	25395	10763	51702	10922	50654	1.06735	0.976335	0.884505	0.853961	5.94637e-05	0.113409	3.23651e-14	7.74284e-24	0	0
RORG_f1	RORC	Thyroid hormone receptor-related factors (NR1){2.1.2}	5869	25178	10600	49490	11429	49666	4710	24426	10452	49972	10154	49171	1.08831	1.01296	0.921926	0.933771	3.31804e-08	0.390325	9.3291e-07	2.00309e-05	0	0
RUNX1_f1	RUNX1	Runt-related factors{6.4.1}	4377	22727	9080	46371	9276	45764	4529	23381	8411	46377	9197	46167	0.983547	0.950162	1.06806	0.972355	0.400699	0.00244529	0.00023693	0.0997567	0	0
RUNX2_f1	RUNX2	Runt-related factors{6.4.1}	4768	26263	9908	53299	10718	52581	4975	26304	9367	52352	10016	51592	0.976619	0.89065	1.05707	0.974225	0.21566	2.23364e-13	0.0012004	0.108147	0	0
RUNX3_si	RUNX3	Runt-related factors{6.4.1}	4340	25863	9265	52122	9545	52681	5072	26060	9450	51511	8865	51391	0.944031	0.926166	1.0609	1.12827	0.00176801	5.77117e-06	0.000465208	1.19512e-13	0	0
RXRA_f1	RXRA	RXR-related receptors (NR2){2.1.3}	7260	34865	14207	69399	15371	68045	3941	31634	8191	63502	9256	62278	1.01718	0.921809	0.965835	0.838231	0.270439	1.91178e-10	0.0879104	2.18524e-23	0	0
RXRB_f1	RXRB	RXR-related receptors (NR2){2.1.3}	5158	25048	10388	48793	11503	47163	3286	23294	7788	46254	9328	44847	0.967239	0.844303	0.837813	0.678216	0.0552809	4.05136e-30	1.48966e-19	1.12936e-102	0	0
RXRG_f1	RXRG	RXR-related receptors (NR2){2.1.3}	3850	24233	7790	47974	8363	47539	4179	24021	8683	47934	9078	47206	0.978413	0.903112	0.960407	0.904666	0.315645	1.52855e-08	0.0329848	4.7524e-09	0	0
SMAD3_f1	SMAD3	SMAD factors{7.1.1}	4073	23142	8595	46485	9878	45848	3490	21941	6773	43639	7453	42020	0.951876	0.816892	1.02486	0.896797	0.0104603	1.38254e-33	0.271416	8.86294e-09	0	0
SMAD4_si	SMAD4	SMAD factors{7.1.1}	3757	20689	7683	41384	8610	40909	3288	19835	6499	39556	6901	38380	0.978145	0.862814	1.00894	0.921919	0.311416	6.67581e-17	0.70865	3.45672e-05	0	0
SMRC1_f1	SMARCC1	Myb/SANT domain factors{3.5.1}	5404	32191	11062	62362	11560	59252	4087	30421	10477	60767	13540	60295	0.946384	0.860451	0.779223	0.598265	0.000902486	1.27853e-23	3.23262e-48	1.7842e-239	0	0
SNAI1_f1	SNAI1	More than 3 adjacent zinc finger factors{2.3.3}	6316	27179	11962	54106	14151	52695	3123	23391	6360	47620	7814	44984	1.05112	0.865348	0.999667	0.768613	0.000961742	5.46945e-28	0.99749	3.95569e-42	0	0
SNAI2_f1	SNAI2	More than 3 adjacent zinc finger factors{2.3.3}	3789	15519	7299	30742	8582	29580	1807	13484	3901	27251	5068	26002	1.02832	0.841532	0.936151	0.687558	0.18016	8.79547e-25	0.0230353	2.58727e-52	0	0
SOX2_f1	SOX2	SOX-related factors{4.1.1}	6797	59454	14225	119249	15426	118073	10069	63299	19643	126432	20612	124999	0.958382	0.875051	1.02386	0.964664	0.00572318	2.63256e-22	0.062065	0.00164201	0	0
SOX4_f1	SOX4	SOX-related factors{4.1.1}	4961	30509	10511	61581	11074	61368	6273	30857	12019	61280	12291	60960	0.952673	0.901112	1.03651	1.00828	0.00545917	3.63978e-11	0.0197191	0.572767	0	0
SOX5_f1	SOX5	SOX-related factors{4.1.1}	3556	32937	7439	66095	8300	66489	7201	37130	14093	73817	13958	73225	0.95925	0.864867	1.01583	1.01743	0.0593462	1.99898e-14	0.29856	0.208144	0	0
SOX9_f1	SOX9	SOX-related factors{4.1.1}	5201	36175	10717	72864	11404	73060	7883	38909	15252	77471	14901	76676	0.977503	0.921087	1.02909	1.04252	0.221761	1.51994e-07	0.0378031	0.00119581	0	0
SP1_f1	SP1	Three-zinc finger Krüppel-related factors{2.3.1}	8189	34398	15529	68312	15302	67642	1716	27408	3415	55892	4374	55744	1.04725	1.05236	1.02471	0.79792	0.000474436	3.31002e-05	0.471165	1.88231e-16	0	0
SP1_f2	SP1	Three-zinc finger Krüppel-related factors{2.3.1}	7886	43756	15015	87436	13947	87001	1788	36576	2937	74217	3783	73886	1.0495	1.12425	1.2353	0.954766	0.000528023	4.95974e-19	6.86211e-12	0.112588	0	0
SP2_si	SP2	Three-zinc finger Krüppel-related factors{2.3.1}	5278	26347	10335	52586	10223	52947	2401	22749	4379	45907	4367	46549	1.01929	1.03753	1.10646	1.12501	0.296042	0.0194705	9.51317e-05	1.98974e-06	0	0
SP3_f1	SP3	Three-zinc finger Krüppel-related factors{2.3.1}	7478	41407	13988	83004	12840	82631	1851	34348	2811	70378	3611	70416	1.07166	1.16222	1.34921	1.05087	8.0798e-07	2.10185e-28	1.40008e-22	0.0876555	0	0
SPI1_si	SPI1	Ets-related factors{3.5.2}	8213	70495	18927	141761	18451	139603	6900	69656	13326	136149	14285	135633	0.872607	0.881492	1.01206	0.940537	2.52687e-27	6.65095e-24	0.471165	1.52617e-05	0	0
SPIB_f1	SPIB	Ets-related factors{3.5.2}	6306	46655	14409	93898	14536	92795	7247	47509	13650	92834	14255	92619	0.880802	0.86285	1.03743	0.991095	9.1505e-19	7.72976e-26	0.0127175	0.524641	0	0
SRBP1_f2	SREBF1	bHLH-ZIP factors{1.2.6}	5755	24878	10882	48718	11675	47550	2869	21670	6609	43927	7648	42948	1.03564	0.942157	0.879969	0.743476	0.0311279	3.24024e-05	3.17116e-09	3.71265e-50	0	0
SRBP2_f1	SREBF2	bHLH-ZIP factors{1.2.6}	7278	33727	13502	67675	14049	66606	3261	29007	6439	58866	7226	57652	1.08159	1.02306	1.02777	0.896942	1.49072e-08	0.0876859	0.240974	5.84677e-08	0	0
SRF_do	SRF	Responders to external signals (SRF/RLM1){5.1.2}	4441	23135	9095	46437	10223	46285	4505	23310	8734	46254	8879	45087	0.980105	0.869107	1.0235	0.981386	0.311416	3.41005e-18	0.223214	0.275641	0	0
SRY_f1	SRY	SOX-related factors{4.1.1}	5848	58098	12419	115024	13312	113970	11333	63590	23945	126712	24770	125657	0.932284	0.861774	0.943103	0.904101	1.59093e-05	1.93415e-23	6.6805e-08	1.24189e-22	0	0
STA5A_do	STAT5A	STAT factors{6.2.1}	3980	26586	9040	53614	9320	52569	4576	27552	8787	54267	9604	53602	0.887851	0.844392	1.02572	0.926962	7.94237e-11	2.37686e-22	0.183604	5.1453e-06	0	0
STA5B_f1	STAT5B	STAT factors{6.2.1}	4486	30651	9933	61543	10771	60556	5329	32003	10342	63094	11246	61901	0.906803	0.822841	1.01587	0.916547	2.22002e-08	6.9204e-33	0.385165	1.27345e-08	0	0
STAT1_f2	STAT1	STAT factors{6.2.1}	3886	33938	8938	68371	9573	66686	4811	34585	9196	68366	10527	67124	0.875887	0.797633	1.03416	0.886994	1.45538e-12	4.94826e-37	0.0720612	1.32006e-13	0	0
STAT2_f1	STAT2	STAT factors{6.2.1}	6404	76667	15746	152572	16041	147977	9151	79274	18601	154919	21980	153170	0.809371	0.770559	0.961405	0.804422	2.2572e-50	1.11087e-77	0.00237661	2.28572e-79	0	0
STAT3_si	STAT3	STAT factors{6.2.1}	4688	28028	10078	57267	11132	55299	4729	27840	8366	55245	9856	53686	0.950442	0.830882	1.1217	0.925253	0.00443068	8.95261e-32	5.25194e-11	1.95403e-06	0	0
STAT4_si	STAT4	STAT factors{6.2.1}	4455	37313	9168	74775	9793	72966	6407	38715	12369	77194	13782	75740	0.973799	0.889595	1.03282	0.90947	0.194859	7.22594e-12	0.0387165	8.28991e-12	0	0
STAT6_do	STAT6	STAT factors{6.2.1}	3421	33492	8129	67263	8676	65711	5133	35224	10038	69393	10907	68355	0.845184	0.773625	1.0074	0.913267	1.40185e-17	8.58665e-42	0.708574	8.99283e-09	0	0
STF1_f1	NR5A1	FTZ-F1-related receptors (NR5){2.1.5}	4546	20696	8967	41225	9977	40839	3866	19875	8094	40016	8361	38826	1.00985	0.899121	0.961668	0.903273	0.63185	2.06227e-11	0.0443546	6.82972e-09	0	0
SUH_f1	RBPJ	CSL-related factors{6.1.4}	5546	25486	11310	51620	12371	50673	4563	24949	8625	49757	9636	48869	0.993193	0.891354	1.0551	0.927543	0.724047	8.86679e-16	0.00297346	4.85985e-06	0	0
TAL1_f1	TAL1	Tal-related factors{1.2.3}	4725	23451	9111	47278	10231	46323	4429	22957	8571	46093	9310	44929	1.04552	0.912261	1.03751	0.931038	0.0142823	6.66708e-09	0.0482241	1.73396e-05	0	0
TAL1_f2	TAL1	Tal-related factors{1.2.3}	4812	36177	9496	72646	10325	71755	5759	36564	11256	73564	11960	72375	1.01757	0.92439	1.02938	0.953127	0.377507	1.86465e-06	0.0849412	0.00147956	0	0
TBP_f1	TBP	TBP-related factors{8.1.1}	4984	44971	9687	88922	9509	88065	7329	47311	15558	95011	16697	95239	1.01734	1.02639	0.946025	0.883607	0.381993	0.130526	6.07538e-05	7.42771e-22	0	0
TCF7_f1	TCF7	TCF-7-related factors{4.1.3}	4112	24825	8623	49816	9106	49656	5170	25700	10083	50769	10218	50259	0.956917	0.90325	1.0129	0.989476	0.024109	4.12965e-09	0.474636	0.512445	0	0
TF65_f2	RELA	NF-kappaB-related factors{6.1.1}	4015	20731	9108	41146	10115	40133	2538	19052	5322	37418	6330	36291	0.874923	0.768424	0.936606	0.763741	2.04205e-14	2.96532e-58	0.00739064	4.10154e-36	0	0
TF7L2_f1	TCF7L2	TCF-7-related factors{4.1.3}	5203	38918	10651	78167	11845	78024	6756	39804	13629	79402	13710	78558	0.981152	0.880636	0.98885	0.972559	0.315502	2.74128e-16	0.479031	0.0474398	0	0
TFAP4_si	TFAP4	bHLH-ZIP factors{1.2.6}	4047	18696	7717	37634	8824	36892	2276	17073	4581	34433	5056	32901	1.05564	0.905005	1.00202	0.86749	0.00487953	3.66088e-09	0.961803	1.65054e-09	0	0
TFE2_f2	TCF3	E2A-related factors{1.2.1}	4420	22413	8607	45002	9968	44234	3362	21153	6629	42638	7333	41089	1.0311	0.875126	1.02229	0.890573	0.114764	1.64227e-16	0.324603	1.62544e-09	0	0
TFE3_f1	TFE3	bHLH-ZIP factors{1.2.6}	4707	20920	9155	41003	9959	40224	3695	19716	8209	39889	9085	39105	1.00772	0.908766	0.910665	0.806683	0.717047	1.04281e-09	5.99423e-07	1.80401e-35	0	0
TFEB_f1	TFEB	bHLH-ZIP factors{1.2.6}	2809	11822	5670	23159	5358	22712	2054	11001	4572	22092	5034	22482	0.970504	1.00719	0.902188	0.833854	0.21566	0.7447	4.65426e-05	8.14475e-15	0	0
THA_f1	THRA	Thyroid hormone receptor-related factors (NR1){2.1.2}	4338	22427	8601	43809	9801	42688	2888	20718	6813	41296	7757	39770	0.985219	0.842469	0.844927	0.714679	0.472192	6.28296e-26	9.44863e-16	7.07634e-66	0	0
THA_f2	THRA	Thyroid hormone receptor-related factors (NR1){2.1.2}	5910	30700	11529	60162	12318	58591	3862	28359	8726	56311	9731	54292	1.00457	0.915672	0.878819	0.759801	0.817003	8.30993e-10	2.29677e-12	1.03644e-56	0	0
THB_do	THRB	Thyroid hormone receptor-related factors (NR1){2.1.2}	5358	30185	10918	59347	11863	57803	3269	27453	6974	54438	7990	52648	0.964866	0.864903	0.929491	0.784622	0.0374366	2.07772e-22	0.000577103	1.76744e-36	0	0
THB_f1	THRB	Thyroid hormone receptor-related factors (NR1){2.1.2}	4335	21795	8952	42575	10250	41365	2762	20125	6430	39841	7442	38325	0.945947	0.802678	0.850368	0.706774	0.00223078	5.69328e-43	5.17698e-14	2.96598e-67	0	0
TYY1_f2	YY1	More than 3 adjacent zinc finger factors{2.3.3}	4163	28145	8458	56359	9636	54852	4155	27202	8098	54129	9487	52761	0.9856	0.841978	1.02099	0.849482	0.503244	6.38141e-24	0.309454	1.08299e-21	0	0
USF1_f1	USF1	bHLH-ZIP factors{1.2.6}	3200	15850	6568	31156	6648	30436	2348	14544	5207	29315	5990	29306	0.9577	0.924309	0.908901	0.789849	0.0484108	5.33188e-05	7.4314e-05	5.45779e-27	0	0
USF2_f1	USF2	bHLH-ZIP factors{1.2.6}	3394	17078	6671	33766	7199	32842	2145	15363	4394	30800	5414	30378	1.00592	0.906635	0.978683	0.783416	0.818203	1.80968e-07	0.457208	1.31503e-25	0	0
VDR_f1	VDR	Thyroid hormone receptor-related factors (NR1){2.1.2}	4452	23480	9117	45293	10331	43969	2609	21661	6693	43147	7998	41864	0.941968	0.806977	0.776471	0.630456	0.000919862	3.36594e-41	1.57684e-31	4.45938e-116	0	0
VDR_f2	VDR	Thyroid hormone receptor-related factors (NR1){2.1.2}	4924	24321	9847	47676	10485	47369	3231	22687	7486	45223	7545	44721	0.98024	0.914666	0.860339	0.844135	0.289833	1.00874e-08	4.16561e-14	2.31434e-18	0	0
XBP1_f1	XBP1	XBP-1-related factors{1.1.5}	1850	8023	3836	16355	3298	16882	1945	8316	3626	16538	3237	17178	0.983121	1.18034	1.06674	1.24118	0.587239	4.19255e-10	0.0182103	1.54853e-16	0	0
ZFX_f1	ZFX	More than 3 adjacent zinc finger factors{2.3.3}	4864	30993	9172	62005	9330	60966	1554	25422	3066	52070	3997	51556	1.06094	1.0255	1.03814	0.788472	0.00105829	0.137214	0.290537	1.66248e-16	0	0
ZIC1_f1	ZIC1	More than 3 adjacent zinc finger factors{2.3.3}	6311	25445	11962	50328	12576	50385	1968	21077	4393	42674	4264	42017	1.04352	0.993698	0.907023	0.920077	0.00473206	0.658801	0.000377798	0.00169783	0	0
ZIC2_f1	ZIC2	More than 3 adjacent zinc finger factors{2.3.3}	6151	26159	11721	51671	12772	51154	2335	21551	5410	43828	5714	43437	1.03659	0.941771	0.877756	0.823643	0.0211956	1.28651e-05	9.46545e-08	4.22304e-17	0	0
ZIC3_f1	ZIC3	More than 3 adjacent zinc finger factors{2.3.3}	5267	20243	10407	40158	10755	39682	1976	17162	4316	34311	4562	33953	1.004	0.960001	0.915316	0.856923	0.834107	0.00610824	0.0012004	1.21092e-09	0	0
ZN350_f1	ZNF350	More than 3 adjacent zinc finger factors{2.3.3}	4323	24661	8851	49580	9390	49160	3011	22862	5838	45616	6228	44920	0.981949	0.917742	1.02908	0.949921	0.36681	3.61693e-07	0.235966	0.0159496	0	0
ZN384_f1	ZNF384	More than 3 adjacent zinc finger factors{2.3.3}	3915	48640	9166	95579	9324	95751	6138	50579	14508	100497	14510	100535	0.839307	0.826569	0.840625	0.840827	6.20239e-21	1.71364e-25	2.15248e-33	2.38773e-34	0	0

## Sheet: ST4. Conserved motifs
Conserved motifs (DNAse-acc. data), motifs are grouped by family, number of members is shown		Breast			Lung Adeno
Family	Total members	Loss	Gain	Both	Loss	Gain	Both
NRF{0.0.6}	1
Jun-related factors{1.1.1}	7	1			4	5	3
Fos-related factors{1.1.2}	5				2	3	2
Maf-related factors{1.1.3}	1
B-ATF-related factors{1.1.4}	1				1	1	1
XBP-1-related factors{1.1.5}	1
ATF-4-related factors{1.1.6}	2				1
CREB-related factors{1.1.7}	4				1	2	1
C/EBP-related{1.1.8}	9				4	1	1
E2A-related factors{1.2.1}	3					1
MyoD / ASC-related factors{1.2.2}	2
Tal-related factors{1.2.3}	5				1	1
Hairy-related factors{1.2.4}	1
PAS domain factors{1.2.5}	4		1
bHLH-ZIP factors{1.2.6}	11	1	2		1	5	1
AP-2{1.3.1}	3
Steroid hormone receptors (NR3){2.1.1}	11	2	4	2	3	5
Thyroid hormone receptor-related factors (NR1){2.1.2}	22	5	12	2	5	19	5
RXR-related receptors (NR2){2.1.3}	12	1	4	1	2	8	2
NGFI-B-related receptors (NR4){2.1.4}	2	1	2	1	1	2	1
FTZ-F1-related receptors (NR5){2.1.5}	2					1
GCNF-related receptors (NR6){2.1.6}	1		1			1
GATA-type zinc fingers{2.2.1}	5
Three-zinc finger Krüppel-related factors{2.3.1}	9
Other factors with up to three adjacent zinc fingers{2.3.2}	1
More than 3 adjacent zinc finger factors{2.3.3}	19	1	4		4	8	3
Factors with multiple dispersed zinc fingers{2.3.4}	6		1		1	1	1
HOX-related factors{3.1.1}	8	1	2		1	3
NK-related factors{3.1.2}	6		2		2	1
Paired-related HD factors{3.1.3}	5		1		1	1
TALE-type homeo domain factors{3.1.4}	5				1	4	1
HD-LIM factors{3.1.5}	1				1	1	1
HD-CUT factors{3.1.9}	2
POU domain factors{3.1.10}	7	1	1		2	1	1
Forkhead box (FOX) factors{3.3.1}	13	3	3	1	11	10	9
E2F-related factors{3.3.2}	6
RFX-related factors{3.3.3}	3
HSF factors{3.4.1}	2				1
Myb/SANT domain factors{3.5.1}	2				1	1	1
Ets-related factors{3.5.2}	14				12
Interferon-regulatory factors{3.5.3}	6	1			6	3	3
ARID-related factors{3.7.1}	1
SOX-related factors{4.1.1}	5	1			3	1	1
TCF-7-related factors{4.1.3}	3				1
Heteromeric CCAAT-binding factors{4.2.1}	3
Regulators of differentiation{5.1.1}	3					3
Responders to external signals (SRF/RLM1){5.1.2}	1
AIRE{5.3.1}	1				1
NF-kappaB-related factors{6.1.1}	4				4	1	1
NFAT-related factors{6.1.3}	5				5	1	1
CSL-related factors{6.1.4}	1
Early B-Cell Factor-related factors{6.1.5}	1
STAT factors{6.2.1}	7	2			6	1	1
p53-related factors{6.3.1}	1					1
Runt-related factors{6.4.1}	3				1
SMAD factors{7.1.1}	2				1
Nuclear factor 1{7.1.2}	2
TBP-related factors{8.1.1}	1					1

## Sheet: ST4. Targeted motifs
Motifs liable to affinity change (DNAse-acc. data), motifs are grouped by family, number of members is shown		Breast			Lung Adeno
Family	Total members	Loss	Gain	Both	Loss	Gain	Both
NRF{0.0.6}	1		1
Jun-related factors{1.1.1}	7
Fos-related factors{1.1.2}	5
Maf-related factors{1.1.3}	1
B-ATF-related factors{1.1.4}	1
XBP-1-related factors{1.1.5}	1					1
ATF-4-related factors{1.1.6}	2
CREB-related factors{1.1.7}	4
C/EBP-related{1.1.8}	9		1			1
E2A-related factors{1.2.1}	3
MyoD / ASC-related factors{1.2.2}	2
Tal-related factors{1.2.3}	5
Hairy-related factors{1.2.4}	1
PAS domain factors{1.2.5}	4	1
bHLH-ZIP factors{1.2.6}	11
AP-2{1.3.1}	3	2
Steroid hormone receptors (NR3){2.1.1}	11
Thyroid hormone receptor-related factors (NR1){2.1.2}	22
RXR-related receptors (NR2){2.1.3}	12
NGFI-B-related receptors (NR4){2.1.4}	2
FTZ-F1-related receptors (NR5){2.1.5}	2
GCNF-related receptors (NR6){2.1.6}	1
GATA-type zinc fingers{2.2.1}	5				1	2	1
Three-zinc finger Krüppel-related factors{2.3.1}	9	4	1		7	1
Other factors with up to three adjacent zinc fingers{2.3.2}	1					1
More than 3 adjacent zinc finger factors{2.3.3}	19				1
Factors with multiple dispersed zinc fingers{2.3.4}	6				1
HOX-related factors{3.1.1}	8
NK-related factors{3.1.2}	6
Paired-related HD factors{3.1.3}	5
TALE-type homeo domain factors{3.1.4}	5
HD-LIM factors{3.1.5}	1
HD-CUT factors{3.1.9}	2
POU domain factors{3.1.10}	7
Forkhead box (FOX) factors{3.3.1}	13
E2F-related factors{3.3.2}	6	1
RFX-related factors{3.3.3}	3					2
HSF factors{3.4.1}	2
Myb/SANT domain factors{3.5.1}	2					1
Ets-related factors{3.5.2}	14		2			6
Interferon-regulatory factors{3.5.3}	6
ARID-related factors{3.7.1}	1
SOX-related factors{4.1.1}	5					1
TCF-7-related factors{4.1.3}	3
Heteromeric CCAAT-binding factors{4.2.1}	3					1
Regulators of differentiation{5.1.1}	3
Responders to external signals (SRF/RLM1){5.1.2}	1
AIRE{5.3.1}	1
NF-kappaB-related factors{6.1.1}	4
NFAT-related factors{6.1.3}	5
CSL-related factors{6.1.4}	1
Early B-Cell Factor-related factors{6.1.5}	1
STAT factors{6.2.1}	7
p53-related factors{6.3.1}	1
Runt-related factors{6.4.1}	3					1
SMAD factors{7.1.1}	2
Nuclear factor 1{7.1.2}	2					1
TBP-related factors{8.1.1}	1

## Sheet: ST4. Source data
DNase accessibility data overview
Data sources:
Epigenomics: Roadmap for regulation. Nature. 2015 February 19; 518:314-316. Romanoski CE, Glass CK, Stunnenberg HG, Wilson L, Almouzni G.
An integrated encyclopedia of DNA elements in the human genome. Nature. 2012 Sep 6;489(7414):57-74. ENCODE Project Consortium, Dunham I, Kundaje A, Aldred SF, Collins PJ, Davis CA, Doyle F, Epstein CB, Frietze S, Harrow J et al.
The accessible chromatin landscape of the human genome. Nature. 2012 Sep 6;489(7414):75-82.
Thurman RE, Rynes E, Humbert R, Vierstra J, Maurano MT, Haugen E, Sheffield NC, Stergachis AB, Wang H, Vernot B et al.
TISSUE	TYPE	Cell line /derived from	LINK	CONSORTIUM
LUNG	NORMAL	Fetal	ftp://ftp.ncbi.nlm.nih.gov/pub/geo/DATA/roadmapepigenomics/by_experiment/DNase_hypersensitivity/lung_fetal/	EPIGENOMICS ROADMAP
		Cell line AG04450	filename:wgEncodeAwgDnaseUwAg04450UniPk.narrowPeak.gz	ENCODE
		Cell line HPF, pulmonary fibroblasts	filename: wgEncodeAwgDnaseUwHpfUniPk.narrowPeak.gz	ENCODE
		Cell line NHLF, lung fibroblasts	filename: wgEncodeAwgDnaseUwNhlfUniPk.narrowPeak.gz	ENCODE
		Cell line WI-38, embryonic lung fibroblast cells	filename: wgEncodeAwgDnaseUwWi38UniPk.narrowPeak.gz	ENCODE
		Cell line HMVEC-Lly, lymphatic microvascular endothelial cells, lung-derived	filename: wgEncodeAwgDnaseUwHmvecllyUniPk.narrowPeak.gz	ENCODE
		Cell line HMVEC-LBl, blood microvascular endothelial cells, lung-derived	filename: wgEncodeAwgDnaseUwHmveclblUniPk.narrowPeak.gz	ENCODE
	CANCER	Cell line A549, Human lung carcinoma	filename: wgEncodeAwgDnaseUwdukeA549UniPk.narrowPeak.gz	ENCODE
			or
			http://www.ncbi.nlm.nih.gov/epigenomics/13540
TISSUE	TYPE	Cell line /derived from	LINK	CONSORTIUM
BREAST	NORMAL	Cell line vHMEC	ftp://ftp.ncbi.nlm.nih.gov/pub/geo/DATA/roadmapepigenomics/by_experiment/DNase_hypersensitivity/breast_vHMEC/	EPIGENOMICS ROADMAP
		Cell line HMF, Mammary fibroblasts	filename: wgEncodeAwgDnaseUwHmfUniPk.narrowPeak.gz	ENCODE
		Cell line HMEC	filename: wgEncodeAwgDnaseUwdukeHmecUniPk.narrowPeak.gz	ENCODE
	CANCER	Cell line MCF7, Human breast cancer epithelial cell, mammary gland, breast ductal adenocarcinoma	filename: wgEncodeAwgDnaseUwdukeMcf7UniPk.narrowPeak.gz	ENCODE
			or
			http://www.ncbi.nlm.nih.gov/epigenomics/13548
		Cell line T47D, Human breast cancer epithelial cell, mammary gland, breast ductal adenocarcinoma	filename: wgEncodeAwgDnaseDukeT47dUniPk.narrowPeak.gz	ENCODE
			or
			http://www.ncbi.nlm.nih.gov/epigenomics/8868
ENCODE data were downloaded from http://genome.ucsc.edu/cgi-bin/hgTrackUi?db=hg19&g=wgEncodeAwgDnaseUniform
