# Supplementary material for: Negative selection maintains transcription factor binding motifs in human cancer
Source: BMC Genomics. 2016 Jun 23;17(Suppl 2):395. doi: 10.1186/s12864-016-2728-9 (PMC4928157; doi:10.1186/s12864-016-2728-9)
Supplement: Additional file 7: Table S5. — Binding motifs found under positive and negative selection in a basic test considering mutations overlapping and avoiding binding sites predictions. Raw data on binding sites predictions are given along with the resulting aggregated information for motif families. (XLSX 370 kb) [file 12864_2016_2728_MOESM7_ESM.xlsx]

## Sheet: Additional file 7 Table S5.
Additional file 7 Table S5.
This table provides the raw data on binding sites predictions and overlap frequencies for mutations and motifs in different cancer types and the respective control data.
The first two lists provide the aggregated data on significantly protected and targeted motifs.
Each next list contains the raw data for a particular cancer type.

## Sheet: ST5. Protected motifs
Family	Total members	ALL	AML	Breast	CLL	Liver	Lung Adeno	Lymphoma B-cell	Medulloblastoma	Pancreas	Pilocytic Astrocytoma
Jun-related factors{1.1.1}	7			4			1
Fos-related factors{1.1.2}	5			1			1
ATF-4-related factors{1.1.6}	2			1			1			1
CREB-related factors{1.1.7}	4			2			1
C/EBP-related{1.1.8}	9						5
PAS domain factors{1.2.5}	4			1
bHLH-ZIP factors{1.2.6}	11			6
Steroid hormone receptors (NR3){2.1.1}	11			6			2
Thyroid hormone receptor-related factors (NR1){2.1.2}	22			11			2		1
RXR-related receptors (NR2){2.1.3}	12			2			1
NGFI-B-related receptors (NR4){2.1.4}	2			2
GCNF-related receptors (NR6){2.1.6}	1						1
More than 3 adjacent zinc finger factors{2.3.3}	19	1		3			4
Factors with multiple dispersed zinc fingers{2.3.4}	6			1
HOX-related factors{3.1.1}	8			3			1	2		1
NK-related factors{3.1.2}	6					1		1
Paired-related HD factors{3.1.3}	5						1
TALE-type homeo domain factors{3.1.4}	5			1			1
HD-LIM factors{3.1.5}	1						1
POU domain factors{3.1.10}	7					1	3	1
Forkhead box (FOX) factors{3.3.1}	13			1			10	1	1
RFX-related factors{3.3.3}	3					1
HSF factors{3.4.1}	2						1
Myb/SANT domain factors{3.5.1}	2						1
Ets-related factors{3.5.2}	14			2			5
Interferon-regulatory factors{3.5.3}	6						4
ARID-related factors{3.7.1}	1						1
SOX-related factors{4.1.1}	5						2
TCF-7-related factors{4.1.3}	3						1
Regulators of differentiation{5.1.1}	3									2
Responders to external signals (SRF/RLM1){5.1.2}	1						1
NF-kappaB-related factors{6.1.1}	4						2
NFAT-related factors{6.1.3}	5						5
CSL-related factors{6.1.4}	1			1
STAT factors{6.2.1}	7					6	4
Runt-related factors{6.4.1}	3			1
SMAD factors{7.1.1}	2			2

## Sheet: ST5. Targeted motifs
Family	Total members	ALL	AML	Breast	CLL	Liver	Lung Adeno	Lymphoma B-cell	Medulloblastoma	Pancreas	Pilocytic Astrocytoma
NRF{0.0.6}	1					1
CREB-related factors{1.1.7}	4						1
C/EBP-related{1.1.8}	9	1		5		1
PAS domain factors{1.2.5}	4						1
bHLH-ZIP factors{1.2.6}	11						1
AP-2{1.3.1}	3			3			1			1
GATA-type zinc fingers{2.2.1}	5			1
Three-zinc finger Krüppel-related factors{2.3.1}	9			8		6	9			1
More than 3 adjacent zinc finger factors{2.3.3}	19			2	1	1	1	1	1	1
Factors with multiple dispersed zinc fingers{2.3.4}	6					1
NK-related factors{3.1.2}	6					1
Forkhead box (FOX) factors{3.3.1}	13					1			1	4
E2F-related factors{3.3.2}	6	1		3		1			1
Ets-related factors{3.5.2}	14					1
Interferon-regulatory factors{3.5.3}	6			4		6			2	3
SOX-related factors{4.1.1}	5			1		2
NF-kappaB-related factors{6.1.1}	4			1
NFAT-related factors{6.1.3}	5							2	1
STAT factors{6.2.1}	7					1		1	1	1

## Sheet: ST5. Lung Adeno
Motif name (HOCOMOCO v9)	TF gene (Gene symbol)	TF family (TFClass)	Mutations within TFBS, germline alleles	Predicted TFBS, total for germline alleles	Control (genomic), substitutions within TFBS, germline alleles	Control (genomic) predicted TFBS, total for germline alleles	Control (shuffle), substitutions within TFBS, germline alleles	Control (shuffle) predicted TFBS, total for germline alleles	Mutations within motif, relative frequency (cancer/genomic control)	Mutations within motif, relative frequency (cancer/shuffle control)	Significance (FDR-corrected two-tail Fisher's exact test P-value), versus genomic control	Significance (FDR-corrected two-tail Fisher's exact test P-value), versus shuffle control	TFBS missing from genomic control	TFBS missing from shuffle control
AHR_si	AHR	PAS domain factors{1.2.5}	2320	6049	4499	12040	4470	12583	1.0264	1.07965	0.298999	0.000298646	0	0
AIRE_f2	AIRE	AIRE{5.3.1}	18595	43564	37399	86993	38528	89001	0.992871	0.986023	0.40288	0.0475958	0	0
ALX1_si	ALX1	Paired-related HD factors{3.1.3}	10907	39709	21934	78366	23339	80782	0.981355	0.950711	0.11662	5.62996e-07	0	0
ANDR_do	AR	Steroid hormone receptors (NR3){2.1.1}	8814	21041	18003	42359	18559	42349	0.985615	0.955862	0.234731	6.86042e-06	0	0
AP2A_f2	TFAP2A	AP-2{1.3.1}	9795	27228	18592	55202	19712	54749	1.06811	0.999158	1.32982e-09	0.948663	0	0
AP2B_f1	TFAP2B	AP-2{1.3.1}	8002	20456	15573	41082	15577	41574	1.03195	1.04404	0.0121762	0.0001194	0	0
AP2C_f1	TFAP2C	AP-2{1.3.1}	7215	19388	13697	38910	14587	39714	1.05716	1.01317	1.37772e-05	0.291457	0	0
ARI5B_f1	ARID5B	ARID-related factors{3.7.1}	11321	35957	23395	71961	24535	72109	0.968446	0.925347	0.00296228	3.10418e-16	0	0
ARNT_f1	ARNT	PAS domain factors{1.2.5}	1794	4426	3488	8954	3284	9417	1.04052	1.16231	0.153233	4.1909e-10	0	0
ATF1_si	ATF1	CREB-related factors{1.1.7}	3371	10662	7022	21080	6965	20843	0.949139	0.946148	0.00868589	0.00188127	0	0
ATF2+ATF4_f1	ATF2,ATF4	Jun-related factors{1.1.1}; ATF-4-related factors{1.1.6}	3918	13503	7957	27016	7881	26502	0.985158	0.975734	0.476139	0.161536	0	0
ATF3_f1	ATF3	Fos-related factors{1.1.2}	4188	14787	8394	28829	8884	29534	0.972719	0.941543	0.156005	0.000209563	0	0
ATF5_si	ATF5	ATF-4-related factors{1.1.6}	17579	52047	36857	104870	37190	104521	0.961014	0.94924	7.67513e-07	5.59164e-12	0	0
ATF6A_si	ATF6	CREB-related factors{1.1.7}	6317	15036	12288	30183	11921	30529	1.03195	1.07592	0.0235135	3.63016e-09	0	0
BACH1_si	BACH1	Jun-related factors{1.1.1}	8550	21580	16956	42703	17617	43612	0.997814	0.980819	0.878774	0.0740505	0	0
BATF_si	BATF	B-ATF-related factors{1.1.4}	9895	32427	19675	64303	19059	62482	0.997299	1.00038	0.841244	0.97386	0	0
BCL6_f1	BCL6	More than 3 adjacent zinc finger factors{2.3.3}	17856	46612	36479	94314	37470	92479	0.990421	0.945466	0.278151	8.06249e-15	0	0
BHE40_f2	BHLHE40	Hairy-related factors{1.2.4}	3274	9697	6666	19291	6407	19342	0.977081	1.01927	0.279688	0.316789	0	0
BMAL1_f1	ARNTL	PAS domain factors{1.2.5}	5833	14365	11835	28813	11825	28257	0.988568	0.970312	0.4637	0.0188469	0	0
CDX1_f1	CDX1	HOX-related factors{3.1.1}	8223	38011	15570	76040	16425	75637	1.05651	0.996208	3.86676e-05	0.773966	0	0
CDX2_f1	CDX2	HOX-related factors{3.1.1}	9640	52085	17789	103520	18537	101873	1.07705	1.01715	1.80373e-09	0.161536	0	0
CEBPA_do	CEBPA	C/EBP-related{1.1.8}	9668	35905	19793	71468	20191	70343	0.972258	0.938091	0.0228499	2.79356e-09	0	0
CEBPB_f1	CEBPB	C/EBP-related{1.1.8}	8159	29913	16810	59627	16618	57922	0.967503	0.950696	0.0127136	1.85201e-05	0	0
CEBPD_f1	CEBPD	C/EBP-related{1.1.8}	8983	30816	18385	61196	18841	61206	0.970297	0.946968	0.0161487	7.51684e-07	0	0
CEBPE_f1	CEBPE	C/EBP-related{1.1.8}	8089	25838	16552	51617	16475	51412	0.976289	0.976956	0.0733299	0.0478992	0	0
CEBPG_si	CEBPG	C/EBP-related{1.1.8}	12006	36301	24800	72411	24596	71132	0.965679	0.95649	0.000574101	1.78122e-06	0	0
COE1_f2	EBF1	Early B-Cell Factor-related factors{6.1.5}	11003	26803	21252	54084	23492	53284	1.04471	0.931118	1.20389e-05	1.19974e-15	0	0
COT1_f1	NR2F1	RXR-related receptors (NR2){2.1.3}	9240	25624	18350	50395	19719	50592	0.990322	0.925171	0.451142	1.78143e-14	0	0
COT1_si	NR2F1	RXR-related receptors (NR2){2.1.3}	8161	27605	16384	54668	17420	53237	0.986436	0.903485	0.335453	2.8742e-19	0	0
COT2_f1	NR2F2	RXR-related receptors (NR2){2.1.3}	10100	32069	19919	63182	20610	60436	0.998992	0.923536	0.943951	4.53103e-15	0	0
COT2_f2	NR2F2	RXR-related receptors (NR2){2.1.3}	16994	41478	33888	82534	34499	79937	0.997849	0.949334	0.816527	9.07562e-13	0	0
CREB1_f1	CREB1	CREB-related factors{1.1.7}	2609	8258	5267	16295	5246	16969	0.97744	1.02194	0.362552	0.316789	0	0
CREM_f1	CREM	CREB-related factors{1.1.7}	5455	16214	11070	32294	11093	31509	0.981474	0.955631	0.262338	0.00106202	0	0
CRX_si	CRX	Paired-related HD factors{3.1.3}	4519	19023	9089	36986	9830	38678	0.966684	0.934703	0.0733299	2.53132e-05	0	0
CTCF_f2	CTCF	More than 3 adjacent zinc finger factors{2.3.3}	13281	26588	26430	53500	26596	52811	1.01112	0.991866	0.234731	0.316789	0	0
CUX1_f1	CUX1	HD-CUT factors{3.1.9}	4759	12150	9305	23639	9413	24857	0.995067	1.03433	0.782252	0.0209027	0	0
DBP_si	DBP	C/EBP-related{1.1.8}	7413	25284	15159	50810	15573	51659	0.982713	0.972572	0.234731	0.0247732	0	0
DDIT3_f1	DDIT3	C/EBP-related{1.1.8}	8912	25160	18560	50818	19102	49810	0.969849	0.923639	0.010407	1.8641e-14	0	0
DLX3_do	DLX3	NK-related factors{3.1.2}	7260	29854	14631	58767	15269	58991	0.976773	0.939527	0.118867	8.46436e-07	0	0
E2F1_f2	E2F1	E2F-related factors{3.3.2}	8923	21858	18315	44520	17834	44394	0.992313	1.01619	0.541128	0.134279	0	0
E2F2_f1	E2F2	E2F-related factors{3.3.2}	2344	6302	4784	12717	4509	13151	0.988719	1.08482	0.671837	0.000126375	0	0
E2F3_si	E2F3	E2F-related factors{3.3.2}	1308	3237	2579	6488	2510	7091	1.01654	1.14156	0.631737	2.12369e-06	0	0
E2F4_do	E2F4	E2F-related factors{3.3.2}	5947	13741	11690	27623	11374	28385	1.02267	1.08008	0.123818	1.05984e-09	0	0
E2F5_do	E2F5	E2F-related factors{3.3.2}	1427	3898	2847	7766	2694	8460	0.998601	1.14962	0.98163	4.60993e-07	0	0
E2F6_f1	E2F6	E2F-related factors{3.3.2}	13283	34025	26271	68502	25694	67723	1.01795	1.02897	0.0740119	0.00104719	0	0
EGR1_f2	EGR1	Three-zinc finger Krüppel-related factors{2.3.1}	7601	17217	14272	34171	13736	35156	1.05703	1.12993	2.41822e-06	2.33413e-27	0	0
EGR2_si	EGR2	Three-zinc finger Krüppel-related factors{2.3.1}	11447	26829	21374	53150	20810	53617	1.06097	1.0993	5.97428e-10	8.30921e-25	0	0
EHF_si	EHF	Ets-related factors{3.5.2}	11488	32351	23778	65844	23475	65566	0.983326	0.991813	0.125911	0.408388	0	0
ELF1_f1	ELF1	Ets-related factors{3.5.2}	7389	24269	15777	48983	15724	48773	0.945268	0.944387	1.02046e-05	1.86366e-06	0	0
ELF2_f1	ELF2	Ets-related factors{3.5.2}	14067	34329	29135	69696	29005	68428	0.980242	0.966721	0.0312362	2.76214e-05	0	0
ELK1_f1	ELK1	Ets-related factors{3.5.2}	4021	13988	8522	28585	8349	29011	0.964218	0.998865	0.0555231	0.952468	0	0
ELK4_f1	ELK4	Ets-related factors{3.5.2}	3701	10549	7687	21736	7519	22614	0.992043	1.05518	0.701371	0.0015677	0	0
ENOA_si	ENO1		8404	21156	16985	42245	16839	40824	0.988012	0.963056	0.354252	0.000412728	0	0
ERG_f1	ERG	Ets-related factors{3.5.2}	4603	13952	9678	28421	9685	28831	0.968854	0.98212	0.0692403	0.257844	0	0
ERR1_f1	ESRRA	Steroid hormone receptors (NR3){2.1.1}	8117	26007	15652	51611	16707	50078	1.02915	0.935522	0.033333	4.88395e-09	0	0
ERR2_f1	ESRRB	Steroid hormone receptors (NR3){2.1.1}	7896	25432	15601	50824	16292	49032	1.01145	0.934398	0.432822	4.26065e-09	0	0
ERR3_f1	ESRRG	Steroid hormone receptors (NR3){2.1.1}	6024	20863	12022	40886	12415	40312	0.981988	0.937553	0.270227	1.80214e-06	0	0
ESR1_do	ESR1	Steroid hormone receptors (NR3){2.1.1}	13970	29587	27549	58478	27810	56827	1.00226	0.964826	0.816527	3.14573e-06	0	0
ESR2_do	ESR2	Steroid hormone receptors (NR3){2.1.1}	12771	30761	25275	61283	26539	58380	1.00664	0.91328	0.532107	2.9978e-28	0	0
ESR2_si	ESR2	Steroid hormone receptors (NR3){2.1.1}	5984	22630	11516	43856	12908	42400	1.00701	0.868588	0.692884	7.05551e-26	0	0
ETS1_si	ETS1	Ets-related factors{3.5.2}	7130	25599	15013	51736	15596	51646	0.959825	0.922338	0.00318567	4.86863e-11	0	0
ETS2_f1	ETS2	Ets-related factors{3.5.2}	11338	32067	23235	64258	22292	63313	0.977828	1.0042	0.0376924	0.675655	0	0
ETV4_f1	ETV4	Ets-related factors{3.5.2}	7476	29511	16150	59776	16769	58727	0.937648	0.887189	7.67513e-07	2.64141e-23	0	0
EVI1_f1	MECOM	Factors with multiple dispersed zinc fingers{2.3.4}	20994	56509	41566	112789	42363	114390	1.00811	1.00318	0.337289	0.661886	0	0
FEV_f1	FEV	Ets-related factors{3.5.2}	10154	34396	21341	69500	21518	68329	0.961389	0.937416	0.000463801	3.01148e-10	0	0
FLI1_f1	FLI1	Ets-related factors{3.5.2}	11227	24955	23004	50443	22868	50364	0.986515	0.990828	0.193027	0.318765	0	0
FOSB_f1	FOSB	Fos-related factors{1.1.2}	6926	22447	13983	44086	14406	44719	0.972802	0.957796	0.0555231	0.000573704	0	0
FOSL1_f2	FOSL1	Fos-related factors{1.1.2}	12041	31037	24731	62279	24172	60078	0.976973	0.964241	0.0212947	4.55772e-05	0	0
FOSL2_f1	FOSL2	Fos-related factors{1.1.2}	9481	28670	19244	57243	18332	54991	0.983679	0.991992	0.191795	0.47167	0	0
FOS_si	FOS	Fos-related factors{1.1.2}	6819	19524	13577	38385	14170	39299	0.987438	0.968643	0.40288	0.00971098	0	0
FOXA1_f1	FOXA1	Forkhead box (FOX) factors{3.3.1}	15907	57681	32615	115174	32651	114565	0.973851	0.967634	0.00499396	0.000101173	0	0
FOXA2_f1	FOXA2	Forkhead box (FOX) factors{3.3.1}	16535	55405	33031	110244	33344	110269	0.996067	0.986941	0.700415	0.121391	0	0
FOXA3_f1	FOXA3	Forkhead box (FOX) factors{3.3.1}	20305	67634	41340	134866	42002	134590	0.979422	0.962013	0.0121762	1.15782e-07	0	0
FOXC1_f1	FOXC1	Forkhead box (FOX) factors{3.3.1}	20182	59612	41077	118689	42132	117511	0.978233	0.944272	0.00599534	4.25246e-16	0	0
FOXI1_f1	FOXI1	Forkhead box (FOX) factors{3.3.1}	8479	24705	16978	48883	17962	49971	0.988169	0.954824	0.385154	2.29156e-05	0	0
FOXJ2_f1	FOXJ2	Forkhead box (FOX) factors{3.3.1}	15811	70720	32024	140199	32650	138913	0.978783	0.951211	0.0339704	9.3666e-09	0	0
FOXJ3_f2	FOXJ3	Forkhead box (FOX) factors{3.3.1}	26280	103533	54577	206120	55265	201104	0.958643	0.923671	1.0518e-09	4.94595e-34	0	0
FOXJ3_si	FOXJ3	Forkhead box (FOX) factors{3.3.1}	24974	97899	50975	194859	52788	189960	0.975154	0.917988	0.000749512	1.08693e-37	0	0
FOXO1_si	FOXO1	Forkhead box (FOX) factors{3.3.1}	33110	103593	67807	206259	69186	200855	0.972226	0.927883	2.58255e-06	1.08973e-41	0	0
FOXO3_si	FOXO3	Forkhead box (FOX) factors{3.3.1}	20718	71003	43411	141922	43398	138422	0.95394	0.930693	4.82585e-10	1.24143e-23	0	0
FOXO4_f1	FOXO4	Forkhead box (FOX) factors{3.3.1}	10920	48382	22266	96316	22531	97214	0.976326	0.973839	0.048794	0.0133093	0	0
FOXP2_si	FOXP2	Forkhead box (FOX) factors{3.3.1}	8397	36211	18182	72100	17960	71764	0.919554	0.926582	6.84467e-12	8.95331e-11	0	0
FOXQ1_f1	FOXQ1	Forkhead box (FOX) factors{3.3.1}	19188	67874	37808	135260	38881	135107	1.01137	0.982351	0.224076	0.0222484	0	0
GABP1+GABP2_f1	GABPB1,GABPB2		6450	20680	14053	42029	13763	42276	0.932801	0.958054	2.23996e-07	0.000884122	0	0
GABPA_f1	GABPA	Ets-related factors{3.5.2}	7969	20741	16298	42084	16165	42201	0.992103	1.00305	0.56145	0.79742	0	0
GATA1_si	GATA1	GATA-type zinc fingers{2.2.1}	7601	26241	15188	52534	15846	54090	1.00191	0.988753	0.910175	0.374944	0	0
GATA2_si	GATA2	GATA-type zinc fingers{2.2.1}	5801	22134	11301	44309	12021	45767	1.02759	0.997826	0.104962	0.894532	0	0
GATA3_si	GATA3	GATA-type zinc fingers{2.2.1}	6154	23552	11938	47308	12795	49320	1.03546	1.00719	0.0291805	0.623418	0	0
GATA4_f1	GATA4	GATA-type zinc fingers{2.2.1}	7141	26047	13870	52173	14898	53897	1.03127	0.991832	0.0362933	0.535573	0	0
GATA6_f2	GATA6	GATA-type zinc fingers{2.2.1}	5264	25206	10341	50250	11197	51683	1.01481	0.963958	0.438319	0.0180279	0	0
GCR_do	NR3C1	Steroid hormone receptors (NR3){2.1.1}	22467	49964	45409	100350	45078	98294	0.993718	0.980506	0.406732	0.00162404	0	0
GCR_si	NR3C1	Steroid hormone receptors (NR3){2.1.1}	7212	31963	14970	63888	15332	62871	0.962954	0.925251	0.00945532	1.17123e-09	0	0
GFI1B_f1	GFI1B	More than 3 adjacent zinc finger factors{2.3.3}	11150	37358	23085	75225	22962	72432	0.972576	0.941482	0.0126236	8.58117e-10	0	0
GFI1_f1	GFI1	More than 3 adjacent zinc finger factors{2.3.3}	10308	37965	21748	75692	21387	72572	0.944978	0.921319	2.73499e-07	2.33866e-15	0	0
GLI1_f1	GLI1	More than 3 adjacent zinc finger factors{2.3.3}	11468	30059	22585	60473	23281	58765	1.02154	0.963009	0.0478888	4.03481e-05	0	0
GLI2_f1	GLI2	More than 3 adjacent zinc finger factors{2.3.3}	10094	27076	19687	54332	20664	52791	1.02886	0.952411	0.0121762	6.6804e-07	0	0
GLI3_si	GLI3	More than 3 adjacent zinc finger factors{2.3.3}	9311	23969	17810	48077	18554	48282	1.04862	1.01087	1.87815e-05	0.316842	0	0
HEN1_si	NHLH1	Tal-related factors{1.2.3}	12361	24775	24449	49187	25207	48764	1.00376	0.965202	0.705701	7.77065e-06	0	0
HIC1_si	HIC1	Factors with multiple dispersed zinc fingers{2.3.4}	6251	18967	12350	37866	13014	37131	1.01049	0.940322	0.524361	1.67043e-06	0	0
HIF1A_si	HIF1A	PAS domain factors{1.2.5}	2914	6290	5629	12729	5642	13291	1.04762	1.09135	0.0184453	7.58008e-07	0	0
HINFP_f1	HINFP	Factors with multiple dispersed zinc fingers{2.3.4}	2718	5686	5590	11376	5165	11681	0.972793	1.08107	0.179681	1.70294e-05	0	0
HLF_si	HLF	C/EBP-related{1.1.8}	5381	15443	11036	30977	11270	31938	0.978045	0.98745	0.174347	0.382111	0	0
HNF1A_f1	HNF1A	POU domain factors{3.1.10}	15440	49290	32382	97620	33066	96581	0.94433	0.914952	2.58109e-11	7.26144e-28	0	0
HNF1B_f1	HNF1B	POU domain factors{3.1.10}	11628	38214	24254	75701	25300	76906	0.949731	0.924958	3.39856e-07	1.38569e-16	0	0
HNF4A_f1	HNF4A	RXR-related receptors (NR2){2.1.3}	11074	29713	22243	58960	23748	58498	0.987921	0.918062	0.282781	8.22466e-21	0	0
HNF4G_f1	HNF4G	RXR-related receptors (NR2){2.1.3}	9435	25380	19006	50806	19754	49716	0.993744	0.935603	0.62455	3.24538e-11	0	0
HNF6_f1	ONECUT1	HD-CUT factors{3.1.9}	18226	56873	36770	113080	38118	114534	0.985547	0.962919	0.104962	6.6804e-07	0	0
HSF1_f2	HSF1	HSF factors{3.4.1}	12941	35945	27029	72338	26802	71864	0.963531	0.965325	7.24925e-05	5.78198e-05	0	0
HSF2_si	HSF2	HSF factors{3.4.1}	9427	25300	18816	50222	18946	50010	0.994534	0.983541	0.678271	0.119338	0	0
HTF4_f1	TCF12	E2A-related factors{1.2.1}	9004	28501	16936	56943	18796	54711	1.0622	0.91957	3.39856e-07	4.39281e-15	0	0
HXA10_f1	HOXA10	HOX-related factors{3.1.1}	12982	44708	26374	89334	26491	88339	0.983552	0.968301	0.127498	0.000542338	0	0
HXA13_f1	HOXA13	HOX-related factors{3.1.1}	10086	34864	20453	69056	21118	69464	0.976756	0.951588	0.0513533	1.89047e-06	0	0
HXA1_f1	HOXA1	HOX-related factors{3.1.1}	8295	25504	15832	50483	16915	51036	1.03709	0.981325	0.0048368	0.108542	0	0
HXB7_si	HOXB7	HOX-related factors{3.1.1}	8534	35009	16809	68311	17921	70051	0.990653	0.952851	0.525985	3.89576e-05	0	0
HXB8_do	HOXB8	HOX-related factors{3.1.1}	9442	35427	18544	69190	20020	71154	0.994419	0.947251	0.692884	6.97058e-07	0	0
IKZF1_f1	IKZF1	Factors with multiple dispersed zinc fingers{2.3.4}	13806	46487	27188	93940	29078	89269	1.02615	0.911743	0.0115928	2.76735e-26	0	0
INSM1_f1	INSM1	Factors with multiple dispersed zinc fingers{2.3.4}	9379	22460	18104	45023	18888	45613	1.0385	1.00844	0.000588308	0.42106	0	0
IRF1_si	IRF1	Interferon-regulatory factors{3.5.3}	21579	77693	44422	154933	43137	150024	0.968713	0.965962	3.81885e-05	1.84961e-06	0	0
IRF2_f1	IRF2	Interferon-regulatory factors{3.5.3}	19985	60133	41680	120612	40224	117861	0.961732	0.973814	2.73499e-07	0.000266034	0	0
IRF3_f1	IRF3	Interferon-regulatory factors{3.5.3}	28053	74430	57428	149471	54797	146102	0.98099	1.00492	0.00337951	0.434431	0	0
IRF4_si	IRF4	Interferon-regulatory factors{3.5.3}	40228	118986	82939	237755	79520	232527	0.969178	0.98862	2.7462e-09	0.0276309	0	0
IRF7_f1	IRF7	Interferon-regulatory factors{3.5.3}	13270	56325	28005	112948	26634	111326	0.950195	0.984759	2.78238e-07	0.121391	0	0
IRF9_f1	IRF9	Interferon-regulatory factors{3.5.3}	12421	45067	26785	90082	26183	88706	0.926924	0.933752	4.18468e-15	2.81354e-13	0	0
ITF2_f1	TCF4	E2A-related factors{1.2.1}	9079	27524	17352	54977	18815	52610	1.0451	0.922339	0.000204456	1.75277e-14	0	0
JUNB_f1	JUNB	Jun-related factors{1.1.1}	9241	30436	18869	60393	17774	58179	0.971783	0.993831	0.0198558	0.594376	0	0
JUND_f1	JUND	Jun-related factors{1.1.1}	9094	27901	18364	54995	17390	53139	0.976093	0.995976	0.0513533	0.728814	0	0
JUN_f1	JUN	Jun-related factors{1.1.1}	5612	19942	11225	39352	11687	39675	0.986573	0.955351	0.438319	0.00127641	0	0
KAISO_f1	ZBTB33	Other factors with up to three adjacent zinc fingers{2.3.2}	5015	13108	9848	26429	10004	27304	1.02676	1.04421	0.110799	0.00240869	0	0
KLF1_f1	KLF1	Three-zinc finger Krüppel-related factors{2.3.1}	16492	41087	31204	81910	31271	79967	1.05365	1.02645	1.06484e-10	0.000768435	0	0
KLF4_f2	KLF4	Three-zinc finger Krüppel-related factors{2.3.1}	14576	36021	27037	71433	26556	70851	1.06911	1.07961	4.18468e-15	2.19887e-20	0	0
KLF8_f1	KLF8	Three-zinc finger Krüppel-related factors{2.3.1}	10168	26317	18306	52338	19321	52022	1.10465	1.0403	8.5356e-22	7.98931e-05	0	0
LEF1_f1	LEF1	TCF-7-related factors{4.1.3}	6782	31557	13634	62784	14813	62598	0.989664	0.908196	0.534845	2.26305e-13	0	0
LHX3_f1	LHX3	HD-LIM factors{3.1.5}	12191	46554	25038	91806	26358	92573	0.960182	0.919717	9.69307e-05	1.2495e-18	0	0
MAF_f1	MAF	Maf-related factors{1.1.3}	6008	21890	11727	43716	12941	44034	1.02315	0.933909	0.168588	4.56379e-07	0	0
MAX_f1	MAX	bHLH-ZIP factors{1.2.6}	5233	14144	10540	28115	10548	28088	0.986906	0.985211	0.436897	0.307603	0	0
MBD2_si	MBD2		3585	8022	6873	15686	6818	16431	1.01993	1.07699	0.30415	4.21214e-06	0	0
MECP2_f1	MECP2		2775	7375	5498	14977	5197	15432	1.02499	1.1173	0.282443	1.33773e-08	0	0
MEF2A_f1	MEF2A	Regulators of differentiation{5.1.1}	17896	59342	35580	117960	37342	114752	0.999822	0.926737	0.989622	2.68888e-23	0	0
MEF2C_f1	MEF2C	Regulators of differentiation{5.1.1}	16028	53648	31633	107037	32957	104311	1.01093	0.945602	0.28094	8.59755e-12	0	0
MEF2D_f1	MEF2D	Regulators of differentiation{5.1.1}	14295	49084	28297	97781	29198	95334	1.00637	0.950909	0.56145	8.98446e-09	0	0
MEIS1_f2	MEIS1	TALE-type homeo domain factors{3.1.4}	11345	32694	22940	64947	23259	63772	0.982431	0.951427	0.112063	1.28084e-07	0	0
MEIS2_do	MEIS2	TALE-type homeo domain factors{3.1.4}	10443	29462	21094	58566	21532	57406	0.984124	0.945009	0.171936	5.90789e-09	0	0
MITF_f1	MITF	bHLH-ZIP factors{1.2.6}	9235	29244	18649	58389	19996	55126	0.988725	0.87059	0.391488	3.72208e-41	0	0
MTF1_f1	MTF1	More than 3 adjacent zinc finger factors{2.3.3}	9044	19959	17648	39878	17334	38380	1.0239	1.00329	0.0373909	0.754124	0	0
MYB_f1	MYB	Myb/SANT domain factors{3.5.1}	3027	11780	5825	23562	6557	24629	1.0394	0.965181	0.0991221	0.0777496	0	0
MYCN_si	MYCN	bHLH-ZIP factors{1.2.6}	2647	7339	5262	14781	4858	14761	1.01314	1.09591	0.602279	6.4635e-06	0	0
MYC_f1	MYC	bHLH-ZIP factors{1.2.6}	4693	12587	9366	25186	9093	24667	1.00261	1.01143	0.89529	0.462083	0	0
MYF6_f1	MYF6	MyoD / ASC-related factors{1.2.2}	5949	22555	11112	45256	12926	43915	1.0742	0.896086	2.41822e-06	5.17928e-16	0	0
MYOD1_f1	MYOD1	MyoD / ASC-related factors{1.2.2}	8445	26484	16140	52713	17436	51027	1.04143	0.933188	0.00133044	4.50295e-10	0	0
NANOG_f1	NANOG	NK-related factors{3.1.2}	6726	27555	13328	55200	13986	55159	1.01095	0.962674	0.512575	0.00432473	0	0
NDF1_f1	NEUROD1	Tal-related factors{1.2.3}	10063	26476	19816	52395	20813	51259	1.00496	0.936075	0.692884	7.90393e-12	0	0
NF2L1_f1	NFE2L1	Jun-related factors{1.1.1}	3991	18088	8514	36027	8674	36361	0.933653	0.924927	0.000234471	6.01606e-06	0	0
NFAC1_do	NFATC1	NFAT-related factors{6.1.3}	9226	28678	19961	57056	20276	56244	0.919568	0.892398	7.10959e-15	3.51092e-28	0	0
NFAC1_si	NFATC1	NFAT-related factors{6.1.3}	13278	42885	27901	86051	27968	84480	0.954912	0.935233	1.07446e-06	3.76816e-14	0	0
NFAC2_f1	NFATC2	NFAT-related factors{6.1.3}	11505	48125	25457	96662	26320	94399	0.907746	0.857427	8.63795e-22	8.76884e-57	0	0
NFAC3_f1	NFATC3	NFAT-related factors{6.1.3}	10373	44742	23506	89957	23746	87557	0.887248	0.854849	1.23188e-29	8.27363e-53	0	0
NFAC4_f1	NFATC4	NFAT-related factors{6.1.3}	12298	47954	27537	96801	27593	94693	0.901515	0.880093	2.45141e-27	1.14897e-42	0	0
NFE2_f2	NFE2	Jun-related factors{1.1.1}	9983	25208	19740	50108	20382	50043	1.00527	0.972342	0.678271	0.00427911	0	0
NFIA+NFIB+NFIC+NFIX_f2	NFIA,NFIB,NFIC,NFIX	Nuclear factor 1{7.1.2}	12955	29988	25552	60291	26578	58902	1.01934	0.957409	0.0478888	1.15515e-07	0	0
NFIA+NFIB+NFIC+NFIX_si	NFIA,NFIB,NFIC,NFIX	Nuclear factor 1{7.1.2}	5458	22360	11079	44821	12615	45747	0.987513	0.885191	0.495983	6.52374e-18	0	0
NFIL3_si	NFIL3	C/EBP-related{1.1.8}	6860	20132	14206	40692	14328	41334	0.976055	0.983013	0.0883217	0.178855	0	0
NFKB1_f1	NFKB1	NF-kappaB-related factors{6.1.1}	7710	20901	15598	41969	16180	40543	0.992538	0.924325	0.601491	1.13352e-12	0	0
NFYA_f1	NFYA	Heteromeric CCAAT-binding factors{4.2.1}	6868	18031	13846	36080	14631	37317	0.992551	0.971501	0.619309	0.0157716	0	0
NFYB_f1	NFYB	Heteromeric CCAAT-binding factors{4.2.1}	6911	18127	14080	36397	14920	37716	0.985548	0.963766	0.30801	0.00170355	0	0
NFYC_f1	NFYC	Heteromeric CCAAT-binding factors{4.2.1}	7678	18820	15339	37587	16159	38841	0.999699	0.980628	0.98893	0.0828036	0	0
NKX25_f1	NKX2-5	NK-related factors{3.1.2}	4837	20954	9542	41583	10082	41625	1.00597	0.953052	0.765397	0.00236977	0	0
NKX28_f1	NKX2-8	NK-related factors{3.1.2}	6188	21939	12533	43994	13592	43862	0.990084	0.910204	0.553969	6.68868e-13	0	0
NKX31_si	NKX3-1	NK-related factors{3.1.2}	16400	58135	32745	116360	33399	115702	1.00246	0.977268	0.816527	0.0059921	0	0
NKX32_f1	NKX3-2	NK-related factors{3.1.2}	8007	23346	15623	46341	16370	47274	1.01732	0.990446	0.213127	0.42106	0	0
NOBOX_si	NOBOX	Paired-related HD factors{3.1.3}	5019	21306	9980	42048	10571	43212	0.992499	0.96295	0.700415	0.0157716	0	0
NR1D1_f1	NR1D1	Thyroid hormone receptor-related factors (NR1){2.1.2}	14628	39666	28507	77981	28816	77703	1.0088	0.994422	0.390478	0.522033	0	0
NR1H4_f1	NR1H4	Thyroid hormone receptor-related factors (NR1){2.1.2}	7560	18902	14905	37064	16023	37279	0.994568	0.930539	0.700415	3.93688e-11	0	0
NR1I2_f2	NR1I2	Thyroid hormone receptor-related factors (NR1){2.1.2}	18288	40145	35954	79547	35560	77229	1.00789	0.989358	0.351371	0.135572	0	0
NR1I2_si	NR1I2	Thyroid hormone receptor-related factors (NR1){2.1.2}	7915	31335	15650	61476	16569	58100	0.99223	0.885729	0.618465	1.1769e-24	0	0
NR1I3_f2	NR1I3	Thyroid hormone receptor-related factors (NR1){2.1.2}	15902	35777	31529	70667	31764	69562	0.996218	0.973385	0.691032	0.000285917	0	0
NR1I3_si	NR1I3	Thyroid hormone receptor-related factors (NR1){2.1.2}	7325	27973	14830	54706	15511	52249	0.965967	0.882078	0.0148886	7.70261e-25	0	0
NR2C1_si	NR2C1	RXR-related receptors (NR2){2.1.3}	10727	28817	21462	57187	22537	55179	0.991874	0.911396	0.495983	1.73629e-23	0	0
NR2C2_f1	NR2C2	RXR-related receptors (NR2){2.1.3}	13563	35767	27527	71597	27719	70771	0.9863	0.968169	0.171801	0.000136246	0	0
NR2E3_f1	NR2E3	RXR-related receptors (NR2){2.1.3}	21716	67199	44411	133075	44114	130610	0.968329	0.956791	1.45133e-05	1.98369e-10	0	0
NR4A1_f1	NR4A1	NGFI-B-related receptors (NR4){2.1.4}	7654	26264	15463	52431	16205	51470	0.988148	0.92562	0.42017	6.12991e-11	0	0
NR4A2_si	NR4A2	NGFI-B-related receptors (NR4){2.1.4}	8059	28543	16301	56796	16907	55525	0.983751	0.927264	0.250691	8.17407e-11	0	0
NR5A2_f1	NR5A2	FTZ-F1-related receptors (NR5){2.1.5}	8420	25700	16485	51189	18587	50695	1.01734	0.893583	0.205016	1.31418e-25	0	0
NR6A1_do	NR6A1	GCNF-related receptors (NR6){2.1.6}	11501	33535	23324	66154	23557	63999	0.972726	0.931731	0.00945532	2.91128e-14	0	0
NRF1_f1	NRF1	NRF{0.0.6}	3941	9376	7528	18520	7445	19260	1.03407	1.08738	0.061433	1.06997e-07	0	0
OTX2_si	OTX2	Paired-related HD factors{3.1.3}	14258	39659	29202	78515	27981	76286	0.966622	0.980163	0.000163669	0.0196585	0	0
OVOL1_f1	OVOL1	More than 3 adjacent zinc finger factors{2.3.3}	4983	17764	9981	35582	10087	35950	1.00001	0.99974	1	0.991857	0	0
P53_f2	TP53	p53-related factors{6.3.1}	12819	25685	24941	51174	24865	50055	1.02402	1.00469	0.00822556	0.575327	0	0
PBX1_do	PBX1	TALE-type homeo domain factors{3.1.4}	14197	37554	27742	73609	28913	75436	1.00308	0.986338	0.770199	0.110382	0	0
PBX2_f1	PBX2	TALE-type homeo domain factors{3.1.4}	15463	43514	30951	85411	32302	86762	0.980627	0.954476	0.0355992	5.34799e-09	0	0
PBX3_f2	PBX3	TALE-type homeo domain factors{3.1.4}	8818	22645	17433	44950	18094	45789	1.00405	0.985427	0.75999	0.176486	0	0
PDX1_do	PDX1	HOX-related factors{3.1.1}	4407	17980	9042	35467	9455	36493	0.96142	0.946022	0.036282	0.000664186	0	0
PEBB_f1	CBFB		10614	31019	21166	62754	21453	62537	1.0145	0.997471	0.227511	0.812522	0	0
PIT1_f1	POU1F1	POU domain factors{3.1.10}	19503	62779	39486	125327	40700	123409	0.986026	0.941975	0.106496	3.39345e-16	0	0
PO2F1_f1	POU2F1	POU domain factors{3.1.10}	9861	42127	19984	84598	20863	83599	0.990919	0.937961	0.508967	4.03496e-09	0	0
PO2F2_si	POU2F2	POU domain factors{3.1.10}	9209	39623	18701	79242	19597	78179	0.984817	0.927183	0.268765	1.67825e-11	0	0
PO3F1_f1	POU3F1	POU domain factors{3.1.10}	14836	42818	29999	85144	30474	85153	0.983417	0.968191	0.0859506	0.000100503	0	0
PO5F1_do	POU5F1	POU domain factors{3.1.10}	23400	63001	47786	126262	49151	124649	0.981387	0.941944	0.0101243	4.49657e-21	0	0
PPARA_f1	PPARA	Thyroid hormone receptor-related factors (NR1){2.1.2}	6399	25018	12387	48716	13862	46890	1.00592	0.865195	0.733067	1.31177e-28	0	0
PPARA_f2	PPARA	Thyroid hormone receptor-related factors (NR1){2.1.2}	11740	30432	23404	60673	24107	60413	1.0001	0.966774	0.997832	0.000193065	0	0
PPARG_f1	PPARG	Thyroid hormone receptor-related factors (NR1){2.1.2}	18165	38537	35877	76879	36347	76858	1.01006	0.996731	0.223335	0.649445	0	0
PPARG_si	PPARG	Thyroid hormone receptor-related factors (NR1){2.1.2}	7874	25363	15427	50493	16226	49621	1.01612	0.949399	0.263945	8.0785e-06	0	0
PRDM1_f1	PRDM1	More than 3 adjacent zinc finger factors{2.3.3}	20036	56597	41775	113867	40440	111629	0.964937	0.9772	1.80121e-06	0.00128806	0	0
PRGR_do	PGR	Steroid hormone receptors (NR3){2.1.1}	13124	35803	25984	71423	27026	69058	1.00758	0.936654	0.489073	1.84274e-14	0	0
PRGR_f1	PGR	Steroid hormone receptors (NR3){2.1.1}	6766	30076	13968	59870	14621	58785	0.964244	0.904485	0.0160197	1.5925e-14	0	0
PRRX2_f1	PRRX2	Paired-related HD factors{3.1.3}	2926	17720	5787	34879	6325	36117	0.995225	0.942892	0.866943	0.00537994	0	0
PTF1A_f1	PTF1A	Tal-related factors{1.2.3}	18918	38566	38369	77207	39016	76467	0.987067	0.961395	0.0860194	8.40992e-10	0	0
RARA_f1	RARA	Thyroid hormone receptor-related factors (NR1){2.1.2}	3727	14332	7150	28086	7962	26491	1.0215	0.865224	0.332428	7.85424e-17	0	58
RARA_f2	RARA	Thyroid hormone receptor-related factors (NR1){2.1.2}	11891	26749	23477	52458	23686	52154	0.993299	0.978829	0.529886	0.0138845	0	0
RARG_do	RARG	Thyroid hormone receptor-related factors (NR1){2.1.2}	17886	36819	35752	73066	34880	70453	0.992787	0.981215	0.385154	0.00544727	0	0
RARG_f1	RARG	Thyroid hormone receptor-related factors (NR1){2.1.2}	6684	27797	13373	54188	15025	51935	0.974345	0.831159	0.0971934	2.72526e-48	0	0
RELB_si	RELB	NF-kappaB-related factors{6.1.1}	8368	22776	17357	45474	17857	44609	0.962571	0.917821	0.00133044	5.52275e-16	0	0
REL_do	REL	NF-kappaB-related factors{6.1.1}	7642	21619	15880	43189	16657	42627	0.961378	0.904606	0.0017722	1.98229e-19	0	0
REST_f1	REST	Factors with multiple dispersed zinc fingers{2.3.4}	17073	32482	33936	65592	34145	64367	1.01591	0.990839	0.0395018	0.182421	0	0
RFX1_f1	RFX1	RFX-related factors{3.3.3}	5754	15006	11327	30421	11642	30879	1.02983	1.01705	0.0514739	0.218009	0	0
RFX2_f1	RFX2	RFX-related factors{3.3.3}	7580	18873	15011	38048	15779	38797	1.01801	0.987522	0.183061	0.286414	0	0
RFX3_f1	RFX3	RFX-related factors{3.3.3}	8315	21246	16922	42819	17452	43538	0.990307	0.976356	0.4637	0.0272521	0	0
RORA_f1	RORA	Thyroid hormone receptor-related factors (NR1){2.1.2}	10481	29814	19940	58012	20895	57556	1.02276	0.968346	0.0513533	0.00120974	0	0
RORG_f1	RORC	Thyroid hormone receptor-related factors (NR1){2.1.2}	10865	28858	21042	56706	21428	56430	1.01462	0.991498	0.208855	0.395867	0	0
RUNX1_f1	RUNX1	Runt-related factors{6.4.1}	8251	25496	16797	51818	16908	51689	0.998351	0.989328	0.915994	0.369921	0	0
RUNX2_f1	RUNX2	Runt-related factors{6.4.1}	10422	29799	20874	60056	21234	59942	1.00624	0.987299	0.619309	0.217104	0	0
RUNX3_si	RUNX3	Runt-related factors{6.4.1}	12287	30314	24712	60793	23997	61822	0.997122	1.04421	0.793631	1.19869e-06	0	0
RXRA_f1	RXRA	RXR-related receptors (NR2){2.1.3}	15351	39821	30677	79528	31568	77805	0.999382	0.950134	0.95689	6.12991e-11	0	0
RXRB_f1	RXRB	RXR-related receptors (NR2){2.1.3}	9762	30402	19640	59849	20260	56918	0.97848	0.902084	0.0733299	3.70466e-24	0	0
RXRG_f1	RXRG	RXR-related receptors (NR2){2.1.3}	9946	27459	20144	54409	20246	53433	0.978338	0.955948	0.0578815	6.31305e-06	0	0
SMAD3_f1	SMAD3	SMAD factors{7.1.1}	8639	25819	17188	51598	18645	51396	1.00446	0.92234	0.747351	3.77373e-14	0	0
SMAD4_si	SMAD4	SMAD factors{7.1.1}	6933	22647	13784	44969	14985	45051	0.998731	0.920361	0.943951	1.09302e-11	0	0
SMRC1_f1	SMARCC1	Myb/SANT domain factors{3.5.1}	10573	37136	21576	73922	20340	68142	0.975452	0.953821	0.0355709	5.18101e-06	0	0
SNAI1_f1	SNAI1	More than 3 adjacent zinc finger factors{2.3.3}	10524	32687	19489	65994	22555	63339	1.09024	0.904137	7.74223e-16	4.15927e-25	0	0
SNAI2_f1	SNAI2	More than 3 adjacent zinc finger factors{2.3.3}	5285	18784	10011	37675	11847	35837	1.05885	0.851099	0.000447131	5.93841e-31	0	0
SOX2_f1	SOX2	SOX-related factors{4.1.1}	24852	66192	50735	132480	51903	131550	0.980389	0.9516	0.00478835	9.36612e-16	0	0
SOX4_f1	SOX4	SOX-related factors{4.1.1}	11560	34557	23829	69453	23615	69579	0.975005	0.985626	0.0184453	0.142011	0	0
SOX5_f1	SOX5	SOX-related factors{4.1.1}	7084	35359	14663	70990	15402	72030	0.969958	0.936947	0.0460778	6.86016e-07	0	0
SOX9_f1	SOX9	SOX-related factors{4.1.1}	11814	39986	23993	80246	24755	81067	0.988161	0.967543	0.30801	0.000647657	0	0
SP1_f1	SP1	Three-zinc finger Krüppel-related factors{2.3.1}	17352	41650	32848	82805	31569	82094	1.05022	1.08339	3.34257e-10	1.89791e-26	0	0
SP1_f2	SP1	Three-zinc finger Krüppel-related factors{2.3.1}	28169	53907	54506	107839	51437	107570	1.03385	1.0928	1.45537e-09	2.51138e-61	0	0
SP2_si	SP2	Three-zinc finger Krüppel-related factors{2.3.1}	15780	32089	30919	64103	29606	64682	1.01954	1.07437	0.0180195	1.40102e-22	0	0
SP3_f1	SP3	Three-zinc finger Krüppel-related factors{2.3.1}	28532	53000	55747	106149	51444	106022	1.02506	1.10948	5.74058e-06	2.43375e-86	0	0
SPI1_si	SPI1	Ets-related factors{3.5.2}	32315	77991	65382	156122	63576	154721	0.989386	1.00836	0.0861279	0.136279	0	0
SPIB_f1	SPIB	Ets-related factors{3.5.2}	16648	51587	34236	103488	33394	102844	0.975503	0.993876	0.00533345	0.466679	0	0
SRBP1_f2	SREBF1	bHLH-ZIP factors{1.2.6}	11644	32422	22411	64205	23584	61700	1.02889	0.939572	0.00740035	1.08527e-11	0	0
SRBP2_f1	SREBF2	bHLH-ZIP factors{1.2.6}	17093	40371	33039	80917	33155	80034	1.03696	1.02206	4.13913e-06	0.00347036	0	0
SRF_do	SRF	Responders to external signals (SRF/RLM1){5.1.2}	9875	24971	20363	50289	21659	50371	0.976635	0.919694	0.0354524	8.95252e-19	0	0
SRY_f1	SRY	SOX-related factors{4.1.1}	14071	66884	28205	133150	28063	130795	0.993157	0.980527	0.557841	0.0414755	0	0
STA5A_do	STAT5A	STAT factors{6.2.1}	9340	28868	19160	58005	19700	57185	0.97949	0.939174	0.0953736	2.18508e-09	0	0
STA5B_f1	STAT5B	STAT factors{6.2.1}	11012	33206	23107	66745	23393	65679	0.95791	0.931087	3.15656e-05	6.83339e-14	0	0
STAT1_f2	STAT1	STAT factors{6.2.1}	14022	37036	29127	74356	30009	72883	0.96651	0.919519	0.000128777	2.90968e-25	0	0
STAT2_f1	STAT2	STAT factors{6.2.1}	29009	84244	59463	168291	57928	162777	0.974558	0.967605	4.98961e-05	3.0834e-08	0	0
STAT3_si	STAT3	STAT factors{6.2.1}	10251	31131	20730	63617	22155	61324	1.01052	0.911448	0.40288	3.45412e-21	0	0
STAT4_si	STAT4	STAT factors{6.2.1}	13452	39624	27306	79533	28141	77525	0.988821	0.935257	0.2878	7.40504e-15	0	0
STAT6_do	STAT6	STAT factors{6.2.1}	11551	35733	23798	71483	24484	70319	0.970985	0.928411	0.00588988	2.30707e-15	0	0
STF1_f1	NR5A1	FTZ-F1-related receptors (NR5){2.1.5}	7456	23947	14665	47713	15629	46967	1.013	0.935656	0.387984	2.02734e-08	0	0
SUH_f1	RBPJ	CSL-related factors{6.1.4}	8590	27517	17206	55370	17758	54756	1.00458	0.962564	0.747351	0.000664186	0	0
TAL1_f1	TAL1	Tal-related factors{1.2.3}	9653	25890	18732	51969	19841	51263	1.0344	0.96332	0.00312262	0.000212132	0	0
TAL1_f2	TAL1	Tal-related factors{1.2.3}	20873	39513	41466	78970	42059	78559	1.00604	0.986693	0.41062	0.0271422	0	0
TBP_f1	TBP	TBP-related factors{8.1.1}	13563	51643	27373	102667	27416	100768	0.985038	0.965301	0.171801	0.00013848	0	0
TCF7_f1	TCF7	TCF-7-related factors{4.1.3}	9144	27740	18845	55295	19358	55344	0.967207	0.94241	0.00519692	1.91967e-08	0	0
TF65_f2	RELA	NF-kappaB-related factors{6.1.1}	8659	24848	17586	49383	18238	47839	0.978558	0.914074	0.0863386	2.09112e-17	0	0
TF7L2_f1	TCF7L2	TCF-7-related factors{4.1.3}	14377	43830	29010	87366	30268	88008	0.987851	0.953751	0.234731	2.14787e-08	0	0
TFAP4_si	TFAP4	bHLH-ZIP factors{1.2.6}	7711	21259	15188	42517	15596	41746	1.01538	0.970889	0.272961	0.0104315	0	0
TFE2_f2	TCF3	E2A-related factors{1.2.1}	8847	24969	17401	50014	18593	49281	1.01839	0.939128	0.156005	2.3676e-09	0	0
TFE3_f1	TFE3	bHLH-ZIP factors{1.2.6}	8439	25736	16686	50809	17010	48824	0.998478	0.941194	0.926279	4.71618e-08	0	0
TFEB_f1	TFEB	bHLH-ZIP factors{1.2.6}	4877	15716	9621	31361	9339	29574	1.01153	0.982699	0.535577	0.271723	0	0
THA_f1	THRA	Thyroid hormone receptor-related factors (NR1){2.1.2}	8748	27173	17347	53540	18563	51248	0.993631	0.888792	0.649135	2.53114e-28	0	0
THA_f2	THRA	Thyroid hormone receptor-related factors (NR1){2.1.2}	16403	37235	33038	74036	32988	70345	0.987191	0.939397	0.135014	3.44193e-18	0	0
THB_do	THRB	Thyroid hormone receptor-related factors (NR1){2.1.2}	17771	39847	35179	79818	35134	74669	1.01189	0.947827	0.15948	8.67832e-15	0	0
THB_f1	THRB	Thyroid hormone receptor-related factors (NR1){2.1.2}	8587	27340	17257	54053	18881	51369	0.983779	0.854514	0.224396	1.73103e-49	0	0
TYY1_f2	YY1	More than 3 adjacent zinc finger factors{2.3.3}	12036	34586	24766	69712	25505	66656	0.979566	0.909485	0.0513533	2.76735e-26	0	0
USF1_f1	USF1	bHLH-ZIP factors{1.2.6}	6843	19999	13312	39734	13554	38126	1.02131	0.962481	0.156005	0.00200048	0	0
USF2_f1	USF2	bHLH-ZIP factors{1.2.6}	7362	19999	14368	39751	14951	38415	1.01845	0.945841	0.193027	1.38872e-06	0	0
VDR_f1	VDR	Thyroid hormone receptor-related factors (NR1){2.1.2}	7190	30785	14770	60456	15908	56686	0.95598	0.832243	0.00147763	2.79044e-50	0	0
VDR_f2	VDR	Thyroid hormone receptor-related factors (NR1){2.1.2}	12599	30414	25096	60029	25923	58544	0.990876	0.935534	0.387774	1.6983e-15	0	0
XBP1_f1	XBP1	XBP-1-related factors{1.1.5}	3524	9150	7072	18263	7013	19066	0.994591	1.04706	0.796787	0.00709997	0	0
ZFX_f1	ZFX	More than 3 adjacent zinc finger factors{2.3.3}	21219	40633	41073	81473	39296	80325	1.03587	1.06745	3.65488e-08	2.76735e-26	0	0
ZIC1_f1	ZIC1	More than 3 adjacent zinc finger factors{2.3.3}	11291	31197	21622	61863	22065	61395	1.03551	1.00704	0.000908056	0.482632	0	0
ZIC2_f1	ZIC2	More than 3 adjacent zinc finger factors{2.3.3}	11879	32893	22489	64949	22937	64109	1.04299	1.00939	2.85855e-05	0.33854	0	0
ZIC3_f1	ZIC3	More than 3 adjacent zinc finger factors{2.3.3}	9131	26886	17940	53604	18552	52148	1.01477	0.954639	0.259612	1.20665e-05	0	0
ZN350_f1	ZNF350	More than 3 adjacent zinc finger factors{2.3.3}	14745	27265	29575	54645	30053	54408	0.999229	0.979071	0.938141	0.00257192	0	0
ZN384_f1	ZNF384	More than 3 adjacent zinc finger factors{2.3.3}	17043	57349	34810	113194	35785	112513	0.966361	0.934376	6.84438e-05	7.99789e-18	0	0

## Sheet: ST5. Liver
Motif name (HOCOMOCO v9)	TF gene (Gene symbol)	TF family (TFClass)	Mutations within TFBS, germline alleles	Predicted TFBS, total for germline alleles	Control (genomic), substitutions within TFBS, germline alleles	Control (genomic) predicted TFBS, total for germline alleles	Control (shuffle), substitutions within TFBS, germline alleles	Control (shuffle) predicted TFBS, total for germline alleles	Mutations within motif, relative frequency (cancer/genomic control)	Mutations within motif, relative frequency (cancer/shuffle control)	Significance (FDR-corrected two-tail Fisher's exact test P-value), versus genomic control	Significance (FDR-corrected two-tail Fisher's exact test P-value), versus shuffle control	TFBS missing from genomic control	TFBS missing from shuffle control
AHR_si	AHR	PAS domain factors{1.2.5}	1057	2714	4079	10935	4179	11913	1.04407	1.11023	0.262352	0.000420883	0	0
AIRE_f2	AIRE	AIRE{5.3.1}	13335	30765	54097	122901	54501	124426	0.984733	0.989561	0.121546	0.191401	0	0
ALX1_si	ALX1	Paired-related HD factors{3.1.3}	12088	35865	48414	141165	48954	144933	0.982742	0.997844	0.122041	0.84696	0	0
ANDR_do	AR	Steroid hormone receptors (NR3){2.1.1}	5691	13215	21904	52483	22618	52826	1.03185	1.00581	0.0302496	0.664317	0	0
AP2A_f2	TFAP2A	AP-2{1.3.1}	3744	12018	14547	48689	16016	47220	1.0427	0.918492	0.0324546	4.83871e-08	0	0
AP2B_f1	TFAP2B	AP-2{1.3.1}	2940	8392	11224	34188	11911	34115	1.06711	1.00341	0.00144311	0.879157	0	0
AP2C_f1	TFAP2C	AP-2{1.3.1}	2851	9218	11272	37056	12377	36611	1.01676	0.914864	0.524274	6.22359e-07	0	0
ARI5B_f1	ARID5B	ARID-related factors{3.7.1}	8683	24337	35722	98377	35087	97970	0.982563	0.996207	0.196633	0.747809	0	0
ARNT_f1	ARNT	PAS domain factors{1.2.5}	773	2267	3035	9116	3017	9862	1.02417	1.1146	0.644754	0.00279173	0	0
ATF1_si	ATF1	CREB-related factors{1.1.7}	1749	5783	7352	23382	7449	23559	0.961862	0.956523	0.21411	0.0673136	0	0
ATF2+ATF4_f1	ATF2,ATF4	Jun-related factors{1.1.1}; ATF-4-related factors{1.1.6}	2379	8142	9475	33332	9542	33256	1.02789	1.01834	0.320822	0.39934	0	0
ATF3_f1	ATF3	Fos-related factors{1.1.2}	2814	9637	11069	38428	11524	39346	1.01373	0.996964	0.61929	0.906905	0	0
ATF5_si	ATF5	ATF-4-related factors{1.1.6}	11785	33909	47814	136849	48345	135447	0.994721	0.973716	0.680326	0.00271408	0	0
ATF6A_si	ATF6	CREB-related factors{1.1.7}	2585	6993	10378	28368	10209	28286	1.01044	1.0242	0.689628	0.217272	0	0
BACH1_si	BACH1	Jun-related factors{1.1.1}	5124	13220	20422	52727	20986	53055	1.00072	0.979883	0.966732	0.131557	0	0
BATF_si	BATF	B-ATF-related factors{1.1.4}	6376	21151	25899	84263	25773	82544	0.980779	0.965468	0.230142	0.00516865	0	0
BCL6_f1	BCL6	More than 3 adjacent zinc finger factors{2.3.3}	14459	35949	58100	143400	58780	141732	0.992715	0.969817	0.483959	5.41116e-05	0	0
BHE40_f2	BHLHE40	Hairy-related factors{1.2.4}	1611	5249	6654	21121	6579	21358	0.974206	0.996368	0.430068	0.908013	0	0
BMAL1_f1	ARNTL	PAS domain factors{1.2.5}	2985	7609	11926	30580	11952	30050	1.00591	0.986326	0.790899	0.446935	0	0
CDX1_f1	CDX1	HOX-related factors{3.1.1}	8313	32083	33812	127706	33892	128224	0.978641	0.980291	0.133513	0.0855339	0	0
CDX2_f1	CDX2	HOX-related factors{3.1.1}	11533	47009	46953	186581	46674	187077	0.974912	0.983347	0.025422	0.0911092	0	0
CEBPA_do	CEBPA	C/EBP-related{1.1.8}	7388	25355	30081	100700	30702	100009	0.97544	0.949152	0.0866104	4.83837e-06	0	0
CEBPB_f1	CEBPB	C/EBP-related{1.1.8}	6044	20307	24347	80852	24168	79515	0.98838	0.979235	0.512012	0.114121	0	0
CEBPD_f1	CEBPD	C/EBP-related{1.1.8}	7191	22185	28616	88184	28808	88782	0.998874	0.998945	0.95067	0.943305	0	0
CEBPE_f1	CEBPE	C/EBP-related{1.1.8}	7150	20039	27660	79755	27824	80961	1.02881	1.03821	0.0378995	0.00113414	0	0
CEBPG_si	CEBPG	C/EBP-related{1.1.8}	9500	25935	37525	103057	36983	101919	1.00599	1.00946	0.679857	0.358241	0	0
COE1_f2	EBF1	Early B-Cell Factor-related factors{6.1.5}	5025	13870	19901	55579	21966	53937	1.0118	0.889601	0.532709	8.51526e-21	0	0
COT1_f1	NR2F1	RXR-related receptors (NR2){2.1.3}	5297	15219	20584	59755	22072	59770	1.01039	0.942509	0.580734	4.27533e-06	0	0
COT1_si	NR2F1	RXR-related receptors (NR2){2.1.3}	4784	16719	18470	66757	19681	64570	1.03421	0.938781	0.0634633	9.44547e-06	0	0
COT2_f1	NR2F2	RXR-related receptors (NR2){2.1.3}	5636	18518	22096	73888	22769	70745	1.01774	0.945646	0.320822	1.82208e-05	0	0
COT2_f2	NR2F2	RXR-related receptors (NR2){2.1.3}	9639	24048	37954	95144	38936	92649	1.00479	0.953767	0.713908	2.5386e-07	0	0
CREB1_f1	CREB1	CREB-related factors{1.1.7}	1416	4635	5670	18836	5805	19972	1.01489	1.05107	0.689628	0.0700841	0	0
CREM_f1	CREM	CREB-related factors{1.1.7}	2870	9100	12066	36851	12283	36264	0.963222	0.931133	0.108025	7.33653e-05	0	0
CRX_si	CRX	Paired-related HD factors{3.1.3}	3607	13632	14174	53178	14495	54645	0.992719	0.997513	0.766362	0.908013	0	0
CTCF_f2	CTCF	More than 3 adjacent zinc finger factors{2.3.3}	5634	12191	22803	48978	23264	47925	0.992628	0.95204	0.665965	1.58942e-05	0	0
CUX1_f1	CUX1	HD-CUT factors{3.1.9}	3009	7549	11816	29925	11945	31179	1.00948	1.04042	0.689628	0.0239479	0	0
DBP_si	DBP	C/EBP-related{1.1.8}	6758	20582	27559	82614	27971	83955	0.984285	0.985528	0.31919	0.233827	0	0
DDIT3_f1	DDIT3	C/EBP-related{1.1.8}	5477	14644	21762	59473	22497	58398	1.02213	0.97086	0.204386	0.023019	0	0
DLX3_do	DLX3	NK-related factors{3.1.2}	6945	22380	26937	88761	27256	89534	1.02255	1.01938	0.153434	0.121513	0	0
E2F1_f2	E2F1	E2F-related factors{3.3.2}	4199	10649	16709	43065	16779	42594	1.01627	1.00097	0.411009	0.955179	0	0
E2F2_f1	E2F2	E2F-related factors{3.3.2}	987	2596	3730	10519	3813	11100	1.07221	1.1068	0.0643269	0.00111988	0	0
E2F3_si	E2F3	E2F-related factors{3.3.2}	560	1400	1998	5546	2117	6100	1.11031	1.15257	0.0321049	0.000573119	0	0
E2F4_do	E2F4	E2F-related factors{3.3.2}	3008	7392	11806	29390	11882	30319	1.01301	1.03834	0.587477	0.0310162	0	0
E2F5_do	E2F5	E2F-related factors{3.3.2}	756	2153	2827	8430	3037	9387	1.04708	1.08532	0.329587	0.02538	0	0
E2F6_f1	E2F6	E2F-related factors{3.3.2}	5575	14836	21795	60115	21460	58225	1.03646	1.01955	0.0176678	0.143678	0	0
EGR1_f2	EGR1	Three-zinc finger Krüppel-related factors{2.3.1}	2488	6232	9217	25037	9427	25634	1.08447	1.08559	9.54616e-05	1.6072e-05	0	0
EGR2_si	EGR2	Three-zinc finger Krüppel-related factors{2.3.1}	3783	9947	14087	40223	14110	40023	1.08593	1.07877	7.02643e-07	1.0784e-06	0	0
EHF_si	EHF	Ets-related factors{3.5.2}	8069	22057	33023	90096	33056	89692	0.998073	0.992606	0.898886	0.507366	0	0
ELF1_f1	ELF1	Ets-related factors{3.5.2}	4603	14626	18543	59295	18991	58522	1.00636	0.96981	0.759695	0.0392664	0	0
ELF2_f1	ELF2	Ets-related factors{3.5.2}	8336	20631	33716	83163	33996	81469	0.996624	0.968282	0.792783	0.00129357	0	0
ELK1_f1	ELK1	Ets-related factors{3.5.2}	2580	8732	10532	35756	10700	36505	1.0031	1.00803	0.900509	0.720444	0	0
ELK4_f1	ELK4	Ets-related factors{3.5.2}	2138	6331	8919	26077	8950	27000	0.987363	1.01877	0.680326	0.402675	0	0
ENOA_si	ENO1		4162	10888	16277	43624	16591	41874	1.02448	0.964775	0.21411	0.0149551	0	0
ERG_f1	ERG	Ets-related factors{3.5.2}	2851	8300	11547	34147	11687	34508	1.01579	1.01423	0.532709	0.461935	0	0
ERR1_f1	ESRRA	Steroid hormone receptors (NR3){2.1.1}	4386	15206	17309	60509	18293	58754	1.00833	0.926416	0.689706	2.19383e-07	0	0
ERR2_f1	ESRRB	Steroid hormone receptors (NR3){2.1.1}	4188	14720	16837	58921	17729	57093	0.995644	0.916215	0.826939	5.42569e-09	0	0
ERR3_f1	ESRRG	Steroid hormone receptors (NR3){2.1.1}	3761	13337	14960	52741	15545	52075	0.994173	0.944678	0.790899	0.000479886	0	0
ESR1_do	ESR1	Steroid hormone receptors (NR3){2.1.1}	6349	14011	24973	56146	25506	54072	1.01879	0.960652	0.21255	0.000240349	0	0
ESR2_do	ESR2	Steroid hormone receptors (NR3){2.1.1}	6645	16409	26093	65663	27469	62643	1.01908	0.923512	0.21255	1.24431e-13	0	0
ESR2_si	ESR2	Steroid hormone receptors (NR3){2.1.1}	2861	11777	11203	47291	12514	45446	1.02548	0.882232	0.330207	1.05804e-11	0	0
ETS1_si	ETS1	Ets-related factors{3.5.2}	4654	16143	19245	65930	19928	64693	0.98766	0.935913	0.539567	3.95483e-06	0	0
ETS2_f1	ETS2	Ets-related factors{3.5.2}	6031	17229	24059	70172	23483	68845	1.02098	1.02624	0.21255	0.0448848	0	0
ETV4_f1	ETV4	Ets-related factors{3.5.2}	4723	17887	19471	72788	20487	70758	0.987079	0.911964	0.52931	9.43171e-11	0	0
EVI1_f1	MECOM	Factors with multiple dispersed zinc fingers{2.3.4}	19590	46320	75517	184103	75115	187114	1.03106	1.05353	1.30879e-05	6.60147e-16	0	0
FEV_f1	FEV	Ets-related factors{3.5.2}	7069	22515	28540	91285	28745	89895	1.00423	0.981882	0.790899	0.132426	0	0
FLI1_f1	FLI1	Ets-related factors{3.5.2}	5961	13414	23799	54347	24054	53792	1.01479	0.993782	0.330207	0.622883	0	0
FOSB_f1	FOSB	Fos-related factors{1.1.2}	4459	14501	17996	57562	18529	58246	0.983557	0.966615	0.411009	0.0247619	0	0
FOSL1_f2	FOSL1	Fos-related factors{1.1.2}	7408	19075	29381	76494	29466	74132	1.01111	0.977059	0.452001	0.0369767	0	0
FOSL2_f1	FOSL2	Fos-related factors{1.1.2}	5462	16841	22413	67983	21807	65266	0.983749	0.970677	0.344348	0.0279982	0	0
FOS_si	FOS	Fos-related factors{1.1.2}	4285	12280	16670	48234	17384	48915	1.00965	0.981849	0.661164	0.22791	0	0
FOXA1_f1	FOXA1	Forkhead box (FOX) factors{3.3.1}	14664	46466	58551	185110	58016	185646	0.997729	1.00985	0.826939	0.248813	0	0
FOXA2_f1	FOXA2	Forkhead box (FOX) factors{3.3.1}	15534	45868	61884	182804	61750	183631	1.00042	1.00712	0.966732	0.386676	0	0
FOXA3_f1	FOXA3	Forkhead box (FOX) factors{3.3.1}	19328	54093	75265	214570	74493	215446	1.01864	1.0334	0.0250321	1.97612e-06	0	0
FOXC1_f1	FOXC1	Forkhead box (FOX) factors{3.3.1}	18162	46459	71541	186030	72128	185918	1.01653	1.00765	0.0517838	0.288218	0	0
FOXI1_f1	FOXI1	Forkhead box (FOX) factors{3.3.1}	5306	15500	21030	60952	21648	61591	0.992166	0.973946	0.682101	0.0527626	0	0
FOXJ2_f1	FOXJ2	Forkhead box (FOX) factors{3.3.1}	16509	57927	65409	230585	63542	229757	1.00469	1.0305	0.680326	0.000155801	0	0
FOXJ3_f2	FOXJ3	Forkhead box (FOX) factors{3.3.1}	26466	83258	106214	331541	104229	326432	0.992242	0.995558	0.330207	0.486072	0	0
FOXJ3_si	FOXJ3	Forkhead box (FOX) factors{3.3.1}	24396	78229	98028	310531	97560	305864	0.987883	0.977704	0.133513	0.000363713	0	0
FOXO1_si	FOXO1	Forkhead box (FOX) factors{3.3.1}	29479	79719	116750	317455	116295	311276	1.00549	0.989773	0.46527	0.0699057	0	0
FOXO3_si	FOXO3	Forkhead box (FOX) factors{3.3.1}	19054	55105	75365	220326	74544	217654	1.01086	1.0096	0.23368	0.189631	0	0
FOXO4_f1	FOXO4	Forkhead box (FOX) factors{3.3.1}	9525	36850	37101	145476	37778	147334	1.01352	1.00807	0.330207	0.468304	0	0
FOXP2_si	FOXP2	Forkhead box (FOX) factors{3.3.1}	7636	27926	30427	111382	30612	111805	1.00095	0.998681	0.954777	0.928051	0	0
FOXQ1_f1	FOXQ1	Forkhead box (FOX) factors{3.3.1}	18665	55883	73265	221475	73670	222826	1.00966	1.01024	0.31719	0.170869	0	0
GABP1+GABP2_f1	GABPB1,GABPB2		3592	11476	14712	46721	14945	46878	0.994	0.981791	0.790899	0.283738	0	0
GABPA_f1	GABPA	Ets-related factors{3.5.2}	4451	11727	18232	47919	18236	48140	0.997572	1.00195	0.898886	0.908013	0	0
GATA1_si	GATA1	GATA-type zinc fingers{2.2.1}	6525	20381	26285	81475	26456	83512	0.992365	1.0106	0.665965	0.407218	0	0
GATA2_si	GATA2	GATA-type zinc fingers{2.2.1}	4500	16237	18367	65276	17958	66475	0.984968	1.0259	0.461821	0.10499	0	0
GATA3_si	GATA3	GATA-type zinc fingers{2.2.1}	4963	17724	19375	70643	20000	73059	1.02096	1.02288	0.280573	0.131557	0	0
GATA4_f1	GATA4	GATA-type zinc fingers{2.2.1}	6044	19870	23658	79359	23720	81330	1.02034	1.04295	0.230142	0.00122866	0	0
GATA6_f2	GATA6	GATA-type zinc fingers{2.2.1}	5088	20722	20559	82568	20336	84597	0.98611	1.02142	0.483044	0.163131	0	0
GCR_do	NR3C1	Steroid hormone receptors (NR3){2.1.1}	13594	29859	53352	120297	54002	118081	1.02654	0.995502	0.00246315	0.578085	0	0
GCR_si	NR3C1	Steroid hormone receptors (NR3){2.1.1}	4809	20278	19050	81497	20204	80596	1.01456	0.946032	0.483959	0.000188424	0	0
GFI1B_f1	GFI1B	More than 3 adjacent zinc finger factors{2.3.3}	7925	24887	32057	100348	31527	97549	0.99681	0.985296	0.826704	0.195324	0	0
GFI1_f1	GFI1	More than 3 adjacent zinc finger factors{2.3.3}	7648	25087	30226	100963	29501	97208	1.01831	1.00453	0.225408	0.724056	0	0
GLI1_f1	GLI1	More than 3 adjacent zinc finger factors{2.3.3}	4837	14296	19317	57966	20274	55975	1.0153	0.934149	0.421036	4.74267e-07	0	0
GLI2_f1	GLI2	More than 3 adjacent zinc finger factors{2.3.3}	4525	13090	17555	53204	18612	51222	1.04766	0.951355	0.00510022	0.000428511	0	0
GLI3_si	GLI3	More than 3 adjacent zinc finger factors{2.3.3}	4124	11867	16005	48477	16744	48039	1.05259	0.99704	0.00303034	0.879157	0	0
HEN1_si	NHLH1	Tal-related factors{1.2.3}	5688	11828	22505	47673	23449	46564	1.01869	0.954936	0.220941	3.50804e-05	0	0
HIC1_si	HIC1	Factors with multiple dispersed zinc fingers{2.3.4}	2883	9273	10978	37205	11948	36080	1.05366	0.938849	0.0184823	0.000522497	0	0
HIF1A_si	HIF1A	PAS domain factors{1.2.5}	1175	2862	4550	11431	4877	12375	1.03143	1.04174	0.4003	0.145421	0	0
HINFP_f1	HINFP	Factors with multiple dispersed zinc fingers{2.3.4}	1173	2585	4755	10600	4555	11151	1.01156	1.11087	0.759695	8.70456e-05	0	0
HLF_si	HLF	C/EBP-related{1.1.8}	4617	11991	18321	48008	18175	49435	1.00895	1.04728	0.664449	0.000997424	0	0
HNF1A_f1	HNF1A	POU domain factors{3.1.10}	16265	41737	64778	165792	64110	166124	0.997399	1.00981	0.790899	0.198772	0	0
HNF1B_f1	HNF1B	POU domain factors{3.1.10}	12583	34166	50378	134760	51097	137242	0.985168	0.989195	0.179721	0.212231	0	0
HNF4A_f1	HNF4A	RXR-related receptors (NR2){2.1.3}	6656	18191	25678	71276	27720	70915	1.01564	0.936056	0.320822	3.89485e-09	0	0
HNF4G_f1	HNF4G	RXR-related receptors (NR2){2.1.3}	5161	14626	19949	57316	21065	55775	1.01383	0.9343	0.449441	1.60781e-07	0	0
HNF6_f1	ONECUT1	HD-CUT factors{3.1.9}	18363	48909	72377	193691	72993	196751	1.00476	1.01202	0.643139	0.0986217	0	0
HSF1_f2	HSF1	HSF factors{3.4.1}	9250	25116	37485	100122	37380	99596	0.983701	0.981282	0.211706	0.062281	0	0
HSF2_si	HSF2	HSF factors{3.4.1}	6425	16734	25528	66937	25777	66657	1.00675	0.992857	0.687876	0.572444	0	0
HTF4_f1	TCF12	E2A-related factors{1.2.1}	4317	14819	16723	60213	18888	57363	1.04891	0.884726	0.00722409	1.43109e-17	0	0
HXA10_f1	HOXA10	HOX-related factors{3.1.1}	13092	37597	52275	149955	52331	150202	0.998895	0.999469	0.923991	0.955179	0	0
HXA13_f1	HOXA13	HOX-related factors{3.1.1}	8791	27006	35022	106699	34886	107424	0.991739	1.00237	0.570164	0.856694	0	0
HXA1_f1	HOXA1	HOX-related factors{3.1.1}	4868	16015	19694	63833	20700	64243	0.985224	0.943364	0.436129	3.01016e-05	0	0
HXB7_si	HOXB7	HOX-related factors{3.1.1}	8839	29798	34934	117365	35491	119791	0.996567	1.0012	0.799585	0.927442	0	0
HXB8_do	HOXB8	HOX-related factors{3.1.1}	9448	30099	37747	118283	38310	120882	0.983621	0.990461	0.220123	0.366689	0	0
IKZF1_f1	IKZF1	Factors with multiple dispersed zinc fingers{2.3.4}	6349	24416	26116	98354	27706	93550	0.979301	0.878013	0.217518	3.68903e-27	0	0
INSM1_f1	INSM1	Factors with multiple dispersed zinc fingers{2.3.4}	4351	11675	17113	46890	18200	46996	1.02114	0.962325	0.274031	0.00764306	0	0
IRF1_si	IRF1	Interferon-regulatory factors{3.5.3}	19202	59114	72612	235415	71126	229555	1.05313	1.04837	1.61991e-12	2.4192e-11	0	0
IRF2_f1	IRF2	Interferon-regulatory factors{3.5.3}	16363	44268	63148	177091	61756	174125	1.0366	1.04221	6.83056e-06	2.80337e-08	0	0
IRF3_f1	IRF3	Interferon-regulatory factors{3.5.3}	22634	54625	85476	217374	82219	214197	1.05374	1.07947	6.08625e-17	2.85894e-36	0	0
IRF4_si	IRF4	Interferon-regulatory factors{3.5.3}	31707	85606	124755	342668	120640	336682	1.01734	1.03366	0.00482962	3.94184e-10	0	0
IRF7_f1	IRF7	Interferon-regulatory factors{3.5.3}	12323	44123	46907	174913	45946	174354	1.04144	1.05983	4.89302e-05	1.94506e-10	0	0
IRF9_f1	IRF9	Interferon-regulatory factors{3.5.3}	12227	36056	46902	143353	46405	143134	1.03647	1.04597	0.000238311	3.54041e-07	0	0
ITF2_f1	TCF4	E2A-related factors{1.2.1}	4143	13846	16071	55627	17734	53146	1.0357	0.896715	0.0700618	1.16889e-13	0	0
JUNB_f1	JUNB	Jun-related factors{1.1.1}	5758	18888	23520	76227	23068	73727	0.988001	0.974322	0.507251	0.0533853	0	0
JUND_f1	JUND	Jun-related factors{1.1.1}	5646	17336	22814	68960	22536	67161	0.984437	0.970582	0.362426	0.0247619	0	0
JUN_f1	JUN	Jun-related factors{1.1.1}	3918	13593	15400	54040	16156	54372	1.01145	0.970042	0.626627	0.0652925	0	0
KAISO_f1	ZBTB33	Other factors with up to three adjacent zinc fingers{2.3.2}	2973	8016	11475	31817	11899	32623	1.02836	1.01684	0.225408	0.358241	0	0
KLF1_f1	KLF1	Three-zinc finger Krüppel-related factors{2.3.1}	6042	17176	23719	69305	24104	66667	1.02784	0.972928	0.0745083	0.0296644	0	0
KLF4_f2	KLF4	Three-zinc finger Krüppel-related factors{2.3.1}	5266	14849	19660	59455	20121	58109	1.07248	1.02418	1.00196e-06	0.082796	0	0
KLF8_f1	KLF8	Three-zinc finger Krüppel-related factors{2.3.1}	3665	11715	13924	47382	14972	46374	1.06459	0.969006	0.000746279	0.059549	0	0
LEF1_f1	LEF1	TCF-7-related factors{4.1.3}	4829	21955	18869	86009	20470	85984	1.00258	0.923897	0.898886	7.18474e-08	0	0
LHX3_f1	LHX3	HD-LIM factors{3.1.5}	14663	42596	57605	168587	59063	171013	1.00744	0.996707	0.50571	0.71781	0	0
MAF_f1	MAF	Maf-related factors{1.1.3}	3161	12678	12859	50568	13692	50150	0.980488	0.913225	0.427102	3.24579e-07	0	0
MAX_f1	MAX	bHLH-ZIP factors{1.2.6}	2621	7521	10396	30141	10616	29842	1.01038	0.979622	0.689706	0.288218	0	0
MBD2_si	MBD2		872	2211	3453	9028	3725	9543	1.03115	1.01038	0.483044	0.782824	0	0
MECP2_f1	MECP2		889	2711	3376	10983	3523	11356	1.06682	1.05702	0.133513	0.107954	0	0
MEF2A_f1	MEF2A	Regulators of differentiation{5.1.1}	19038	51357	76133	204896	75711	202297	0.997659	0.990495	0.790899	0.178925	0	0
MEF2C_f1	MEF2C	Regulators of differentiation{5.1.1}	15901	44677	64246	178870	63965	176159	0.990905	0.980173	0.362426	0.00931149	0	0
MEF2D_f1	MEF2D	Regulators of differentiation{5.1.1}	13753	40387	55600	161534	55538	158893	0.989339	0.97425	0.325416	0.00156039	0	0
MEIS1_f2	MEIS1	TALE-type homeo domain factors{3.1.4}	8269	22729	32419	90607	32638	89251	1.0168	0.994861	0.225408	0.662412	0	0
MEIS2_do	MEIS2	TALE-type homeo domain factors{3.1.4}	6940	19281	27407	77329	28099	75773	1.01557	0.97063	0.31719	0.00991863	0	0
MITF_f1	MITF	bHLH-ZIP factors{1.2.6}	4938	15645	19603	63093	20613	60018	1.01586	0.919001	0.411009	3.40272e-10	0	0
MTF1_f1	MTF1	More than 3 adjacent zinc finger factors{2.3.3}	4178	9595	16478	38606	16653	37196	1.02017	0.972584	0.280573	0.050185	0	0
MYB_f1	MYB	Myb/SANT domain factors{3.5.1}	1806	7772	7133	31043	7712	31964	1.01129	0.963117	0.748223	0.137027	0	0
MYCN_si	MYCN	bHLH-ZIP factors{1.2.6}	1128	3473	4295	13873	4083	14116	1.04909	1.12289	0.220941	0.000129465	0	0
MYC_f1	MYC	bHLH-ZIP factors{1.2.6}	2165	6023	8498	24159	8350	23784	1.0219	1.02387	0.435821	0.274658	0	0
MYF6_f1	MYF6	MyoD / ASC-related factors{1.2.2}	2754	11593	10748	46967	12229	45387	1.03809	0.881675	0.153434	2.12669e-11	0	0
MYOD1_f1	MYOD1	MyoD / ASC-related factors{1.2.2}	4126	14041	15889	56631	17904	55005	1.04734	0.902783	0.0120615	5.43303e-12	0	0
NANOG_f1	NANOG	NK-related factors{3.1.2}	5028	20691	20763	81783	21712	82301	0.957165	0.921126	0.00894601	5.4527e-09	0	0
NDF1_f1	NEUROD1	Tal-related factors{1.2.3}	4712	12907	18263	51866	19475	50777	1.03679	0.951852	0.0311645	0.000306949	0	0
NF2L1_f1	NFE2L1	Jun-related factors{1.1.1}	3046	12403	12561	50074	12903	50090	0.979019	0.953374	0.40424	0.0113806	0	0
NFAC1_do	NFATC1	NFAT-related factors{6.1.3}	7926	21185	30693	84957	31661	83765	1.03558	0.989837	0.00435441	0.358241	0	0
NFAC1_si	NFATC1	NFAT-related factors{6.1.3}	11101	32189	44459	129209	44756	127594	1.00228	0.983181	0.848059	0.0706344	0	0
NFAC2_f1	NFATC2	NFAT-related factors{6.1.3}	9781	34273	37898	137777	39374	134772	1.03751	0.976835	0.00148604	0.0246112	0	0
NFAC3_f1	NFATC3	NFAT-related factors{6.1.3}	8333	31019	34112	124611	34794	122137	0.981347	0.94301	0.209216	6.78026e-08	0	0
NFAC4_f1	NFATC4	NFAT-related factors{6.1.3}	10844	35069	41643	140815	42776	138418	1.04562	1.0006	1.57195e-05	0.955179	0	0
NFE2_f2	NFE2	Jun-related factors{1.1.1}	5826	15222	23240	61045	24279	60335	1.00534	0.951124	0.759695	3.22201e-05	0	0
NFIA+NFIB+NFIC+NFIX_f2	NFIA,NFIB,NFIC,NFIX	Nuclear factor 1{7.1.2}	6916	16914	27196	67531	28310	65624	1.01533	0.947832	0.306731	5.61035e-07	0	0
NFIA+NFIB+NFIC+NFIX_si	NFIA,NFIB,NFIC,NFIX	Nuclear factor 1{7.1.2}	3415	14579	13418	57006	15205	56856	0.995167	0.875897	0.832973	3.47842e-15	0	0
NFIL3_si	NFIL3	C/EBP-related{1.1.8}	6818	17507	27317	70507	27382	71840	1.00518	1.02175	0.748223	0.0659799	0	0
NFKB1_f1	NFKB1	NF-kappaB-related factors{6.1.1}	3569	10328	14279	41899	15192	40219	1.014	0.914843	0.532709	8.6455e-09	0	0
NFYA_f1	NFYA	Heteromeric CCAAT-binding factors{4.2.1}	3972	10796	15685	42420	16276	43386	0.995022	0.980727	0.798105	0.212231	0	0
NFYB_f1	NFYB	Heteromeric CCAAT-binding factors{4.2.1}	4022	10867	15940	42821	16603	43693	0.994262	0.973997	0.789316	0.0842629	0	0
NFYC_f1	NFYC	Heteromeric CCAAT-binding factors{4.2.1}	4235	10718	16372	42088	17095	43036	1.01577	0.994724	0.421684	0.747809	0	0
NKX25_f1	NKX2-5	NK-related factors{3.1.2}	3369	14475	13334	57686	13693	57504	1.00691	0.977421	0.789316	0.218406	0	0
NKX28_f1	NKX2-8	NK-related factors{3.1.2}	3951	14184	15832	56123	16814	55814	0.987446	0.924656	0.580216	5.15157e-07	0	0
NKX31_si	NKX3-1	NK-related factors{3.1.2}	20643	56213	80590	223538	81029	226212	1.01861	1.02521	0.0188663	0.000192371	0	0
NKX32_f1	NKX3-2	NK-related factors{3.1.2}	5142	15471	20127	61058	21021	61983	1.00827	0.980015	0.680326	0.151929	0	0
NOBOX_si	NOBOX	Paired-related HD factors{3.1.3}	5093	17766	19955	69949	20233	72009	1.00488	1.02026	0.790899	0.173408	0	0
NR1D1_f1	NR1D1	Thyroid hormone receptor-related factors (NR1){2.1.2}	11341	29260	44645	116528	44480	116195	1.01166	1.01251	0.321767	0.175315	0	0
NR1H4_f1	NR1H4	Thyroid hormone receptor-related factors (NR1){2.1.2}	4290	10825	16728	42690	17920	42973	1.01137	0.950358	0.570164	0.000251527	0	0
NR1I2_f2	NR1I2	Thyroid hormone receptor-related factors (NR1){2.1.2}	11433	25479	45877	101511	45822	99074	0.992878	0.970205	0.532709	0.0002337	0	0
NR1I2_si	NR1I2	Thyroid hormone receptor-related factors (NR1){2.1.2}	4653	17801	18115	71419	19188	68541	1.03054	0.933704	0.121546	2.91965e-06	0	0
NR1I3_f2	NR1I3	Thyroid hormone receptor-related factors (NR1){2.1.2}	9597	21911	38336	87054	38965	86019	0.994616	0.966925	0.682101	0.000197293	0	0
NR1I3_si	NR1I3	Thyroid hormone receptor-related factors (NR1){2.1.2}	3932	15256	15675	61350	16961	58998	1.00874	0.896517	0.701893	2.47869e-12	0	0
NR2C1_si	NR2C1	RXR-related receptors (NR2){2.1.3}	5633	15750	23080	63011	24519	60933	0.976427	0.88881	0.147659	2.76334e-23	0	0
NR2C2_f1	NR2C2	RXR-related receptors (NR2){2.1.3}	7820	21215	30841	84623	31761	83466	1.0114	0.968677	0.431803	0.00298986	0	0
NR2E3_f1	NR2E3	RXR-related receptors (NR2){2.1.3}	17645	49181	69789	195248	68643	193202	1.00375	1.00981	0.704757	0.19206	0	0
NR4A1_f1	NR4A1	NGFI-B-related receptors (NR4){2.1.4}	4752	16441	18590	65077	19490	64165	1.0118	0.951556	0.570164	0.000597869	0	0
NR4A2_si	NR4A2	NGFI-B-related receptors (NR4){2.1.4}	5383	18612	20809	73534	21550	72542	1.02204	0.973584	0.225408	0.0573204	0	0
NR5A2_f1	NR5A2	FTZ-F1-related receptors (NR5){2.1.5}	4582	14992	18003	59339	19805	58463	1.00737	0.902198	0.720167	1.30057e-13	0	0
NR6A1_do	NR6A1	GCNF-related receptors (NR6){2.1.6}	8062	22388	31819	88862	32032	86529	1.00567	0.972759	0.701893	0.0103985	0	0
NRF1_f1	NRF1	NRF{0.0.6}	1793	4343	6645	17617	7022	18268	1.09453	1.07404	0.000238311	0.00130427	0	0
OTX2_si	OTX2	Paired-related HD factors{3.1.3}	10364	26204	41556	104530	39331	102266	0.994872	1.02839	0.689628	0.00269015	0	0
OVOL1_f1	OVOL1	More than 3 adjacent zinc finger factors{2.3.3}	3757	12694	14671	51055	14744	51768	1.02996	1.03918	0.173645	0.0235389	0	0
P53_f2	TP53	p53-related factors{6.3.1}	7094	14877	28451	58853	28455	57668	0.986386	0.966389	0.31719	0.000753256	0	0
PBX1_do	PBX1	TALE-type homeo domain factors{3.1.4}	11152	27832	43820	110123	44605	112440	1.00696	1.01006	0.570164	0.271193	0	0
PBX2_f1	PBX2	TALE-type homeo domain factors{3.1.4}	13475	34410	53277	136455	53252	137519	1.00298	1.01128	0.789316	0.178925	0	0
PBX3_f2	PBX3	TALE-type homeo domain factors{3.1.4}	5541	14371	21634	56513	22604	57590	1.00719	0.982343	0.689628	0.170869	0	0
PDX1_do	PDX1	HOX-related factors{3.1.1}	3951	14082	15868	55374	15811	57121	0.979099	1.01363	0.321767	0.423701	0	0
PEBB_f1	CBFB		5633	18150	23350	73505	23623	72945	0.976997	0.958349	0.179721	0.00116225	0	0
PIT1_f1	POU1F1	POU domain factors{3.1.10}	19554	53685	77740	212896	78878	212672	0.997483	0.982058	0.789316	0.00875428	0	0
PO2F1_f1	POU2F1	POU domain factors{3.1.10}	9648	34807	39628	138908	40025	138580	0.971619	0.95971	0.0175375	5.60449e-05	0	0
PO2F2_si	POU2F2	POU domain factors{3.1.10}	9569	33928	38717	134820	39596	134758	0.982112	0.959868	0.18662	5.97445e-05	0	0
PO3F1_f1	POU3F1	POU domain factors{3.1.10}	12664	33407	51004	133239	51446	133277	0.990286	0.982058	0.383622	0.0338749	0	0
PO5F1_do	POU5F1	POU domain factors{3.1.10}	20763	51340	83652	204169	84568	203442	0.987069	0.972901	0.108605	1.29695e-05	0	0
PPARA_f1	PPARA	Thyroid hormone receptor-related factors (NR1){2.1.2}	3314	13908	12857	55596	14583	53577	1.03037	0.875426	0.216161	6.2603e-15	0	0
PPARA_f2	PPARA	Thyroid hormone receptor-related factors (NR1){2.1.2}	6638	17669	25685	70245	27036	69537	1.02745	0.966271	0.0578112	0.00299091	0	0
PPARG_f1	PPARG	Thyroid hormone receptor-related factors (NR1){2.1.2}	10494	22918	40683	90819	41426	90387	1.02218	0.999073	0.0335421	0.928051	0	0
PPARG_si	PPARG	Thyroid hormone receptor-related factors (NR1){2.1.2}	4611	15594	17947	62079	18915	61209	1.0228	0.956856	0.240774	0.00277708	0	0
PRDM1_f1	PRDM1	More than 3 adjacent zinc finger factors{2.3.3}	15404	39999	59339	160224	58640	158317	1.03985	1.03972	1.28088e-06	2.80584e-07	0	0
PRGR_do	PGR	Steroid hormone receptors (NR3){2.1.1}	8667	22672	33123	91473	34596	88663	1.0557	0.979705	6.29321e-07	0.0471661	0	0
PRGR_f1	PGR	Steroid hormone receptors (NR3){2.1.1}	4508	18794	17657	75387	18522	74424	1.0241	0.963806	0.23978	0.0197927	0	0
PRRX2_f1	PRRX2	Paired-related HD factors{3.1.3}	3592	15420	13949	60596	14220	62587	1.01194	1.02527	0.64494	0.170869	0	0
PTF1A_f1	PTF1A	Tal-related factors{1.2.3}	10900	22570	43649	90488	44704	89119	1.00118	0.962762	0.914533	2.18582e-06	0	0
RARA_f1	RARA	Thyroid hormone receptor-related factors (NR1){2.1.2}	1828	7773	7168	31454	8010	29621	1.03197	0.86967	0.330207	1.66029e-09	0	0
RARA_f2	RARA	Thyroid hormone receptor-related factors (NR1){2.1.2}	6132	14287	24327	56660	24885	56289	0.999653	0.970838	0.980896	0.0109062	0	0
RARG_do	RARG	Thyroid hormone receptor-related factors (NR1){2.1.2}	9074	19415	36451	77729	36353	75313	0.996632	0.968258	0.789316	0.000363944	0	0
RARG_f1	RARG	Thyroid hormone receptor-related factors (NR1){2.1.2}	3516	15166	13427	60584	15437	58491	1.04606	0.878424	0.0335636	6.95596e-15	0	0
RELB_si	RELB	NF-kappaB-related factors{6.1.1}	4612	12780	18316	51388	19378	50422	1.01249	0.939009	0.528632	4.08144e-06	0	0
REL_do	REL	NF-kappaB-related factors{6.1.1}	4618	13104	18638	52601	19413	51605	0.994591	0.936805	0.789316	1.91643e-06	0	0
REST_f1	REST	Factors with multiple dispersed zinc fingers{2.3.4}	8216	16761	33514	67360	33769	65506	0.985227	0.950875	0.225408	2.87855e-08	0	0
RFX1_f1	RFX1	RFX-related factors{3.3.3}	3106	9122	12695	36014	13400	36731	0.96594	0.933339	0.118956	4.74662e-05	0	0
RFX2_f1	RFX2	RFX-related factors{3.3.3}	4021	11285	16460	44479	17596	45069	0.962848	0.912634	0.0335421	1.79927e-10	0	0
RFX3_f1	RFX3	RFX-related factors{3.3.3}	5403	14129	22064	56150	22623	57012	0.973171	0.963695	0.085006	0.00359142	0	0
RORA_f1	RORA	Thyroid hormone receptor-related factors (NR1){2.1.2}	6751	19614	26910	77668	27572	76842	0.993414	0.959251	0.689628	0.000359317	0	0
RORG_f1	RORC	Thyroid hormone receptor-related factors (NR1){2.1.2}	6942	18694	27157	74685	27612	74196	1.02125	0.997849	0.159087	0.883767	0	0
RUNX1_f1	RUNX1	Runt-related factors{6.4.1}	4572	15569	18888	62750	19276	62194	0.975603	0.947495	0.211706	0.000223742	0	0
RUNX2_f1	RUNX2	Runt-related factors{6.4.1}	5537	17160	22398	68808	22492	67639	0.991259	0.970345	0.655054	0.0247709	0	0
RUNX3_si	RUNX3	Runt-related factors{6.4.1}	6105	16353	24821	66491	24297	66602	1.00007	1.02335	1	0.0659799	0	0
RXRA_f1	RXRA	RXR-related receptors (NR2){2.1.3}	8472	22583	33288	90202	33895	87661	1.01656	0.970231	0.225408	0.00323202	0	0
RXRB_f1	RXRB	RXR-related receptors (NR2){2.1.3}	5001	16664	20085	66967	21299	63438	1.00061	0.893857	0.969305	3.58764e-17	0	0
RXRG_f1	RXRG	RXR-related receptors (NR2){2.1.3}	6442	17655	25466	69720	25788	68778	0.998964	0.973161	0.95431	0.0247552	0	0
SMAD3_f1	SMAD3	SMAD factors{7.1.1}	4717	14443	17906	57988	19424	57292	1.05766	0.963305	0.000515066	0.00931149	0	0
SMAD4_si	SMAD4	SMAD factors{7.1.1}	3926	13042	14985	52353	16246	52242	1.0517	0.968009	0.00648481	0.0463396	0	0
SMRC1_f1	SMARCC1	Myb/SANT domain factors{3.5.1}	5664	20717	23125	83341	23611	77991	0.985311	0.903081	0.416919	2.4093e-15	0	0
SNAI1_f1	SNAI1	More than 3 adjacent zinc finger factors{2.3.3}	4459	16083	17176	64348	19900	61894	1.03868	0.862315	0.0384322	6.26456e-26	0	0
SNAI2_f1	SNAI2	More than 3 adjacent zinc finger factors{2.3.3}	2205	9132	8583	36704	10298	34990	1.03256	0.820415	0.280327	1.75525e-22	0	0
SOX2_f1	SOX2	SOX-related factors{4.1.1}	20503	50797	82821	202280	83655	202201	0.985807	0.975598	0.0701563	0.000106318	0	0
SOX4_f1	SOX4	SOX-related factors{4.1.1}	7760	22249	29820	88698	30336	88892	1.03743	1.02201	0.00346449	0.054956	0	0
SOX5_f1	SOX5	SOX-related factors{4.1.1}	7094	28739	27890	113299	28884	115512	1.00276	0.987164	0.86179	0.310891	0	0
SOX9_f1	SOX9	SOX-related factors{4.1.1}	9329	28543	35528	112889	36681	114932	1.03852	1.02408	0.00101625	0.0235389	0	0
SP1_f1	SP1	Three-zinc finger Krüppel-related factors{2.3.1}	6193	16836	23967	67910	23890	66650	1.04227	1.02623	0.0028866	0.0392664	0	0
SP1_f2	SP1	Three-zinc finger Krüppel-related factors{2.3.1}	10531	21804	41557	88044	39762	86203	1.02327	1.0471	0.0215359	5.24488e-08	0	0
SP2_si	SP2	Three-zinc finger Krüppel-related factors{2.3.1}	6085	13289	23672	53312	23717	53376	1.03124	1.03052	0.0235161	0.00976315	0	0
SP3_f1	SP3	Three-zinc finger Krüppel-related factors{2.3.1}	10063	20205	39359	81626	37560	80072	1.03289	1.06175	0.000696205	1.91697e-12	0	0
SPI1_si	SPI1	Ets-related factors{3.5.2}	21591	50420	85133	202746	83233	200141	1.01982	1.0297	0.00542352	2.0761e-06	0	0
SPIB_f1	SPIB	Ets-related factors{3.5.2}	12028	35508	47981	142438	47290	141082	1.0056	1.01058	0.665965	0.252852	0	0
SRBP1_f2	SREBF1	bHLH-ZIP factors{1.2.6}	4970	15078	19686	60639	20352	57655	1.01533	0.933776	0.41865	3.54041e-07	0	0
SRBP2_f1	SREBF2	bHLH-ZIP factors{1.2.6}	7110	18209	27471	72761	27680	71392	1.03421	1.00709	0.00929368	0.557139	0	0
SRF_do	SRF	Responders to external signals (SRF/RLM1){5.1.2}	7018	17573	28130	69616	29693	69649	0.988341	0.93676	0.428749	6.52426e-10	0	0
SRY_f1	SRY	SOX-related factors{4.1.1}	13925	51414	51069	202346	51631	201782	1.07313	1.05849	2.19808e-15	4.65634e-11	0	0
STA5A_do	STAT5A	STAT factors{6.2.1}	6797	21738	29343	86537	30149	85687	0.922136	0.888668	9.33083e-12	4.52139e-26	0	0
STA5B_f1	STAT5B	STAT factors{6.2.1}	8593	25549	36280	101804	37006	100485	0.943775	0.913272	8.80336e-08	3.58568e-20	0	0
STAT1_f2	STAT1	STAT factors{6.2.1}	10400	26881	42411	107198	43629	105535	0.977904	0.935856	0.0397002	3.23203e-14	0	0
STAT2_f1	STAT2	STAT factors{6.2.1}	23629	62430	91210	248612	89464	242317	1.03165	1.02515	1.86033e-06	5.97445e-05	0	0
STAT3_si	STAT3	STAT factors{6.2.1}	6334	20631	27263	82759	28119	79986	0.931965	0.873317	3.92373e-08	1.61623e-31	0	0
STAT4_si	STAT4	STAT factors{6.2.1}	10618	31359	44009	124802	45905	122634	0.960197	0.904548	5.10891e-05	5.83191e-30	0	0
STAT6_do	STAT6	STAT factors{6.2.1}	9503	28494	39944	113513	41440	112541	0.947767	0.905729	2.13634e-07	4.25064e-26	0	0
STF1_f1	NR5A1	FTZ-F1-related receptors (NR5){2.1.5}	3982	13758	15670	54468	16733	53536	1.00605	0.926015	0.789316	6.22359e-07	0	0
SUH_f1	RBPJ	CSL-related factors{6.1.4}	4920	17518	20258	69731	20927	68126	0.96674	0.914295	0.0517838	8.4655e-11	0	0
TAL1_f1	TAL1	Tal-related factors{1.2.3}	5595	15745	22093	63482	23333	62843	1.02106	0.95707	0.220941	0.000529075	0	0
TAL1_f2	TAL1	Tal-related factors{1.2.3}	13766	26509	55606	106153	55854	105559	0.991345	0.981421	0.344348	0.00853826	0	0
TBP_f1	TBP	TBP-related factors{8.1.1}	14704	43747	58001	174504	56855	173904	1.01125	1.02808	0.299035	0.000641489	0	0
TCF7_f1	TCF7	TCF-7-related factors{4.1.3}	6356	18707	25253	74470	25982	74629	1.00195	0.975921	0.900509	0.0506787	0	0
TF65_f2	RELA	NF-kappaB-related factors{6.1.1}	4610	13596	18399	54911	19293	52705	1.01194	0.926279	0.54964	2.73246e-08	0	0
TF7L2_f1	TCF7L2	TCF-7-related factors{4.1.3}	9999	29667	39403	117173	40575	118045	1.00226	0.980555	0.856843	0.0485799	0	0
TFAP4_si	TFAP4	bHLH-ZIP factors{1.2.6}	3440	10436	13663	42433	14378	41465	1.02372	0.950621	0.293162	0.00216323	0	0
TFE2_f2	TCF3	E2A-related factors{1.2.1}	4786	13870	18596	55955	19955	55394	1.03828	0.957871	0.0250647	0.00188611	0	0
TFE3_f1	TFE3	bHLH-ZIP factors{1.2.6}	4306	13630	16922	54666	17773	53046	1.02057	0.94291	0.31719	7.15836e-05	0	0
TFEB_f1	TFEB	bHLH-ZIP factors{1.2.6}	2348	8067	9422	32411	8964	30829	1.00123	1.00102	0.966732	0.956083	0	0
THA_f1	THRA	Thyroid hormone receptor-related factors (NR1){2.1.2}	4302	14743	17822	59158	18868	56392	0.968594	0.87212	0.0952891	7.60392e-22	0	0
THA_f2	THRA	Thyroid hormone receptor-related factors (NR1){2.1.2}	8436	19825	34433	79702	33965	75130	0.984958	0.94125	0.232706	1.63093e-10	0	0
THB_do	THRB	Thyroid hormone receptor-related factors (NR1){2.1.2}	8302	19580	33731	78884	33436	73962	0.991585	0.937917	0.538374	1.97143e-11	0	0
THB_f1	THRB	Thyroid hormone receptor-related factors (NR1){2.1.2}	4298	14172	16928	56909	18182	53721	1.01955	0.896061	0.330207	2.50046e-14	0	0
TYY1_f2	YY1	More than 3 adjacent zinc finger factors{2.3.3}	7504	20593	29414	83216	29968	79855	1.03092	0.970996	0.0202685	0.00821561	0	0
USF1_f1	USF1	bHLH-ZIP factors{1.2.6}	3236	10008	12658	40025	12889	38739	1.02242	0.97183	0.330207	0.107954	0	0
USF2_f1	USF2	bHLH-ZIP factors{1.2.6}	3614	10260	13661	41036	14322	39625	1.05809	0.974555	0.00230503	0.120013	0	0
VDR_f1	VDR	Thyroid hormone receptor-related factors (NR1){2.1.2}	3758	16258	14704	65608	16760	61976	1.03136	0.85475	0.173645	4.42563e-23	0	0
VDR_f2	VDR	Thyroid hormone receptor-related factors (NR1){2.1.2}	6467	15540	25745	62351	26009	60671	1.00787	0.970754	0.643139	0.00952602	0	0
XBP1_f1	XBP1	XBP-1-related factors{1.1.5}	1988	5348	8068	21481	7986	22707	0.989723	1.05695	0.735123	0.0113861	0	0
ZFX_f1	ZFX	More than 3 adjacent zinc finger factors{2.3.3}	7611	16046	31038	64436	30154	62887	0.984713	0.989215	0.230048	0.288218	0	0
ZIC1_f1	ZIC1	More than 3 adjacent zinc finger factors{2.3.3}	4224	13298	16099	53449	17074	52072	1.05458	0.968739	0.00236347	0.0405295	0	0
ZIC2_f1	ZIC2	More than 3 adjacent zinc finger factors{2.3.3}	4285	13627	16380	54723	17021	53195	1.05053	0.982735	0.00482962	0.268569	0	0
ZIC3_f1	ZIC3	More than 3 adjacent zinc finger factors{2.3.3}	3429	11403	13588	46079	14100	43942	1.01976	0.93715	0.4003	0.000106318	0	0
ZN350_f1	ZNF350	More than 3 adjacent zinc finger factors{2.3.3}	7634	14429	29943	57424	30770	56906	1.01464	0.978468	0.23368	0.0231199	0	0
ZN384_f1	ZNF384	More than 3 adjacent zinc finger factors{2.3.3}	12056	37643	46627	148220	48351	148711	1.0181	0.985046	0.121546	0.103572	0	0

## Sheet: ST5. Breast
Motif name (HOCOMOCO v9)	TF gene (Gene symbol)	TF family (TFClass)	Mutations within TFBS, germline alleles	Predicted TFBS, total for germline alleles	Control (genomic), substitutions within TFBS, germline alleles	Control (genomic) predicted TFBS, total for germline alleles	Control (shuffle), substitutions within TFBS, germline alleles	Control (shuffle) predicted TFBS, total for germline alleles	Mutations within motif, relative frequency (cancer/genomic control)	Mutations within motif, relative frequency (cancer/shuffle control)	Significance (FDR-corrected two-tail Fisher's exact test P-value), versus genomic control	Significance (FDR-corrected two-tail Fisher's exact test P-value), versus shuffle control	TFBS missing from genomic control	TFBS missing from shuffle control
AHR_si	AHR	PAS domain factors{1.2.5}	1018	2759	6300	16436	6061	16907	0.962613	1.02924	0.279574	0.334293	0	0
AIRE_f2	AIRE	AIRE{5.3.1}	9079	22095	52784	130633	53577	132422	1.01694	1.01561	0.126424	0.101378	0	0
ALX1_si	ALX1	Paired-related HD factors{3.1.3}	7038	22901	41637	135026	43024	137818	0.996627	0.984442	0.862388	0.176969	0	0
ANDR_do	AR	Steroid hormone receptors (NR3){2.1.1}	4385	10958	27300	65359	28157	65611	0.958034	0.932456	0.00316038	4.16499e-08	0	0
AP2A_f2	TFAP2A	AP-2{1.3.1}	4655	13842	24145	82466	24261	81950	1.1486	1.13595	8.41923e-23	3.47693e-20	0	0
AP2B_f1	TFAP2B	AP-2{1.3.1}	3547	10115	19154	59746	18673	60902	1.09382	1.1437	5.08412e-08	1.60612e-17	0	0
AP2C_f1	TFAP2C	AP-2{1.3.1}	2911	9554	16405	56907	16907	57650	1.05693	1.03894	0.00551245	0.0340683	0	0
ARI5B_f1	ARID5B	ARID-related factors{3.7.1}	5454	17246	32644	103040	34374	103312	0.998227	0.95049	0.927526	4.1952e-05	0	0
ARNT_f1	ARNT	PAS domain factors{1.2.5}	790	2030	4762	11938	4320	12342	0.975603	1.11182	0.569998	0.00128205	0	0
ATF1_si	ATF1	CREB-related factors{1.1.7}	2334	6411	14540	38080	15049	37865	0.953471	0.916021	0.023482	1.07271e-06	0	0
ATF2+ATF4_f1	ATF2,ATF4	Jun-related factors{1.1.1}; ATF-4-related factors{1.1.6}	2602	7859	16103	46401	16418	46001	0.954027	0.927656	0.0214798	2.14932e-05	0	0
ATF3_f1	ATF3	Fos-related factors{1.1.2}	2646	8124	16624	47696	17083	48840	0.934472	0.931175	0.0004364	4.85879e-05	0	0
ATF5_si	ATF5	ATF-4-related factors{1.1.6}	10761	28688	64048	173631	64591	172950	1.01689	1.00439	0.103099	0.629852	0	0
ATF6A_si	ATF6	CREB-related factors{1.1.7}	3232	7838	19102	46535	18804	47336	1.00454	1.03802	0.862388	0.0174229	0	0
BACH1_si	BACH1	Jun-related factors{1.1.1}	4747	11684	28514	69140	29091	69888	0.985142	0.976049	0.347884	0.0596269	0	0
BATF_si	BATF	B-ATF-related factors{1.1.4}	6765	18823	38428	110356	39502	108324	1.03211	0.985563	0.0129639	0.205721	0	0
BCL6_f1	BCL6	More than 3 adjacent zinc finger factors{2.3.3}	10448	25932	63330	157193	65532	154733	1.00005	0.95132	0.994549	1.84616e-09	0	0
BHE40_f2	BHLHE40	Hairy-related factors{1.2.4}	1577	4782	10033	28133	9753	28728	0.924714	0.97138	0.00183431	0.23032	0	0
BMAL1_f1	ARNTL	PAS domain factors{1.2.5}	3210	8179	20980	47863	20454	46669	0.895363	0.895478	2.40459e-13	6.95054e-14	0	0
CDX1_f1	CDX1	HOX-related factors{3.1.1}	3916	20284	24148	120681	25299	120994	0.964821	0.923314	0.0568298	4.45312e-07	0	0
CDX2_f1	CDX2	HOX-related factors{3.1.1}	4951	28891	30204	173590	31106	171485	0.984896	0.94474	0.42892	7.88185e-05	0	0
CEBPA_do	CEBPA	C/EBP-related{1.1.8}	5494	18947	31472	113563	31156	111459	1.04631	1.03734	0.00167014	0.00517745	0	0
CEBPB_f1	CEBPB	C/EBP-related{1.1.8}	4827	15903	26871	94532	26084	91809	1.06781	1.06834	8.54873e-06	1.75876e-06	0	0
CEBPD_f1	CEBPD	C/EBP-related{1.1.8}	4934	16289	28873	97022	29195	96829	1.01785	1.00462	0.295012	0.740325	0	0
CEBPE_f1	CEBPE	C/EBP-related{1.1.8}	5036	14490	29022	86495	28368	86933	1.03581	1.06506	0.0185657	1.46542e-06	0	0
CEBPG_si	CEBPG	C/EBP-related{1.1.8}	6965	19358	39805	115309	38776	113422	1.04228	1.05243	0.000557899	3.37675e-06	0	0
COE1_f2	EBF1	Early B-Cell Factor-related factors{6.1.5}	4845	13404	29105	80640	32026	79281	1.00148	0.8948	0.934368	1.08631e-19	0	0
COT1_f1	NR2F1	RXR-related receptors (NR2){2.1.3}	4826	13367	29687	79855	31370	79421	0.971156	0.914059	0.0513877	4.84091e-13	0	0
COT1_si	NR2F1	RXR-related receptors (NR2){2.1.3}	4756	15388	27848	91948	28990	88417	1.02049	0.942643	0.235231	9.90532e-06	0	0
COT2_f1	NR2F2	RXR-related receptors (NR2){2.1.3}	5949	18005	34879	106457	35696	101271	1.00847	0.937382	0.613622	3.36049e-08	0	0
COT2_f2	NR2F2	RXR-related receptors (NR2){2.1.3}	9214	22153	54306	131485	54630	126625	1.00703	0.96406	0.569998	3.61502e-05	0	0
CREB1_f1	CREB1	CREB-related factors{1.1.7}	1719	4904	10560	28832	10781	29989	0.957054	0.975053	0.0888393	0.268974	0	0
CREM_f1	CREM	CREB-related factors{1.1.7}	3447	9249	21559	55444	22351	54581	0.958457	0.910104	0.0132773	1.0689e-10	0	0
CRX_si	CRX	Paired-related HD factors{3.1.3}	2672	10118	15757	58810	16955	61479	0.985643	0.957571	0.572666	0.0211931	0	0
CTCF_f2	CTCF	More than 3 adjacent zinc finger factors{2.3.3}	6389	13563	37347	80392	37337	79333	1.01399	1.0009	0.286813	0.946864	0	0
CUX1_f1	CUX1	HD-CUT factors{3.1.9}	2435	6007	14243	35126	14324	36507	0.999697	1.03313	0.994549	0.0759503	0	0
DBP_si	DBP	C/EBP-related{1.1.8}	3712	13255	22156	79559	23017	80729	1.0056	0.982221	0.834282	0.272473	0	0
DDIT3_f1	DDIT3	C/EBP-related{1.1.8}	4811	12977	28126	77940	27460	75463	1.02734	1.01881	0.0799707	0.169681	0	0
DLX3_do	DLX3	NK-related factors{3.1.2}	3918	14928	23162	87929	23888	88438	0.996366	0.971677	0.884884	0.0701247	0	0
E2F1_f2	E2F1	E2F-related factors{3.3.2}	4943	11667	27788	71193	26100	71000	1.08545	1.15252	2.00286e-10	2.73783e-29	0	0
E2F2_f1	E2F2	E2F-related factors{3.3.2}	1209	3116	6642	18032	6143	18961	1.05335	1.19759	0.0909195	1.77174e-11	0	0
E2F3_si	E2F3	E2F-related factors{3.3.2}	550	1552	3247	8776	3280	9682	0.957823	1.04607	0.379849	0.275675	0	0
E2F4_do	E2F4	E2F-related factors{3.3.2}	2939	7113	16644	42504	16401	43781	1.05516	1.10297	0.00324465	2.34121e-09	0	0
E2F5_do	E2F5	E2F-related factors{3.3.2}	649	1971	3931	11712	3793	12788	0.981039	1.11014	0.739758	0.00545096	0	0
E2F6_f1	E2F6	E2F-related factors{3.3.2}	6744	17493	37457	106232	35042	104790	1.09339	1.15288	1.63526e-15	1.20085e-37	0	0
EGR1_f2	EGR1	Three-zinc finger Krüppel-related factors{2.3.1}	3204	7926	17349	46332	17877	49390	1.07956	1.11682	6.08117e-06	3.10807e-12	0	0
EGR2_si	EGR2	Three-zinc finger Krüppel-related factors{2.3.1}	4820	12605	26018	73369	25462	74947	1.07831	1.12555	4.09449e-08	2.08147e-19	0	0
EHF_si	EHF	Ets-related factors{3.5.2}	6144	17550	37988	106293	37163	105665	0.979563	0.995393	0.135229	0.704803	0	0
ELF1_f1	ELF1	Ets-related factors{3.5.2}	3918	12768	24546	78176	24323	77542	0.977314	0.978276	0.210667	0.156327	0	0
ELF2_f1	ELF2	Ets-related factors{3.5.2}	7081	17839	43564	107279	43754	105475	0.977487	0.956876	0.0587667	1.66264e-05	0	0
ELK1_f1	ELK1	Ets-related factors{3.5.2}	2000	7343	12431	45246	12477	46400	0.991358	1.01289	0.821566	0.563849	0	0
ELK4_f1	ELK4	Ets-related factors{3.5.2}	1838	5520	12108	34350	11699	35651	0.944628	1.01468	0.0183568	0.512033	0	0
ENOA_si	ENO1		3632	9640	21983	57862	21297	55376	0.991689	0.979652	0.705286	0.179998	0	0
ERG_f1	ERG	Ets-related factors{3.5.2}	2282	7002	14839	43168	14454	43717	0.948093	0.985725	0.0141721	0.477741	0	0
ERR1_f1	ESRRA	Steroid hormone receptors (NR3){2.1.1}	4153	13722	24999	81477	25949	79246	0.986409	0.924275	0.475131	3.11774e-08	0	0
ERR2_f1	ESRRB	Steroid hormone receptors (NR3){2.1.1}	4185	13810	25336	82367	26068	79970	0.985183	0.929654	0.435933	2.70799e-07	0	0
ERR3_f1	ESRRG	Steroid hormone receptors (NR3){2.1.1}	3864	11951	22790	70237	23231	68860	0.996448	0.958367	0.884884	0.00433847	0	0
ESR1_do	ESR1	Steroid hormone receptors (NR3){2.1.1}	6544	14626	40740	87193	41023	84490	0.957587	0.921501	8.48277e-05	1.23726e-16	0	0
ESR2_do	ESR2	Steroid hormone receptors (NR3){2.1.1}	6044	16138	38002	95541	40118	90595	0.941582	0.845746	3.1514e-07	3.42256e-57	0	0
ESR2_si	ESR2	Steroid hormone receptors (NR3){2.1.1}	2783	12114	17787	69897	19950	67256	0.902779	0.774486	8.73906e-08	7.69528e-51	0	0
ETS1_si	ETS1	Ets-related factors{3.5.2}	3910	13632	23954	82780	23948	81843	0.991207	0.980233	0.702569	0.206765	0	0
ETS2_f1	ETS2	Ets-related factors{3.5.2}	5651	16149	33240	97100	31739	95995	1.0222	1.05836	0.133926	4.16698e-06	0	0
ETV4_f1	ETV4	Ets-related factors{3.5.2}	3889	15457	24600	93867	24866	92024	0.960043	0.931125	0.0214798	3.16402e-06	0	0
EVI1_f1	MECOM	Factors with multiple dispersed zinc fingers{2.3.4}	13135	32467	78472	193690	80507	198016	0.998574	0.995072	0.904505	0.531136	0	0
FEV_f1	FEV	Ets-related factors{3.5.2}	5210	17454	32430	105870	32330	104230	0.974471	0.962343	0.0916859	0.00333185	0	0
FLI1_f1	FLI1	Ets-related factors{3.5.2}	5615	12934	34678	77213	34705	77119	0.966614	0.964687	0.00700977	0.00134752	0	0
FOSB_f1	FOSB	Fos-related factors{1.1.2}	4468	12506	27174	73952	27799	74210	0.972279	0.953736	0.0752322	0.000381819	0	0
FOSL1_f2	FOSL1	Fos-related factors{1.1.2}	7955	18071	47300	107705	47689	103803	1.00238	0.958186	0.884884	4.30484e-06	0	0
FOSL2_f1	FOSL2	Fos-related factors{1.1.2}	6014	15877	35256	93615	35312	90609	1.00579	0.97195	0.749667	0.0139155	0	0
FOS_si	FOS	Fos-related factors{1.1.2}	4019	10366	24661	61875	25561	62730	0.972773	0.95149	0.0909858	0.00027149	0	0
FOXA1_f1	FOXA1	Forkhead box (FOX) factors{3.3.1}	8479	30860	50940	185746	51528	184207	1.00187	0.982226	0.904505	0.0958585	0	0
FOXA2_f1	FOXA2	Forkhead box (FOX) factors{3.3.1}	8674	29789	51985	177846	53189	178213	0.996161	0.975621	0.824448	0.0162994	0	0
FOXA3_f1	FOXA3	Forkhead box (FOX) factors{3.3.1}	11221	36487	67132	218685	68130	217862	1.0018	0.983414	0.892707	0.0653286	0	0
FOXC1_f1	FOXC1	Forkhead box (FOX) factors{3.3.1}	11298	31654	67255	191282	69480	189108	1.01513	0.971456	0.145207	0.000604033	0	0
FOXI1_f1	FOXI1	Forkhead box (FOX) factors{3.3.1}	4456	12371	26271	72949	27559	74368	1.00019	0.971993	0.994549	0.0369835	0	0
FOXJ2_f1	FOXJ2	Forkhead box (FOX) factors{3.3.1}	8934	37828	52324	226286	53640	224649	1.02138	0.989118	0.0888393	0.313915	0	0
FOXJ3_f2	FOXJ3	Forkhead box (FOX) factors{3.3.1}	15770	56313	92699	335801	93742	325948	1.01445	0.973727	0.116352	0.000454025	0	0
FOXJ3_si	FOXJ3	Forkhead box (FOX) factors{3.3.1}	14484	52403	85624	312271	87240	303597	1.00802	0.961865	0.437496	7.95392e-07	0	0
FOXO1_si	FOXO1	Forkhead box (FOX) factors{3.3.1}	19074	55796	112581	334150	114025	325054	1.01465	0.974528	0.0613337	8.53366e-05	0	0
FOXO3_si	FOXO3	Forkhead box (FOX) factors{3.3.1}	11495	37587	68651	225188	69309	220715	1.00316	0.973898	0.829943	0.00255759	0	0
FOXO4_f1	FOXO4	Forkhead box (FOX) factors{3.3.1}	5743	25666	33846	152360	34742	153200	1.00727	0.986699	0.713473	0.327497	0	0
FOXP2_si	FOXP2	Forkhead box (FOX) factors{3.3.1}	4403	19306	27469	115482	27274	113909	0.9588	0.952501	0.0129639	0.00104098	0	0
FOXQ1_f1	FOXQ1	Forkhead box (FOX) factors{3.3.1}	10921	37751	64393	224088	66021	223595	1.00673	0.979747	0.591281	0.0263057	0	0
GABP1+GABP2_f1	GABPB1,GABPB2		3581	10856	22160	66447	21552	66575	0.9891	1.01896	0.611369	0.245641	0	0
GABPA_f1	GABPA	Ets-related factors{3.5.2}	4217	11006	25689	66883	25162	67099	0.997568	1.02175	0.906226	0.130225	0	0
GATA1_si	GATA1	GATA-type zinc fingers{2.2.1}	5352	15338	31023	91410	33091	94322	1.02815	0.994605	0.0587667	0.679282	0	0
GATA2_si	GATA2	GATA-type zinc fingers{2.2.1}	4235	12888	24181	77001	25041	79065	1.04638	1.03753	0.00533656	0.0111955	0	0
GATA3_si	GATA3	GATA-type zinc fingers{2.2.1}	4297	13713	24913	81885	26920	84962	1.02994	0.988969	0.0846862	0.456598	0	0
GATA4_f1	GATA4	GATA-type zinc fingers{2.2.1}	4953	15168	28924	90504	31033	93672	1.02176	0.985658	0.18131	0.292533	0	0
GATA6_f2	GATA6	GATA-type zinc fingers{2.2.1}	4255	15188	24344	89854	26363	93041	1.03406	0.988732	0.0530354	0.457941	0	0
GCR_do	NR3C1	Steroid hormone receptors (NR3){2.1.1}	11916	26068	72290	156470	71683	153679	0.989409	0.979989	0.264261	0.00814739	0	0
GCR_si	NR3C1	Steroid hormone receptors (NR3){2.1.1}	4393	17404	26608	103852	27649	102652	0.985178	0.937131	0.437496	6.6944e-06	0	0
GFI1B_f1	GFI1B	More than 3 adjacent zinc finger factors{2.3.3}	6296	20130	41310	120219	41585	116673	0.910204	0.877515	3.69859e-16	3.81275e-32	0	0
GFI1_f1	GFI1	More than 3 adjacent zinc finger factors{2.3.3}	6259	20268	39203	121124	40406	117364	0.954124	0.896981	0.000247541	5.27588e-22	0	0
GLI1_f1	GLI1	More than 3 adjacent zinc finger factors{2.3.3}	4669	14081	27790	83102	28606	81088	0.991547	0.939918	0.669058	2.72234e-06	0	0
GLI2_f1	GLI2	More than 3 adjacent zinc finger factors{2.3.3}	4025	12658	24993	75114	26363	72976	0.95566	0.880209	0.00537845	3.68887e-20	0	0
GLI3_si	GLI3	More than 3 adjacent zinc finger factors{2.3.3}	3757	11113	21580	65514	22192	65660	1.02634	1.00026	0.156493	0.991349	0	0
HEN1_si	NHLH1	Tal-related factors{1.2.3}	6075	12503	36074	75280	36038	73527	1.01395	0.99133	0.290074	0.42514	0	0
HIC1_si	HIC1	Factors with multiple dispersed zinc fingers{2.3.4}	2175	8413	12617	49543	13399	48579	1.01516	0.937313	0.607895	0.00173206	0	0
HIF1A_si	HIF1A	PAS domain factors{1.2.5}	1190	2706	7047	16187	6995	16843	1.01014	1.05889	0.816317	0.0253449	0	0
HINFP_f1	HINFP	Factors with multiple dispersed zinc fingers{2.3.4}	1202	2714	7523	16337	7373	16955	0.96178	1.01847	0.182648	0.476535	0	0
HLF_si	HLF	C/EBP-related{1.1.8}	3005	8473	17082	50116	17017	51165	1.04051	1.06634	0.0431077	0.000144543	0	0
HNF1A_f1	HNF1A	POU domain factors{3.1.10}	9177	27170	55622	162112	57523	160930	0.984418	0.944945	0.1759	1.36551e-09	0	0
HNF1B_f1	HNF1B	POU domain factors{3.1.10}	7516	22217	45608	132116	47685	134007	0.979977	0.950708	0.104503	1.07271e-06	0	0
HNF4A_f1	HNF4A	RXR-related receptors (NR2){2.1.3}	5493	15395	33471	92290	35704	91548	0.98382	0.914875	0.286813	2.74122e-14	0	0
HNF4G_f1	HNF4G	RXR-related receptors (NR2){2.1.3}	4115	12487	25287	74840	26422	73340	0.975322	0.914717	0.146868	1.36555e-10	0	0
HNF6_f1	ONECUT1	HD-CUT factors{3.1.9}	11457	32267	68465	191201	71799	194607	0.991594	0.962393	0.437496	4.10433e-06	0	0
HSF1_f2	HSF1	HSF factors{3.4.1}	7997	20305	48729	123028	48671	122325	0.994353	0.989849	0.702569	0.318456	0	0
HSF2_si	HSF2	HSF factors{3.4.1}	5444	13730	33006	82286	33502	81876	0.988509	0.969022	0.453071	0.0081104	0	0
HTF4_f1	TCF12	E2A-related factors{1.2.1}	3560	13379	20916	81892	23339	78570	1.04181	0.895779	0.0295804	1.36808e-12	0	0
HXA10_f1	HOXA10	HOX-related factors{3.1.1}	7180	24116	44103	144382	45500	143419	0.974685	0.938457	0.0480174	4.98675e-09	0	0
HXA13_f1	HOXA13	HOX-related factors{3.1.1}	4888	17709	29689	105419	30580	105148	0.980078	0.949075	0.237127	0.0001097	0	0
HXA1_f1	HOXA1	HOX-related factors{3.1.1}	4378	12779	24992	74503	26910	74779	1.0213	0.952017	0.224548	0.000308102	0	0
HXB7_si	HOXB7	HOX-related factors{3.1.1}	5635	19875	33858	115942	36169	118413	0.970882	0.928217	0.0455624	1.65931e-09	0	0
HXB8_do	HOXB8	HOX-related factors{3.1.1}	6273	20197	37147	117967	39375	120436	0.986337	0.950001	0.361234	1.03165e-05	0	0
IKZF1_f1	IKZF1	Factors with multiple dispersed zinc fingers{2.3.4}	5328	22304	32204	133305	34680	127918	0.988822	0.881118	0.539945	5.99137e-23	0	0
INSM1_f1	INSM1	Factors with multiple dispersed zinc fingers{2.3.4}	3865	10836	22668	64667	23027	65455	1.01754	1.01388	0.347884	0.369867	0	0
IRF1_si	IRF1	Interferon-regulatory factors{3.5.3}	14885	44876	87909	271233	85791	262899	1.0234	1.01644	0.00700977	0.035129	0	0
IRF2_f1	IRF2	Interferon-regulatory factors{3.5.3}	12902	33592	76566	203609	74110	199348	1.02137	1.03313	0.0187039	3.54463e-05	0	0
IRF3_f1	IRF3	Interferon-regulatory factors{3.5.3}	16997	41482	101409	251395	96869	245934	1.01576	1.04027	0.0453019	4.05837e-09	0	0
IRF4_si	IRF4	Interferon-regulatory factors{3.5.3}	25842	66605	150993	401059	147769	392674	1.03055	1.03102	2.33078e-07	3.36049e-08	0	0
IRF7_f1	IRF7	Interferon-regulatory factors{3.5.3}	9108	31997	54829	194461	52088	190951	1.00957	1.04351	0.466103	2.60937e-05	0	0
IRF9_f1	IRF9	Interferon-regulatory factors{3.5.3}	8855	26197	53164	158976	51571	156956	1.01077	1.02875	0.39431	0.00433847	0	0
ITF2_f1	TCF4	E2A-related factors{1.2.1}	3493	12756	20932	76722	21930	73501	1.00368	0.91778	0.884884	5.5308e-08	0	0
JUNB_f1	JUNB	Jun-related factors{1.1.1}	6193	17299	36401	102572	36856	100076	1.00878	0.97208	0.576894	0.0144056	0	0
JUND_f1	JUND	Jun-related factors{1.1.1}	5616	15037	34248	88842	33753	86819	0.968833	0.960657	0.0191041	0.000676745	0	0
JUN_f1	JUN	Jun-related factors{1.1.1}	3770	11357	22981	66904	23824	67797	0.966409	0.944656	0.0484488	0.0001097	0	0
KAISO_f1	ZBTB33	Other factors with up to three adjacent zinc fingers{2.3.2}	2269	6629	13743	39638	14410	41124	0.987226	0.976827	0.633817	0.240525	0	0
KLF1_f1	KLF1	Three-zinc finger Krüppel-related factors{2.3.1}	7086	19123	38648	112953	37269	110148	1.08297	1.09515	7.79977e-13	6.4726e-17	0	0
KLF4_f2	KLF4	Three-zinc finger Krüppel-related factors{2.3.1}	5176	15529	29574	91524	28763	91045	1.03152	1.05505	0.0394309	3.88128e-05	0	0
KLF8_f1	KLF8	Three-zinc finger Krüppel-related factors{2.3.1}	3684	11451	21355	67770	21839	67375	1.02097	0.992527	0.286813	0.639314	0	0
LEF1_f1	LEF1	TCF-7-related factors{4.1.3}	4360	17080	24593	102519	27414	101871	1.06412	0.948586	0.000143121	0.000278873	0	0
LHX3_f1	LHX3	HD-LIM factors{3.1.5}	8022	26811	48337	159362	49860	160423	0.986449	0.962685	0.302031	0.000270122	0	0
MAF_f1	MAF	Maf-related factors{1.1.3}	3418	11191	20157	66974	21653	67099	1.01481	0.946458	0.488374	0.000508783	0	0
MAX_f1	MAX	bHLH-ZIP factors{1.2.6}	2012	6492	13145	38296	13195	38279	0.902905	0.899085	1.90282e-06	1.18837e-07	0	0
MBD2_si	MBD2		1238	3128	7228	18437	7329	19293	1.00955	1.04186	0.824448	0.118709	0	0
MECP2_f1	MECP2		1058	3518	6422	20843	6175	21404	0.976067	1.04243	0.539945	0.171396	0	0
MEF2A_f1	MEF2A	Regulators of differentiation{5.1.1}	10840	33029	63245	198950	65993	195192	1.03241	0.970729	0.00128748	0.000771745	0	0
MEF2C_f1	MEF2C	Regulators of differentiation{5.1.1}	9105	29087	54075	176575	56322	172608	1.02215	0.959321	0.0568298	1.7165e-05	0	0
MEF2D_f1	MEF2D	Regulators of differentiation{5.1.1}	7930	26407	47083	160839	49388	157625	1.02584	0.958424	0.0400532	4.7929e-05	0	0
MEIS1_f2	MEIS1	TALE-type homeo domain factors{3.1.4}	6304	17175	38724	103156	39695	101979	0.977763	0.942962	0.0909195	9.63656e-08	0	0
MEIS2_do	MEIS2	TALE-type homeo domain factors{3.1.4}	5540	15191	34369	90549	35353	88935	0.960816	0.917423	0.00263936	1.04493e-13	0	0
MITF_f1	MITF	bHLH-ZIP factors{1.2.6}	4497	14795	29321	88035	30105	82626	0.912608	0.83423	5.57508e-11	1.47606e-44	0	0
MTF1_f1	MTF1	More than 3 adjacent zinc finger factors{2.3.3}	3818	9325	22358	55941	23348	53468	1.02443	0.93763	0.158093	2.47931e-06	0	0
MYB_f1	MYB	Myb/SANT domain factors{3.5.1}	1455	5854	8396	35510	9309	36802	1.05121	0.982604	0.104503	0.510999	0	0
MYCN_si	MYCN	bHLH-ZIP factors{1.2.6}	1143	3596	7145	21012	6437	20984	0.934742	1.03617	0.0307786	0.221404	0	0
MYC_f1	MYC	bHLH-ZIP factors{1.2.6}	2003	5937	12337	34952	11616	34528	0.955821	1.00283	0.0568298	0.909929	0	0
MYF6_f1	MYF6	MyoD / ASC-related factors{1.2.2}	2520	10731	14202	65438	16768	63642	1.08203	0.891298	0.000334958	1.18173e-09	0	0
MYOD1_f1	MYOD1	MyoD / ASC-related factors{1.2.2}	3625	12643	21730	76715	23915	74729	1.01223	0.895935	0.573046	3.99696e-13	0	0
NANOG_f1	NANOG	NK-related factors{3.1.2}	3170	14079	19460	83503	20403	82331	0.966155	0.908567	0.0965703	2.1853e-08	0	0
NDF1_f1	NEUROD1	Tal-related factors{1.2.3}	4223	12071	25347	72208	26803	71083	0.996636	0.927812	0.884884	3.38694e-08	0	0
NF2L1_f1	NFE2L1	Jun-related factors{1.1.1}	2276	9594	15054	55713	15530	55977	0.877965	0.855088	2.00286e-10	1.1055e-15	0	0
NFAC1_do	NFATC1	NFAT-related factors{6.1.3}	5231	15231	31938	92541	32785	90864	0.995137	0.95186	0.824448	6.94283e-05	0	0
NFAC1_si	NFATC1	NFAT-related factors{6.1.3}	7093	22458	43047	136308	43805	133952	1.00009	0.965794	0.994549	0.0016071	0	0
NFAC2_f1	NFATC2	NFAT-related factors{6.1.3}	6419	25324	38637	154115	39366	151123	1.01106	0.973071	0.491294	0.0263057	0	0
NFAC3_f1	NFATC3	NFAT-related factors{6.1.3}	5601	22910	34699	140711	35575	136193	0.991406	0.935945	0.639903	2.33553e-07	0	0
NFAC4_f1	NFATC4	NFAT-related factors{6.1.3}	7157	25832	43343	158256	43798	154342	1.01161	0.976344	0.435933	0.0368599	0	0
NFE2_f2	NFE2	Jun-related factors{1.1.1}	5586	13510	34147	80835	35252	80821	0.978797	0.947951	0.117059	2.15297e-06	0	0
NFIA+NFIB+NFIC+NFIX_f2	NFIA,NFIB,NFIC,NFIX	Nuclear factor 1{7.1.2}	5586	14398	33116	85695	34310	84097	1.00396	0.950952	0.844518	1.45663e-05	0	0
NFIA+NFIB+NFIC+NFIX_si	NFIA,NFIB,NFIC,NFIX	Nuclear factor 1{7.1.2}	1958	11020	12023	65108	13082	65500	0.962172	0.889607	0.167654	1.74441e-07	0	0
NFIL3_si	NFIL3	C/EBP-related{1.1.8}	3811	10987	22607	66361	23069	67260	1.01819	1.01132	0.344157	0.465879	0	0
NFKB1_f1	NFKB1	NF-kappaB-related factors{6.1.1}	3506	9865	19702	60010	19808	58169	1.0825	1.04368	1.90282e-06	0.00656438	0	0
NFYA_f1	NFYA	Heteromeric CCAAT-binding factors{4.2.1}	3215	8633	19111	51042	19388	51999	0.994634	0.998806	0.842469	0.952804	0	0
NFYB_f1	NFYB	Heteromeric CCAAT-binding factors{4.2.1}	3304	8808	19364	51843	19853	52951	1.00429	1.00049	0.872261	0.988145	0	0
NFYC_f1	NFYC	Heteromeric CCAAT-binding factors{4.2.1}	3615	9084	20846	53456	21790	54767	1.02048	1.00021	0.271408	0.991349	0	0
NKX25_f1	NKX2-5	NK-related factors{3.1.2}	2900	11555	17434	67436	17326	66887	0.970784	0.968883	0.1759	0.0924663	0	0
NKX28_f1	NKX2-8	NK-related factors{3.1.2}	3869	11958	23036	71324	24021	70849	1.00177	0.954295	0.934368	0.00157822	0	0
NKX31_si	NKX3-1	NK-related factors{3.1.2}	9822	33578	58169	202126	59728	201980	1.01643	0.98918	0.16071	0.274028	0	0
NKX32_f1	NKX3-2	NK-related factors{3.1.2}	3773	12166	22544	72124	23355	72265	0.992174	0.959593	0.747562	0.00681737	0	0
NOBOX_si	NOBOX	Paired-related HD factors{3.1.3}	2616	11316	15369	66165	16295	68245	0.995239	0.968192	0.884884	0.104472	0	0
NR1D1_f1	NR1D1	Thyroid hormone receptor-related factors (NR1){2.1.2}	7972	21734	48308	128362	47833	127226	0.974642	0.975609	0.0245719	0.0147784	0	0
NR1H4_f1	NR1H4	Thyroid hormone receptor-related factors (NR1){2.1.2}	3638	9698	22558	57092	24777	57790	0.949413	0.874953	0.00124247	4.04622e-22	0	0
NR1I2_f2	NR1I2	Thyroid hormone receptor-related factors (NR1){2.1.2}	10645	22508	64565	135133	62941	131395	0.989858	0.987311	0.303432	0.119032	0	0
NR1I2_si	NR1I2	Thyroid hormone receptor-related factors (NR1){2.1.2}	5355	17829	33001	107355	33759	101421	0.977074	0.902341	0.132973	8.47298e-17	0	0
NR1I3_f2	NR1I3	Thyroid hormone receptor-related factors (NR1){2.1.2}	8719	19435	54432	116626	53878	114760	0.961221	0.955567	3.00479e-05	2.17598e-07	0	0
NR1I3_si	NR1I3	Thyroid hormone receptor-related factors (NR1){2.1.2}	4382	15142	27213	90820	27552	86217	0.965816	0.905584	0.0346138	7.22392e-13	0	0
NR2C1_si	NR2C1	RXR-related receptors (NR2){2.1.3}	6166	16209	37869	96552	39483	93255	0.969895	0.898482	0.0171786	1.48216e-23	0	0
NR2C2_f1	NR2C2	RXR-related receptors (NR2){2.1.3}	7151	18913	42127	112761	42784	111397	1.01206	0.984461	0.374756	0.151495	0	0
NR2E3_f1	NR2E3	RXR-related receptors (NR2){2.1.3}	13083	36353	77614	216813	78974	214006	1.00534	0.975234	0.631905	0.00144887	0	0
NR4A1_f1	NR4A1	NGFI-B-related receptors (NR4){2.1.4}	3937	13714	24978	82226	26884	81968	0.945046	0.87529	0.000529261	1.4172e-20	0	0
NR4A2_si	NR4A2	NGFI-B-related receptors (NR4){2.1.4}	4282	15290	26833	91455	28397	90724	0.954503	0.894724	0.00401996	1.58659e-15	0	0
NR5A2_f1	NR5A2	FTZ-F1-related receptors (NR5){2.1.5}	4235	13192	24832	77842	26831	76762	1.00634	0.918443	0.791979	7.49579e-10	0	0
NR6A1_do	NR6A1	GCNF-related receptors (NR6){2.1.6}	6852	18378	41435	108858	41478	105415	0.979517	0.947553	0.10389	3.36637e-07	0	0
NRF1_f1	NRF1	NRF{0.0.6}	1745	4432	10342	26078	9891	27502	0.992808	1.09476	0.842469	2.919e-05	0	0
OTX2_si	OTX2	Paired-related HD factors{3.1.3}	7629	20363	44771	120461	45361	117536	1.00803	0.970765	0.569998	0.00375379	0	0
OVOL1_f1	OVOL1	More than 3 adjacent zinc finger factors{2.3.3}	2314	9025	13410	54035	13320	54447	1.03315	1.04806	0.187535	0.0244462	0	0
P53_f2	TP53	p53-related factors{6.3.1}	5661	12382	33275	72967	34035	71133	1.00256	0.955537	0.884884	2.78673e-05	0	0
PBX1_do	PBX1	TALE-type homeo domain factors{3.1.4}	8494	20393	49552	119333	51982	121810	1.00307	0.976025	0.844518	0.00972781	0	0
PBX2_f1	PBX2	TALE-type homeo domain factors{3.1.4}	9419	24029	56230	141780	58448	143587	0.988362	0.962974	0.302031	2.36632e-05	0	0
PBX3_f2	PBX3	TALE-type homeo domain factors{3.1.4}	4839	11584	27770	67619	29153	69088	1.01716	0.989957	0.279574	0.438177	0	0
PDX1_do	PDX1	HOX-related factors{3.1.1}	2400	9714	15282	57280	15864	58599	0.926053	0.912621	0.000334958	2.48944e-06	0	0
PEBB_f1	CBFB		4624	14863	28885	88966	29201	88741	0.958215	0.945449	0.00533656	3.28681e-05	0	0
PIT1_f1	POU1F1	POU domain factors{3.1.10}	12011	34838	72820	209551	74535	205917	0.992122	0.952484	0.466103	2.24463e-09	0	0
PO2F1_f1	POU2F1	POU domain factors{3.1.10}	5277	22825	32725	137724	33916	134851	0.972985	0.919234	0.0888393	1.8659e-10	0	0
PO2F2_si	POU2F2	POU domain factors{3.1.10}	4826	21249	29274	128666	31082	125642	0.99823	0.918068	0.934368	7.05139e-10	0	0
PO3F1_f1	POU3F1	POU domain factors{3.1.10}	8091	22488	48202	135439	48699	134099	1.01095	0.990734	0.403016	0.374041	0	0
PO5F1_do	POU5F1	POU domain factors{3.1.10}	13878	35055	82660	211070	83482	207496	1.0109	0.983997	0.245179	0.0324396	0	0
PPARA_f1	PPARA	Thyroid hormone receptor-related factors (NR1){2.1.2}	3765	13788	21907	80491	23705	77360	1.00329	0.891128	0.892072	1.78617e-14	0	0
PPARA_f2	PPARA	Thyroid hormone receptor-related factors (NR1){2.1.2}	5999	16252	36054	96330	37464	95741	0.986234	0.943313	0.345553	2.33553e-07	0	0
PPARG_f1	PPARG	Thyroid hormone receptor-related factors (NR1){2.1.2}	8592	19504	52478	116671	52790	115762	0.979391	0.966017	0.0484488	0.000115215	0	0
PPARG_si	PPARG	Thyroid hormone receptor-related factors (NR1){2.1.2}	3919	13504	24174	80468	25148	79449	0.966023	0.916849	0.0484488	3.50257e-09	0	0
PRDM1_f1	PRDM1	More than 3 adjacent zinc finger factors{2.3.3}	12228	31550	74596	190854	72302	188170	0.991612	1.00869	0.417363	0.30042	0	0
PRGR_do	PGR	Steroid hormone receptors (NR3){2.1.1}	6522	18966	40521	113314	43397	109583	0.961631	0.868337	0.00155507	4.98089e-41	0	0
PRGR_f1	PGR	Steroid hormone receptors (NR3){2.1.1}	3488	15535	21902	93116	23357	92195	0.954566	0.886249	0.0141721	6.29103e-14	0	0
PRRX2_f1	PRRX2	Paired-related HD factors{3.1.3}	1792	9586	9715	55977	10626	57701	1.07713	1.01511	0.00700977	0.544531	0	0
PTF1A_f1	PTF1A	Tal-related factors{1.2.3}	9373	19366	57769	117698	58683	116120	0.986082	0.957709	0.162447	1.17434e-07	0	0
RARA_f1	RARA	Thyroid hormone receptor-related factors (NR1){2.1.2}	2442	8363	13467	48862	14198	46022	1.05946	0.946503	0.00936375	0.00415886	0	0
RARA_f2	RARA	Thyroid hormone receptor-related factors (NR1){2.1.2}	6209	14192	37304	83309	37988	83247	0.977045	0.958739	0.0613337	6.61857e-05	0	0
RARG_do	RARG	Thyroid hormone receptor-related factors (NR1){2.1.2}	10093	20155	59222	119936	57032	115348	1.01415	1.01281	0.144526	0.125001	0	0
RARG_f1	RARG	Thyroid hormone receptor-related factors (NR1){2.1.2}	4376	15342	25520	90531	27115	85994	1.01184	0.904594	0.551638	5.25777e-13	0	0
RELB_si	RELB	NF-kappaB-related factors{6.1.1}	3882	11034	23850	68159	23821	66896	1.00544	0.988013	0.824448	0.430827	0	0
REL_do	REL	NF-kappaB-related factors{6.1.1}	3491	10397	21552	65199	22288	64219	1.01577	0.967463	0.437496	0.0345741	0	0
REST_f1	REST	Factors with multiple dispersed zinc fingers{2.3.4}	7781	16008	48007	96013	48827	94729	0.972129	0.943021	0.00540852	3.1706e-11	0	0
RFX1_f1	RFX1	RFX-related factors{3.3.3}	2510	7460	14988	44559	15417	45116	1.00029	0.984613	0.994549	0.421043	0	0
RFX2_f1	RFX2	RFX-related factors{3.3.3}	3269	9197	19259	55310	20047	55649	1.0208	0.986681	0.302031	0.421525	0	0
RFX3_f1	RFX3	RFX-related factors{3.3.3}	3848	10671	23459	63891	24088	64354	0.98211	0.963396	0.322884	0.010228	0	0
RORA_f1	RORA	Thyroid hormone receptor-related factors (NR1){2.1.2}	5357	15750	32900	92125	33500	90748	0.952407	0.921368	0.000318549	1.22902e-11	0	0
RORG_f1	RORC	Thyroid hormone receptor-related factors (NR1){2.1.2}	5476	15236	33492	89947	33715	89193	0.965246	0.950824	0.00987095	2.64079e-05	0	0
RUNX1_f1	RUNX1	Runt-related factors{6.4.1}	3234	11853	20409	71385	20626	70939	0.954326	0.938387	0.0141721	0.000124753	0	0
RUNX2_f1	RUNX2	Runt-related factors{6.4.1}	4493	14134	26151	83651	26884	84170	1.01684	0.995256	0.347884	0.744332	0	0
RUNX3_si	RUNX3	Runt-related factors{6.4.1}	4948	13699	29322	81620	29084	82243	1.00541	1.02138	0.807378	0.114617	0	0
RXRA_f1	RXRA	RXR-related receptors (NR2){2.1.3}	7716	21271	47223	126689	48130	123363	0.973172	0.929765	0.0194611	1.8294e-13	0	0
RXRB_f1	RXRB	RXR-related receptors (NR2){2.1.3}	6280	17560	37809	104072	39061	99012	0.984405	0.906525	0.271408	1.84367e-19	0	0
RXRG_f1	RXRG	RXR-related receptors (NR2){2.1.3}	5438	14421	32129	86065	32825	84353	1.01012	0.969035	0.539945	0.00934552	0	0
SMAD3_f1	SMAD3	SMAD factors{7.1.1}	3963	12843	25461	78645	28328	79319	0.953132	0.86401	0.00343386	8.25518e-26	0	0
SMAD4_si	SMAD4	SMAD factors{7.1.1}	3201	11187	20876	68567	23547	70036	0.93981	0.851055	0.000570859	7.70834e-25	0	0
SMRC1_f1	SMARCC1	Myb/SANT domain factors{3.5.1}	6998	20218	41515	120520	41447	113408	1.00482	0.947079	0.791979	3.73095e-07	0	0
SNAI1_f1	SNAI1	More than 3 adjacent zinc finger factors{2.3.3}	4025	15480	24218	93365	26667	89587	1.0024	0.873506	0.917042	1.07021e-20	0	0
SNAI2_f1	SNAI2	More than 3 adjacent zinc finger factors{2.3.3}	2127	8933	13269	54078	15174	51303	0.970404	0.805031	0.259813	3.71236e-28	0	0
SOX2_f1	SOX2	SOX-related factors{4.1.1}	14505	35963	85724	216544	88334	215180	1.01884	0.982507	0.0256355	0.0154641	0	0
SOX4_f1	SOX4	SOX-related factors{4.1.1}	6520	18059	38184	108886	38592	110016	1.02954	1.02923	0.0245719	0.011722	0	0
SOX5_f1	SOX5	SOX-related factors{4.1.1}	3646	18949	22063	112901	23196	114794	0.984609	0.952218	0.479795	0.00349709	0	0
SOX9_f1	SOX9	SOX-related factors{4.1.1}	6101	20536	36325	122614	37773	124681	1.00281	0.980627	0.884884	0.118423	0	0
SP1_f1	SP1	Three-zinc finger Krüppel-related factors{2.3.1}	7676	20535	39792	119458	37689	118524	1.12217	1.17553	1.17416e-27	4.79855e-53	0	0
SP1_f2	SP1	Three-zinc finger Krüppel-related factors{2.3.1}	13450	26813	71709	158196	69172	157681	1.10662	1.14347	1.57022e-46	2.78035e-79	0	0
SP2_si	SP2	Three-zinc finger Krüppel-related factors{2.3.1}	7531	15793	40744	93459	40214	94804	1.09382	1.12418	7.2743e-20	1.79549e-33	0	0
SP3_f1	SP3	Three-zinc finger Krüppel-related factors{2.3.1}	13235	25591	70696	151366	66884	151567	1.10731	1.17198	2.37846e-47	9.86573e-110	0	0
SPI1_si	SPI1	Ets-related factors{3.5.2}	18425	42030	109725	252191	106819	249308	1.00756	1.02314	0.344157	0.000278988	0	0
SPIB_f1	SPIB	Ets-related factors{3.5.2}	9695	27794	58276	167650	57620	166631	1.00348	1.00874	0.824448	0.369347	0	0
SRBP1_f2	SREBF1	bHLH-ZIP factors{1.2.6}	6398	17463	38272	102914	39494	99451	0.985187	0.922579	0.288112	9.21994e-14	0	0
SRBP2_f1	SREBF2	bHLH-ZIP factors{1.2.6}	7797	19606	46652	115530	46259	114928	0.984834	0.988025	0.2085	0.242994	0	0
SRF_do	SRF	Responders to external signals (SRF/RLM1){5.1.2}	4445	12302	26755	73776	28779	74014	0.996337	0.929254	0.879369	2.10486e-08	0	0
SRY_f1	SRY	SOX-related factors{4.1.1}	7572	34658	45120	207028	44778	203876	1.00246	0.994738	0.889234	0.659241	0	0
STA5A_do	STAT5A	STAT factors{6.2.1}	5678	16376	35161	99268	35812	97560	0.978894	0.944563	0.139862	1.42512e-06	0	0
STA5B_f1	STAT5B	STAT factors{6.2.1}	7002	19084	42312	115200	43305	113504	0.998945	0.961669	0.946336	0.000223145	0	0
STAT1_f2	STAT1	STAT factors{6.2.1}	8213	20229	49739	122834	50339	119673	1.00265	0.965204	0.872261	0.000180794	0	0
STAT2_f1	STAT2	STAT factors{6.2.1}	18496	47707	108526	287074	107179	278807	1.02555	1.00853	0.0004364	0.211264	0	0
STAT3_si	STAT3	STAT factors{6.2.1}	5029	16264	31039	98507	33556	96332	0.981327	0.887676	0.251705	1.75638e-21	0	0
STAT4_si	STAT4	STAT factors{6.2.1}	8511	22898	51467	138864	53072	135526	1.00287	0.949162	0.864756	3.47955e-08	0	0
STAT6_do	STAT6	STAT factors{6.2.1}	7496	20835	46316	125949	47466	123814	0.978362	0.938476	0.0728844	3.51853e-10	0	0
STF1_f1	NR5A1	FTZ-F1-related receptors (NR5){2.1.5}	3649	12265	21689	73027	22387	71820	1.00173	0.954456	0.934368	0.00274677	0	0
SUH_f1	RBPJ	CSL-related factors{6.1.4}	3771	13603	24323	82763	24758	81138	0.943281	0.908512	0.000499446	1.83521e-10	0	0
TAL1_f1	TAL1	Tal-related factors{1.2.3}	4823	13224	29539	80497	31201	79787	0.99389	0.932649	0.770539	2.77058e-08	0	0
TAL1_f2	TAL1	Tal-related factors{1.2.3}	10632	20633	64198	123524	64710	122684	0.991477	0.976943	0.379658	0.0020814	0	0
TBP_f1	TBP	TBP-related factors{8.1.1}	7604	27657	45039	166483	45740	163592	1.01629	0.983338	0.240035	0.139991	0	0
TCF7_f1	TCF7	TCF-7-related factors{4.1.3}	4879	14570	29173	86569	30163	87293	0.993694	0.969117	0.768827	0.0177912	0	0
TF65_f2	RELA	NF-kappaB-related factors{6.1.1}	4201	12154	24035	74139	24316	71637	1.06619	1.01831	3.39035e-05	0.219684	0	0
TF7L2_f1	TCF7L2	TCF-7-related factors{4.1.3}	8397	23575	50265	141413	52453	141662	1.00207	0.961957	0.892231	6.65833e-05	0	0
TFAP4_si	TFAP4	bHLH-ZIP factors{1.2.6}	3203	9758	19692	59832	20160	58996	0.997332	0.960568	0.916972	0.0141795	0	0
TFE2_f2	TCF3	E2A-related factors{1.2.1}	4129	12298	24731	74168	26773	73757	1.0069	0.924946	0.768827	1.84026e-08	0	0
TFE3_f1	TFE3	bHLH-ZIP factors{1.2.6}	4179	13106	26403	77177	26732	74129	0.932045	0.884217	2.3755e-06	1.92541e-19	0	0
TFEB_f1	TFEB	bHLH-ZIP factors{1.2.6}	2903	9077	19548	53447	17877	50198	0.874431	0.898042	8.3544e-16	9.86819e-11	0	0
THA_f1	THRA	Thyroid hormone receptor-related factors (NR1){2.1.2}	5338	15386	31920	90707	33784	86804	0.985895	0.891418	0.374756	2.80228e-22	0	0
THA_f2	THRA	Thyroid hormone receptor-related factors (NR1){2.1.2}	9290	20773	57451	123855	55628	117814	0.964123	0.947153	8.44669e-05	1.44116e-10	0	0
THB_do	THRB	Thyroid hormone receptor-related factors (NR1){2.1.2}	10067	21741	60386	129327	59372	122676	0.991684	0.95675	0.435933	4.13706e-08	0	0
THB_f1	THRB	Thyroid hormone receptor-related factors (NR1){2.1.2}	5374	15347	32636	90356	34561	86129	0.96947	0.872644	0.0286799	8.40434e-32	0	0
TYY1_f2	YY1	More than 3 adjacent zinc finger factors{2.3.3}	6291	17647	37168	105398	37105	102066	1.01091	0.980613	0.466191	0.0958585	0	0
USF1_f1	USF1	bHLH-ZIP factors{1.2.6}	3232	10048	20552	59241	20403	56591	0.927171	0.892165	8.54873e-06	2.71004e-13	0	0
USF2_f1	USF2	bHLH-ZIP factors{1.2.6}	3394	10092	21369	59798	21773	57704	0.941103	0.891297	0.000334958	1.90127e-14	0	0
VDR_f1	VDR	Thyroid hormone receptor-related factors (NR1){2.1.2}	4671	17409	28003	103513	29199	96422	0.991805	0.886021	0.702569	2.40006e-19	0	0
VDR_f2	VDR	Thyroid hormone receptor-related factors (NR1){2.1.2}	6659	15898	41211	94483	40338	91873	0.9603	0.953982	0.000357167	5.0922e-06	0	0
XBP1_f1	XBP1	XBP-1-related factors{1.1.5}	1788	4578	11087	27455	10884	28799	0.967162	1.03343	0.18131	0.132786	0	0
ZFX_f1	ZFX	More than 3 adjacent zinc finger factors{2.3.3}	8885	18592	52240	111873	49775	110752	1.02342	1.06334	0.0210357	3.10807e-12	0	0
ZIC1_f1	ZIC1	More than 3 adjacent zinc finger factors{2.3.3}	4394	14422	23915	82961	25449	83154	1.05691	0.995513	0.000483294	0.763158	0	0
ZIC2_f1	ZIC2	More than 3 adjacent zinc finger factors{2.3.3}	4394	14261	25285	83261	24653	82019	1.01459	1.02507	0.435933	0.0942458	0	0
ZIC3_f1	ZIC3	More than 3 adjacent zinc finger factors{2.3.3}	3586	12790	20922	74605	22641	73545	0.99978	0.910746	0.994549	1.48326e-09	0	0
ZN350_f1	ZNF350	More than 3 adjacent zinc finger factors{2.3.3}	7243	13917	43532	83692	43580	83349	1.00057	0.995373	0.969797	0.630835	0	0
ZN384_f1	ZNF384	More than 3 adjacent zinc finger factors{2.3.3}	9804	28770	54749	173435	56609	173041	1.0795	1.04166	1.38706e-15	1.29813e-05	0	0

## Sheet: ST5. Medulloblastoma
Motif name (HOCOMOCO v9)	TF gene (Gene symbol)	TF family (TFClass)	Mutations within TFBS, germline alleles	Predicted TFBS, total for germline alleles	Control (genomic), substitutions within TFBS, germline alleles	Control (genomic) predicted TFBS, total for germline alleles	Control (shuffle), substitutions within TFBS, germline alleles	Control (shuffle) predicted TFBS, total for germline alleles	Mutations within motif, relative frequency (cancer/genomic control)	Mutations within motif, relative frequency (cancer/shuffle control)	Significance (FDR-corrected two-tail Fisher's exact test P-value), versus genomic control	Significance (FDR-corrected two-tail Fisher's exact test P-value), versus shuffle control	TFBS missing from genomic control	TFBS missing from shuffle control
AHR_si	AHR	PAS domain factors{1.2.5}	446	721	8760	14281	7163	14267	1.00845	1.23208	0.939069	1.22181e-07	0	0
AIRE_f2	AIRE	AIRE{5.3.1}	1753	4133	33959	81848	34492	83391	1.02228	1.02546	0.62641	0.320892	0	0
ALX1_si	ALX1	Paired-related HD factors{3.1.3}	1311	4487	26013	88011	26474	90868	0.988537	1.00285	0.923336	0.929644	0	0
ANDR_do	AR	Steroid hormone receptors (NR3){2.1.1}	804	1968	16225	38868	16645	38861	0.978675	0.953808	0.788233	0.189863	0	0
AP2A_f2	TFAP2A	AP-2{1.3.1}	616	2034	12427	40582	13603	40120	0.989001	0.893215	0.925588	0.00422934	0	0
AP2B_f1	TFAP2B	AP-2{1.3.1}	613	1607	12098	32558	11824	32474	1.02657	1.04765	0.783197	0.291844	0	0
AP2C_f1	TFAP2C	AP-2{1.3.1}	492	1593	10089	31675	10588	31565	0.969656	0.920749	0.783197	0.0867879	0	0
ARI5B_f1	ARID5B	ARID-related factors{3.7.1}	982	3132	19955	62850	20898	62374	0.987514	0.935812	0.923336	0.0455758	0	0
ARNT_f1	ARNT	PAS domain factors{1.2.5}	343	620	6986	12174	6008	12275	0.964067	1.1303	0.710223	0.0105236	0	0
ATF1_si	ATF1	CREB-related factors{1.1.7}	395	1066	7595	21004	7786	21050	1.02474	1.00179	0.864529	0.988286	0	0
ATF2+ATF4_f1	ATF2,ATF4	Jun-related factors{1.1.1}; ATF-4-related factors{1.1.6}	445	1282	8433	25718	8627	25682	1.05859	1.03333	0.481538	0.586619	0	0
ATF3_f1	ATF3	Fos-related factors{1.1.2}	501	1488	9291	29371	9353	29285	1.06437	1.05421	0.397549	0.296098	0	0
ATF5_si	ATF5	ATF-4-related factors{1.1.6}	1408	4565	29209	91890	29445	90955	0.970317	0.952745	0.565166	0.0888795	0	0
ATF6A_si	ATF6	CREB-related factors{1.1.7}	598	1360	12514	27387	11637	27720	0.9623	1.0474	0.612299	0.282472	0	0
BACH1_si	BACH1	Jun-related factors{1.1.1}	792	1958	15199	38732	15373	38577	1.03078	1.01504	0.668203	0.761728	0	0
BATF_si	BATF	B-ATF-related factors{1.1.4}	742	2867	15435	57836	15156	55570	0.969768	0.948925	0.741627	0.224361	0	0
BCL6_f1	BCL6	More than 3 adjacent zinc finger factors{2.3.3}	1760	4669	34695	93104	35189	91664	1.01156	0.98193	0.864529	0.515401	0	0
BHE40_f2	BHLHE40	Hairy-related factors{1.2.4}	410	1030	8756	20448	8106	20642	0.929591	1.01366	0.314075	0.860454	0	0
BMAL1_f1	ARNTL	PAS domain factors{1.2.5}	613	1362	11892	27020	11862	26755	1.02262	1.01515	0.811264	0.791191	0	0
CDX1_f1	CDX1	HOX-related factors{3.1.1}	852	4079	17319	80326	17450	80670	0.968767	0.965612	0.710223	0.425707	0	0
CDX2_f1	CDX2	HOX-related factors{3.1.1}	1108	5900	23898	117520	24035	118127	0.923502	0.922981	0.0664098	0.0158944	0	0
CEBPA_do	CEBPA	C/EBP-related{1.1.8}	910	3252	18220	64957	18338	64108	0.997628	0.978253	0.980368	0.616476	0	0
CEBPB_f1	CEBPB	C/EBP-related{1.1.8}	839	2727	15933	54305	15886	53426	1.04862	1.0347	0.411028	0.414994	0	0
CEBPD_f1	CEBPD	C/EBP-related{1.1.8}	936	2943	18094	58045	17920	58318	1.02027	1.03502	0.805922	0.362567	0	0
CEBPE_f1	CEBPE	C/EBP-related{1.1.8}	968	2728	18815	54136	18567	54778	1.02097	1.04688	0.783197	0.198945	0	0
CEBPG_si	CEBPG	C/EBP-related{1.1.8}	1241	3365	23684	66985	23071	66556	1.04306	1.06392	0.344935	0.0349333	0	0
COE1_f2	EBF1	Early B-Cell Factor-related factors{6.1.5}	723	2142	14820	42682	15780	41636	0.97211	0.890596	0.755899	0.000901728	0	0
COT1_f1	NR2F1	RXR-related receptors (NR2){2.1.3}	711	2154	14202	42457	14757	42011	0.986788	0.939699	0.925002	0.117306	0	0
COT1_si	NR2F1	RXR-related receptors (NR2){2.1.3}	597	2423	11897	47660	13021	46141	0.987046	0.873099	0.925002	0.000901728	0	0
COT2_f1	NR2F2	RXR-related receptors (NR2){2.1.3}	712	2737	15314	54330	15482	51620	0.922903	0.867353	0.153075	0.000106903	0	0
COT2_f2	NR2F2	RXR-related receptors (NR2){2.1.3}	1297	3413	25623	67474	25730	65444	1.00071	0.966571	1	0.251325	0	0
CREB1_f1	CREB1	CREB-related factors{1.1.7}	384	882	7098	17375	7057	18001	1.06574	1.11055	0.413151	0.0408737	0	0
CREM_f1	CREM	CREB-related factors{1.1.7}	515	1493	10624	30313	10670	29734	0.984211	0.96125	0.923336	0.438547	0	0
CRX_si	CRX	Paired-related HD factors{3.1.3}	393	1822	8156	35390	8544	36471	0.935939	0.920726	0.470108	0.161962	0	0
CTCF_f2	CTCF	More than 3 adjacent zinc finger factors{2.3.3}	942	2117	19787	42727	20839	42144	0.960843	0.899889	0.397549	0.000115947	0	0
CUX1_f1	CUX1	HD-CUT factors{3.1.9}	406	1035	8341	20448	8269	21379	0.961653	1.01419	0.712685	0.856239	0	0
DBP_si	DBP	C/EBP-related{1.1.8}	764	2642	15909	52648	16419	53779	0.956973	0.947167	0.493554	0.181393	0	0
DDIT3_f1	DDIT3	C/EBP-related{1.1.8}	817	2234	15822	44914	16454	43204	1.03815	0.960266	0.58001	0.282923	0	0
DLX3_do	DLX3	NK-related factors{3.1.2}	730	2843	14328	56490	14782	56994	1.01235	0.990015	0.925002	0.87387	0	0
E2F1_f2	E2F1	E2F-related factors{3.3.2}	773	1804	15346	36962	15912	36853	1.03206	0.99241	0.648124	0.87387	0	0
E2F2_f1	E2F2	E2F-related factors{3.3.2}	321	571	5588	11367	5089	11706	1.14356	1.29314	0.0305919	1.25572e-07	0	0
E2F3_si	E2F3	E2F-related factors{3.3.2}	191	344	3623	6887	3620	7434	1.05545	1.14022	0.674885	0.0518681	0	0
E2F4_do	E2F4	E2F-related factors{3.3.2}	569	1259	11688	25950	11579	26510	1.00342	1.03473	0.972967	0.458646	0	0
E2F5_do	E2F5	E2F-related factors{3.3.2}	215	436	4001	8757	3809	9302	1.07929	1.20425	0.463108	0.0037138	0	0
E2F6_f1	E2F6	E2F-related factors{3.3.2}	957	2555	18913	51527	19811	50499	1.02046	0.954767	0.795415	0.17149	0	0
EGR1_f2	EGR1	Three-zinc finger Krüppel-related factors{2.3.1}	695	1429	13373	28075	12415	28416	1.02104	1.11319	0.79866	0.00183472	0	0
EGR2_si	EGR2	Three-zinc finger Krüppel-related factors{2.3.1}	897	1969	16540	39166	15453	39079	1.07875	1.15207	0.0664098	2.9791e-06	0	0
EHF_si	EHF	Ets-related factors{3.5.2}	1152	3211	23371	64311	23488	63837	0.987234	0.975076	0.912371	0.466818	0	0
ELF1_f1	ELF1	Ets-related factors{3.5.2}	715	2201	13687	43693	14115	43345	1.03703	0.997572	0.637858	0.980445	0	0
ELF2_f1	ELF2	Ets-related factors{3.5.2}	1190	3022	23709	60496	24147	59274	1.00477	0.966615	0.95094	0.264869	0	0
ELK1_f1	ELK1	Ets-related factors{3.5.2}	496	1435	9612	28869	9465	29182	1.03812	1.06567	0.712685	0.20622	0	0
ELK4_f1	ELK4	Ets-related factors{3.5.2}	455	1083	8570	21903	8436	22644	1.07376	1.12772	0.314075	0.00971314	0	0
ENOA_si	ENO1		850	1938	16916	38932	17053	37880	1.00943	0.974259	0.925002	0.492955	0	0
ERG_f1	ERG	Ets-related factors{3.5.2}	507	1347	10051	27178	9979	27248	1.01777	1.02775	0.92221	0.616476	0	0
ERR1_f1	ESRRA	Steroid hormone receptors (NR3){2.1.1}	621	2322	12595	45790	12435	43443	0.972304	0.934337	0.783197	0.12511	0	0
ERR2_f1	ESRRB	Steroid hormone receptors (NR3){2.1.1}	580	2299	12361	45046	12530	43482	0.919373	0.875482	0.179256	0.00137725	0	0
ERR3_f1	ESRRG	Steroid hormone receptors (NR3){2.1.1}	511	1936	10772	38257	10622	37360	0.937411	0.928359	0.396915	0.12511	0	0
ESR1_do	ESR1	Steroid hormone receptors (NR3){2.1.1}	1043	2295	21546	46174	21042	44596	0.973941	0.963187	0.637858	0.224505	0	0
ESR2_do	ESR2	Steroid hormone receptors (NR3){2.1.1}	1015	2635	20322	52774	20549	49155	1.00032	0.92143	1	0.00497756	0	0
ESR2_si	ESR2	Steroid hormone receptors (NR3){2.1.1}	363	1797	7892	35953	8838	34046	0.920252	0.778163	0.367698	7.22017e-07	0	0
ETS1_si	ETS1	Ets-related factors{3.5.2}	663	2369	13208	47354	13700	46511	1.00339	0.950131	0.972967	0.251325	0	0
ETS2_f1	ETS2	Ets-related factors{3.5.2}	941	2751	20027	55667	18924	54772	0.950782	0.990022	0.314075	0.856239	0	0
ETV4_f1	ETV4	Ets-related factors{3.5.2}	626	2582	12999	52038	13645	50875	0.970574	0.90396	0.774785	0.0173659	0	0
EVI1_f1	MECOM	Factors with multiple dispersed zinc fingers{2.3.4}	2151	5816	42975	115950	42736	118344	0.997863	1.02416	0.972967	0.315926	0	0
FEV_f1	FEV	Ets-related factors{3.5.2}	860	3077	17768	61735	18138	61115	0.9711	0.941736	0.712685	0.107379	0	0
FLI1_f1	FLI1	Ets-related factors{3.5.2}	938	2109	18399	41654	18533	41349	1.00691	0.992306	0.925588	0.87387	0	0
FOSB_f1	FOSB	Fos-related factors{1.1.2}	559	2009	11717	40412	11465	40256	0.959679	0.976986	0.646563	0.717269	0	0
FOSL1_f2	FOSL1	Fos-related factors{1.1.2}	967	2621	19362	53362	19138	50800	1.01681	0.979324	0.864529	0.609273	0	0
FOSL2_f1	FOSL2	Fos-related factors{1.1.2}	711	2441	14742	49404	14838	46994	0.97613	0.922505	0.79866	0.0421372	0	0
FOS_si	FOS	Fos-related factors{1.1.2}	617	1798	12011	35248	12051	35333	1.00705	1.00613	0.95094	0.910787	0	0
FOXA1_f1	FOXA1	Forkhead box (FOX) factors{3.3.1}	1583	5994	33725	120959	33826	120578	0.947219	0.941416	0.151814	0.0233118	0	0
FOXA2_f1	FOXA2	Forkhead box (FOX) factors{3.3.1}	1632	5877	35932	117722	35613	117974	0.909789	0.919903	0.000460486	0.000622839	0	0
FOXA3_f1	FOXA3	Forkhead box (FOX) factors{3.3.1}	2084	6941	43954	139982	44323	139726	0.956202	0.946507	0.169415	0.0145543	0	0
FOXC1_f1	FOXC1	Forkhead box (FOX) factors{3.3.1}	2110	6127	43689	123283	45119	121931	0.971775	0.930656	0.411028	0.0005033	0	0
FOXI1_f1	FOXI1	Forkhead box (FOX) factors{3.3.1}	764	2189	14735	43361	14757	44004	1.02706	1.04074	0.763472	0.321976	0	0
FOXJ2_f1	FOXJ2	Forkhead box (FOX) factors{3.3.1}	1790	7435	37062	150028	37094	148915	0.974576	0.966511	0.619873	0.222443	0	0
FOXJ3_f2	FOXJ3	Forkhead box (FOX) factors{3.3.1}	3310	10749	62789	216866	63003	212330	1.06357	1.03779	0.00177388	0.0460766	0	0
FOXJ3_si	FOXJ3	Forkhead box (FOX) factors{3.3.1}	3135	10165	59137	204540	60306	200378	1.06672	1.02475	0.00150899	0.224505	0	0
FOXO1_si	FOXO1	Forkhead box (FOX) factors{3.3.1}	3781	10313	70957	207125	73033	202122	1.07019	1.01465	8.26724e-05	0.433734	0	0
FOXO3_si	FOXO3	Forkhead box (FOX) factors{3.3.1}	2309	7319	46850	148028	47067	145052	0.996796	0.972253	0.956556	0.224505	0	0
FOXO4_f1	FOXO4	Forkhead box (FOX) factors{3.3.1}	1219	4943	23774	99044	24588	99764	1.0274	1.00061	0.672727	0.997273	0	0
FOXP2_si	FOXP2	Forkhead box (FOX) factors{3.3.1}	944	3777	18848	75104	19427	74369	0.995916	0.956778	0.972967	0.249594	0	0
FOXQ1_f1	FOXQ1	Forkhead box (FOX) factors{3.3.1}	2297	7234	44058	146066	44736	146775	1.05271	1.04178	0.0675114	0.0705573	0	0
GABP1+GABP2_f1	GABPB1,GABPB2		655	1859	12800	37689	12967	37464	1.03745	1.01797	0.637858	0.743273	0	0
GABPA_f1	GABPA	Ets-related factors{3.5.2}	798	1913	15189	38158	15298	38118	1.04796	1.0394	0.397549	0.307861	0	0
GATA1_si	GATA1	GATA-type zinc fingers{2.2.1}	740	2615	14653	52213	15190	53636	1.00835	0.999214	0.925588	1	0	0
GATA2_si	GATA2	GATA-type zinc fingers{2.2.1}	520	2151	10214	42829	10553	44213	1.01369	1.01283	0.925002	0.860269	0	0
GATA3_si	GATA3	GATA-type zinc fingers{2.2.1}	537	2269	10589	45006	11283	46885	1.0059	0.983443	0.965935	0.830863	0	0
GATA4_f1	GATA4	GATA-type zinc fingers{2.2.1}	668	2562	13285	51547	13761	53017	1.01167	1.00453	0.925002	0.923137	0	0
GATA6_f2	GATA6	GATA-type zinc fingers{2.2.1}	503	2559	10029	50998	10421	52507	0.999524	0.990388	1	0.90064	0	0
GCR_do	NR3C1	Steroid hormone receptors (NR3){2.1.1}	1874	4349	37929	87319	37751	85077	0.992013	0.9711	0.923336	0.209467	0	0
GCR_si	NR3C1	Steroid hormone receptors (NR3){2.1.1}	592	2783	11700	55678	12327	54525	1.01229	0.940907	0.925002	0.221439	0	0
GFI1B_f1	GFI1B	More than 3 adjacent zinc finger factors{2.3.3}	1050	3323	20122	67536	20466	65322	1.06053	1.00852	0.213858	0.860454	0	0
GFI1_f1	GFI1	More than 3 adjacent zinc finger factors{2.3.3}	945	3456	18850	69501	19020	66372	1.00818	0.954185	0.925588	0.209467	0	0
GLI1_f1	GLI1	More than 3 adjacent zinc finger factors{2.3.3}	812	2491	16440	49127	16531	47611	0.974094	0.938838	0.763472	0.0888795	0	0
GLI2_f1	GLI2	More than 3 adjacent zinc finger factors{2.3.3}	677	2126	13500	42358	14510	41081	0.999142	0.901569	1	0.0056678	0	0
GLI3_si	GLI3	More than 3 adjacent zinc finger factors{2.3.3}	654	1944	13281	38750	13268	38433	0.981573	0.974497	0.881427	0.609273	0	0
HEN1_si	NHLH1	Tal-related factors{1.2.3}	1028	2102	20505	41940	21035	40744	1.0003	0.947287	1	0.0530396	0	0
HIC1_si	HIC1	Factors with multiple dispersed zinc fingers{2.3.4}	456	1471	8909	29716	9584	29285	1.03398	0.947219	0.774785	0.307861	0	0
HIF1A_si	HIF1A	PAS domain factors{1.2.5}	434	734	8820	14788	8102	15134	0.991367	1.10447	0.925588	0.0150888	0	0
HINFP_f1	HINFP	Factors with multiple dispersed zinc fingers{2.3.4}	322	533	6091	10663	5462	10785	1.0576	1.19288	0.463108	0.000128712	0	0
HLF_si	HLF	C/EBP-related{1.1.8}	644	1653	12666	32826	12523	33747	1.0097	1.04988	0.925588	0.253354	0	0
HNF1A_f1	HNF1A	POU domain factors{3.1.10}	1956	5388	38125	108477	38666	108749	1.03293	1.02103	0.367698	0.425707	0	0
HNF1B_f1	HNF1B	POU domain factors{3.1.10}	1553	4400	29421	86896	30482	88571	1.04246	1.02557	0.296932	0.38511	0	0
HNF4A_f1	HNF4A	RXR-related receptors (NR2){2.1.3}	921	2530	17350	50477	18488	49626	1.05909	0.977144	0.243043	0.568919	0	0
HNF4G_f1	HNF4G	RXR-related receptors (NR2){2.1.3}	789	2262	14734	44402	15787	43269	1.05115	0.956008	0.39419	0.251325	0	0
HNF6_f1	ONECUT1	HD-CUT factors{3.1.9}	2046	6172	40759	121897	41211	124613	0.991401	1.00237	0.923336	0.929644	0	0
HSF1_f2	HSF1	HSF factors{3.4.1}	1288	3444	24769	69052	25135	68646	1.04261	1.02138	0.330144	0.522827	0	0
HSF2_si	HSF2	HSF factors{3.4.1}	880	2339	17332	47018	17394	46836	1.02063	1.01305	0.79866	0.800821	0	0
HTF4_f1	TCF12	E2A-related factors{1.2.1}	574	2339	11841	46593	13524	45166	0.965637	0.819574	0.741728	4.84177e-07	0	0
HXA10_f1	HOXA10	HOX-related factors{3.1.1}	1483	4792	28705	95331	29076	95167	1.02778	1.01292	0.612299	0.726277	0	0
HXA13_f1	HOXA13	HOX-related factors{3.1.1}	1023	3417	20460	68693	20384	69171	1.00517	1.01593	0.95094	0.726277	0	0
HXA1_f1	HOXA1	HOX-related factors{3.1.1}	615	2175	11971	43261	12457	43098	1.02184	0.978272	0.864529	0.717269	0	0
HXB7_si	HOXB7	HOX-related factors{3.1.1}	948	3782	18761	73891	19208	76174	0.987239	0.994057	0.923336	0.903652	0	0
HXB8_do	HOXB8	HOX-related factors{3.1.1}	1027	3799	20316	74262	20959	76548	0.988165	0.987335	0.923336	0.807727	0	0
IKZF1_f1	IKZF1	Factors with multiple dispersed zinc fingers{2.3.4}	799	3607	16355	73017	17311	68944	0.988949	0.882216	0.925588	0.000568691	0	0
INSM1_f1	INSM1	Factors with multiple dispersed zinc fingers{2.3.4}	710	1871	13957	37154	13933	37187	1.01018	1.01282	0.925588	0.826012	0	0
IRF1_si	IRF1	Interferon-regulatory factors{3.5.3}	2429	7714	46203	155033	46070	151559	1.05658	1.03588	0.0434322	0.109304	0	0
IRF2_f1	IRF2	Interferon-regulatory factors{3.5.3}	2195	5946	42148	118684	41665	116890	1.0395	1.03566	0.217282	0.117787	0	0
IRF3_f1	IRF3	Interferon-regulatory factors{3.5.3}	3000	7267	56668	145400	55969	142755	1.05924	1.05296	0.00310883	0.00289596	0	0
IRF4_si	IRF4	Interferon-regulatory factors{3.5.3}	4076	11323	78069	227833	76271	222855	1.05054	1.05181	0.00500983	0.000901728	0	0
IRF7_f1	IRF7	Interferon-regulatory factors{3.5.3}	1551	5909	31264	117709	30436	116750	0.988241	1.00686	0.912371	0.871026	0	0
IRF9_f1	IRF9	Interferon-regulatory factors{3.5.3}	1558	4694	30963	94313	30425	93691	1.011	1.0221	0.912371	0.468764	0	0
ITF2_f1	TCF4	E2A-related factors{1.2.1}	685	2326	13183	45771	14380	44372	1.02249	0.908722	0.84598	0.014521	0	0
JUNB_f1	JUNB	Jun-related factors{1.1.1}	733	2638	15145	54088	14509	51375	0.992341	0.983883	0.946903	0.783441	0	0
JUND_f1	JUND	Jun-related factors{1.1.1}	813	2542	16803	51146	14562	47614	0.973509	1.04575	0.763472	0.264869	0	0
JUN_f1	JUN	Jun-related factors{1.1.1}	533	1900	10714	38329	10595	37753	1.00357	0.999595	0.972967	1	0	0
KAISO_f1	ZBTB33	Other factors with up to three adjacent zinc fingers{2.3.2}	457	1218	8865	23983	9177	24588	1.01506	1.00529	0.925002	0.929644	0	0
KLF1_f1	KLF1	Three-zinc finger Krüppel-related factors{2.3.1}	1002	2960	20056	58602	19777	57077	0.989109	0.97696	0.925002	0.552172	0	0
KLF4_f2	KLF4	Three-zinc finger Krüppel-related factors{2.3.1}	948	2665	18795	53054	17488	51952	1.00412	1.05675	0.966837	0.111634	0	0
KLF8_f1	KLF8	Three-zinc finger Krüppel-related factors{2.3.1}	604	1973	12609	39031	12545	38322	0.94763	0.935163	0.424061	0.12511	0	0
LEF1_f1	LEF1	TCF-7-related factors{4.1.3}	577	2857	11196	56956	11988	56350	1.02741	0.94932	0.811264	0.307861	0	0
LHX3_f1	LHX3	HD-LIM factors{3.1.5}	1611	5333	31668	105898	32928	108487	1.01016	0.995259	0.923336	0.895315	0	0
MAF_f1	MAF	Maf-related factors{1.1.3}	433	1778	8373	35153	9270	34788	1.02244	0.913915	0.912371	0.0953444	0	0
MAX_f1	MAX	bHLH-ZIP factors{1.2.6}	515	1252	10681	25345	10270	25247	0.976075	1.01121	0.832492	0.860454	0	0
MBD2_si	MBD2		308	565	5500	11013	5330	11360	1.09155	1.16186	0.229596	0.00299252	0	0
MECP2_f1	MECP2		305	673	5875	13476	5446	13538	1.03953	1.12658	0.763472	0.0349333	0	0
MEF2A_f1	MEF2A	Regulators of differentiation{5.1.1}	2328	6824	45056	136537	45494	134303	1.03381	1.00711	0.314075	0.830863	0	0
MEF2C_f1	MEF2C	Regulators of differentiation{5.1.1}	1860	5802	36014	117144	36697	114805	1.04276	1.00292	0.229596	0.921764	0	0
MEF2D_f1	MEF2D	Regulators of differentiation{5.1.1}	1657	5260	31928	106060	32483	103694	1.04645	1.00562	0.226991	0.87773	0	0
MEIS1_f2	MEIS1	TALE-type homeo domain factors{3.1.4}	1072	3171	21139	63002	21501	61835	1.00755	0.972242	0.925588	0.425707	0	0
MEIS2_do	MEIS2	TALE-type homeo domain factors{3.1.4}	949	2754	18154	54560	18584	53453	1.03563	0.99114	0.582472	0.871026	0	0
MITF_f1	MITF	bHLH-ZIP factors{1.2.6}	707	2448	14380	49003	15279	46707	0.984174	0.882867	0.923336	0.000622839	0	0
MTF1_f1	MTF1	More than 3 adjacent zinc finger factors{2.3.3}	784	1682	14594	33899	15570	32134	1.08269	0.96198	0.0675114	0.277268	0	0
MYB_f1	MYB	Myb/SANT domain factors{3.5.1}	236	1123	5041	22335	5413	22797	0.931111	0.885058	0.62641	0.0993689	0	0
MYCN_si	MYCN	bHLH-ZIP factors{1.2.6}	360	786	7412	15564	6500	15477	0.961758	1.09057	0.712685	0.101862	0	0
MYC_f1	MYC	bHLH-ZIP factors{1.2.6}	500	1130	10208	23098	9637	22801	1.00121	1.0469	0.997056	0.332975	0	0
MYF6_f1	MYF6	MyoD / ASC-related factors{1.2.2}	376	1834	7507	36425	8976	35715	0.994768	0.815749	0.972967	8.08693e-05	0	0
MYOD1_f1	MYOD1	MyoD / ASC-related factors{1.2.2}	583	2180	12113	43773	12884	42433	0.966422	0.880775	0.741627	0.00215619	0	0
NANOG_f1	NANOG	NK-related factors{3.1.2}	600	2674	11738	51988	12399	51976	0.9938	0.940602	0.966837	0.20622	0	0
NDF1_f1	NEUROD1	Tal-related factors{1.2.3}	748	2159	15097	43222	15951	42326	0.991889	0.919323	0.933502	0.0197126	0	0
NF2L1_f1	NFE2L1	Jun-related factors{1.1.1}	442	1764	8763	35102	8509	34775	1.0037	1.02403	0.972967	0.730849	0	0
NFAC1_do	NFATC1	NFAT-related factors{6.1.3}	1000	2735	18914	55251	19751	54430	1.06807	1.00761	0.151814	0.87387	0	0
NFAC1_si	NFATC1	NFAT-related factors{6.1.3}	1362	4221	27616	85866	27787	84355	1.00328	0.97956	0.969318	0.541121	0	0
NFAC2_f1	NFATC2	NFAT-related factors{6.1.3}	1216	4570	23350	92733	24136	90843	1.05673	1.00148	0.223702	0.980095	0	0
NFAC3_f1	NFATC3	NFAT-related factors{6.1.3}	1124	4173	21607	85293	22499	82913	1.06325	0.992607	0.18023	0.87387	0	0
NFAC4_f1	NFATC4	NFAT-related factors{6.1.3}	1472	4765	27114	96757	27547	94828	1.10239	1.06343	0.00114968	0.0273319	0	0
NFE2_f2	NFE2	Jun-related factors{1.1.1}	879	2186	16881	43426	16894	42843	1.0344	1.01973	0.612299	0.635146	0	0
NFIA+NFIB+NFIC+NFIX_f2	NFIA,NFIB,NFIC,NFIX	Nuclear factor 1{7.1.2}	1149	2822	21560	55281	22300	54399	1.04398	0.993228	0.330144	0.87387	0	0
NFIA+NFIB+NFIC+NFIX_si	NFIA,NFIB,NFIC,NFIX	Nuclear factor 1{7.1.2}	396	2105	8502	41370	9573	41105	0.915393	0.807774	0.314075	2.20702e-05	0	0
NFIL3_si	NFIL3	C/EBP-related{1.1.8}	933	2450	18522	48878	18483	49729	1.00494	1.0246	0.956556	0.536504	0	0
NFKB1_f1	NFKB1	NF-kappaB-related factors{6.1.1}	555	1623	11233	33099	11765	31898	1.00761	0.927141	0.949541	0.0852293	0	0
NFYA_f1	NFYA	Heteromeric CCAAT-binding factors{4.2.1}	563	1587	11252	31087	11858	32029	0.980123	0.958216	0.881427	0.362567	0	0
NFYB_f1	NFYB	Heteromeric CCAAT-binding factors{4.2.1}	573	1597	11321	31328	11897	32319	0.992882	0.974698	0.95094	0.616476	0	0
NFYC_f1	NFYC	Heteromeric CCAAT-binding factors{4.2.1}	636	1633	12425	32050	13110	32845	1.00462	0.975748	0.969691	0.616476	0	0
NKX25_f1	NKX2-5	NK-related factors{3.1.2}	376	1982	7396	38776	7922	38832	0.994604	0.929906	0.972967	0.253319	0	0
NKX28_f1	NKX2-8	NK-related factors{3.1.2}	468	1937	9774	37847	10389	38029	0.935568	0.884418	0.397549	0.0112363	0	0
NKX31_si	NKX3-1	NK-related factors{3.1.2}	2249	7241	44849	144168	44411	145895	0.998406	1.02033	0.972967	0.425707	0	0
NKX32_f1	NKX3-2	NK-related factors{3.1.2}	674	2134	12973	42229	13411	42735	1.0281	1.00644	0.772216	0.903652	0	0
NOBOX_si	NOBOX	Paired-related HD factors{3.1.3}	528	2137	10416	42671	10885	44307	1.01219	1.00571	0.925588	0.916956	0	0
NR1D1_f1	NR1D1	Thyroid hormone receptor-related factors (NR1){2.1.2}	1374	3892	27519	77950	26980	76827	0.999994	1.00528	1	0.893701	0	0
NR1H4_f1	NR1H4	Thyroid hormone receptor-related factors (NR1){2.1.2}	644	1616	12278	31550	12850	31318	1.02404	0.97126	0.79866	0.51842	0	0
NR1I2_f2	NR1I2	Thyroid hormone receptor-related factors (NR1){2.1.2}	1457	3578	30090	71102	30676	69419	0.96223	0.921507	0.314075	0.0005033	0	0
NR1I2_si	NR1I2	Thyroid hormone receptor-related factors (NR1){2.1.2}	552	2489	11870	50085	11419	47222	0.935774	0.917129	0.367698	0.0705573	0	0
NR1I3_f2	NR1I3	Thyroid hormone receptor-related factors (NR1){2.1.2}	1318	3229	26854	63613	27089	62567	0.966906	0.942757	0.424061	0.0233118	0	0
NR1I3_si	NR1I3	Thyroid hormone receptor-related factors (NR1){2.1.2}	490	2152	10529	43704	10383	40959	0.945122	0.898215	0.503453	0.0279989	0	0
NR2C1_si	NR2C1	RXR-related receptors (NR2){2.1.3}	810	2358	16672	47346	17389	45261	0.975521	0.89411	0.772216	0.000620544	0	0
NR2C2_f1	NR2C2	RXR-related receptors (NR2){2.1.3}	1058	3005	21146	60601	21835	59928	1.009	0.966313	0.925002	0.307861	0	0
NR2E3_f1	NR2E3	RXR-related receptors (NR2){2.1.3}	2240	6545	42335	130085	42628	127752	1.05164	1.02568	0.0724146	0.2843	0	0
NR4A1_f1	NR4A1	NGFI-B-related receptors (NR4){2.1.4}	615	2358	12203	46198	12923	45751	0.987388	0.923355	0.925002	0.071027	0	0
NR4A2_si	NR4A2	NGFI-B-related receptors (NR4){2.1.4}	656	2598	13799	51522	14089	50732	0.942779	0.909215	0.377654	0.0212157	0	0
NR5A2_f1	NR5A2	FTZ-F1-related receptors (NR5){2.1.5}	573	2148	12051	42032	13129	41451	0.930416	0.842216	0.286025	1.55e-05	0	0
NR6A1_do	NR6A1	GCNF-related receptors (NR6){2.1.6}	1037	2960	20824	58994	20123	57106	0.9925	0.994205	0.925588	0.895315	0	0
NRF1_f1	NRF1	NRF{0.0.6}	481	970	9059	18995	8974	19781	1.03976	1.09304	0.629395	0.0408737	0	0
OTX2_si	OTX2	Paired-related HD factors{3.1.3}	1303	3702	25949	74493	26811	72556	1.01042	0.952507	0.923336	0.0899472	0	0
OVOL1_f1	OVOL1	More than 3 adjacent zinc finger factors{2.3.3}	489	1667	9333	33843	9720	34437	1.0637	1.03928	0.427201	0.492955	0	0
P53_f2	TP53	p53-related factors{6.3.1}	1085	2326	22593	46303	22018	45530	0.955994	0.964583	0.26853	0.224505	0	0
PBX1_do	PBX1	TALE-type homeo domain factors{3.1.4}	1243	3505	25295	69673	25707	71024	0.976816	0.979799	0.708424	0.555183	0	0
PBX2_f1	PBX2	TALE-type homeo domain factors{3.1.4}	1595	4446	32034	88505	32619	89900	0.991169	0.988736	0.923336	0.745096	0	0
PBX3_f2	PBX3	TALE-type homeo domain factors{3.1.4}	747	1987	14621	39038	15030	39679	1.00377	0.992486	0.972967	0.885997	0	0
PDX1_do	PDX1	HOX-related factors{3.1.1}	427	1785	8857	35076	9178	36222	0.947356	0.944091	0.612299	0.315926	0	0
PEBB_f1	CBFB		853	2687	16820	53288	17007	52851	1.00574	0.986522	0.95094	0.807727	0	0
PIT1_f1	POU1F1	POU domain factors{3.1.10}	2121	6803	42404	134386	42475	133180	0.988069	0.977565	0.856971	0.362567	0	0
PO2F1_f1	POU2F1	POU domain factors{3.1.10}	1006	4479	20439	87997	20570	86575	0.966997	0.945312	0.62641	0.117787	0	0
PO2F2_si	POU2F2	POU domain factors{3.1.10}	972	4387	20499	86638	20996	85770	0.936428	0.905102	0.191201	0.00289596	0	0
PO3F1_f1	POU3F1	POU domain factors{3.1.10}	1492	4189	29071	83574	29034	82828	1.02393	1.01608	0.648124	0.616476	0	0
PO5F1_do	POU5F1	POU domain factors{3.1.10}	2407	6485	47522	128790	48213	127229	1.0059	0.979463	0.925002	0.35803	0	0
PPARA_f1	PPARA	Thyroid hormone receptor-related factors (NR1){2.1.2}	372	2001	8542	39789	9132	37546	0.865963	0.764352	0.0483419	1.25572e-07	0	0
PPARA_f2	PPARA	Thyroid hormone receptor-related factors (NR1){2.1.2}	925	2505	17723	49983	18477	49447	1.0414	0.988195	0.455524	0.823009	0	0
PPARG_f1	PPARG	Thyroid hormone receptor-related factors (NR1){2.1.2}	1457	3218	28256	64169	28390	63434	1.02822	1.01165	0.509627	0.726277	0	0
PPARG_si	PPARG	Thyroid hormone receptor-related factors (NR1){2.1.2}	596	2284	12634	45509	12462	43963	0.939954	0.920555	0.367698	0.0637336	0	0
PRDM1_f1	PRDM1	More than 3 adjacent zinc finger factors{2.3.3}	1874	5328	38250	107241	37378	105548	0.986131	0.993206	0.79866	0.856239	0	0
PRGR_do	PGR	Steroid hormone receptors (NR3){2.1.1}	1104	3126	21494	62204	22233	59807	1.02207	0.950023	0.763472	0.0993689	0	0
PRGR_f1	PGR	Steroid hormone receptors (NR3){2.1.1}	583	2631	11147	52287	11950	51410	1.0394	0.953295	0.697188	0.340826	0	0
PRRX2_f1	PRRX2	Paired-related HD factors{3.1.3}	331	1834	6650	36312	7144	38046	0.985501	0.961161	0.935726	0.616476	0	0
PTF1A_f1	PTF1A	Tal-related factors{1.2.3}	1577	3312	31985	66429	32666	65419	0.988901	0.953563	0.864529	0.0359481	0	0
RARA_f1	RARA	Thyroid hormone receptor-related factors (NR1){2.1.2}	209	1197	4852	23982	5197	21805	0.863012	0.732581	0.179256	4.13378e-06	0	0
RARA_f2	RARA	Thyroid hormone receptor-related factors (NR1){2.1.2}	942	2232	18749	44328	19084	43529	0.99783	0.962645	0.979187	0.253354	0	0
RARG_do	RARG	Thyroid hormone receptor-related factors (NR1){2.1.2}	1499	3126	29586	62757	28740	60129	1.01716	1.00325	0.763472	0.915336	0	0
RARG_f1	RARG	Thyroid hormone receptor-related factors (NR1){2.1.2}	400	2187	8807	43166	9634	40469	0.896448	0.768293	0.169684	1.22181e-07	0	0
RELB_si	RELB	NF-kappaB-related factors{6.1.1}	695	1903	14534	38896	14025	38083	0.977385	0.991686	0.79866	0.883923	0	0
REL_do	REL	NF-kappaB-related factors{6.1.1}	709	1929	13843	39391	14450	38607	1.04588	0.982002	0.478757	0.726277	0	0
REST_f1	REST	Factors with multiple dispersed zinc fingers{2.3.4}	1415	2790	27419	55209	27861	53982	1.0212	0.982663	0.668203	0.528622	0	0
RFX1_f1	RFX1	RFX-related factors{3.3.3}	520	1420	10136	27986	10620	28573	1.01109	0.98525	0.925588	0.83483	0	0
RFX2_f1	RFX2	RFX-related factors{3.3.3}	622	1681	12726	33701	13370	33937	0.979881	0.939214	0.864529	0.12511	0	0
RFX3_f1	RFX3	RFX-related factors{3.3.3}	742	1958	14776	38568	15024	39214	0.989148	0.989115	0.925002	0.856239	0	0
RORA_f1	RORA	Thyroid hormone receptor-related factors (NR1){2.1.2}	820	2647	16738	52184	16718	50954	0.965814	0.944178	0.62641	0.124606	0	0
RORG_f1	RORC	Thyroid hormone receptor-related factors (NR1){2.1.2}	843	2586	17645	51695	17757	51065	0.95505	0.93746	0.411028	0.0724521	0	0
RUNX1_f1	RUNX1	Runt-related factors{6.4.1}	663	2202	12941	44133	13111	43562	1.02681	1.00039	0.783197	1	0	0
RUNX2_f1	RUNX2	Runt-related factors{6.4.1}	846	2571	16645	51239	17124	51511	1.01294	0.989836	0.923336	0.858013	0	0
RUNX3_si	RUNX3	Runt-related factors{6.4.1}	1085	2569	20530	51725	20821	52896	1.06409	1.07297	0.132122	0.0173659	0	0
RXRA_f1	RXRA	RXR-related receptors (NR2){2.1.3}	1141	3246	22755	65299	23006	63514	1.00871	0.970433	0.925002	0.362567	0	0
RXRB_f1	RXRB	RXR-related receptors (NR2){2.1.3}	661	2549	14515	51697	14989	48090	0.923591	0.831982	0.179256	4.84177e-07	0	0
RXRG_f1	RXRG	RXR-related receptors (NR2){2.1.3}	843	2394	16485	47616	17015	46974	1.01711	0.97214	0.864529	0.492955	0	0
SMAD3_f1	SMAD3	SMAD factors{7.1.1}	642	2192	13213	43406	14098	43108	0.96215	0.89556	0.642099	0.0048104	0	0
SMAD4_si	SMAD4	SMAD factors{7.1.1}	541	1929	10790	38329	11537	38109	0.996256	0.926402	0.972967	0.104399	0	0
SMRC1_f1	SMARCC1	Myb/SANT domain factors{3.5.1}	737	3158	15782	64327	14325	56995	0.951232	0.928533	0.454148	0.0731817	0	0
SNAI1_f1	SNAI1	More than 3 adjacent zinc finger factors{2.3.3}	674	2718	12974	53394	14613	51505	1.02054	0.874018	0.864529	0.0005033	0	0
SNAI2_f1	SNAI2	More than 3 adjacent zinc finger factors{2.3.3}	318	1538	6017	30381	7194	29134	1.04398	0.837337	0.774785	0.0022761	0	0
SOX2_f1	SOX2	SOX-related factors{4.1.1}	2448	6528	48218	130210	48803	128685	1.01267	0.98881	0.795339	0.663681	0	0
SOX4_f1	SOX4	SOX-related factors{4.1.1}	1125	3149	21996	63583	22068	63813	1.03271	1.03306	0.574389	0.329621	0	0
SOX5_f1	SOX5	SOX-related factors{4.1.1}	759	3748	15693	74306	16536	75600	0.958871	0.925835	0.609806	0.0619597	0	0
SOX9_f1	SOX9	SOX-related factors{4.1.1}	1138	3710	22027	74973	22877	76027	1.04404	1.01938	0.392309	0.616476	0	0
SP1_f1	SP1	Three-zinc finger Krüppel-related factors{2.3.1}	1288	3168	24868	63773	23026	62842	1.04262	1.10959	0.314075	8.1098e-05	0	0
SP1_f2	SP1	Three-zinc finger Krüppel-related factors{2.3.1}	2101	4061	40847	81537	38386	80912	1.03273	1.09052	0.26853	2.25706e-06	0	0
SP2_si	SP2	Three-zinc finger Krüppel-related factors{2.3.1}	1245	2476	23751	49138	22418	49331	1.04029	1.10648	0.314075	4.10654e-05	0	0
SP3_f1	SP3	Three-zinc finger Krüppel-related factors{2.3.1}	2132	3916	41920	78921	38292	77917	1.02498	1.10782	0.397549	2.95e-08	0	0
SPI1_si	SPI1	Ets-related factors{3.5.2}	2726	6829	55129	138624	54632	137214	1.00375	1.00258	0.9381	0.915336	0	0
SPIB_f1	SPIB	Ets-related factors{3.5.2}	1571	4785	31131	95756	31078	95201	1.00987	1.00573	0.923336	0.87387	0	0
SRBP1_f2	SREBF1	bHLH-ZIP factors{1.2.6}	862	2581	17546	52451	17548	49414	0.998378	0.940463	0.990868	0.0867879	0	0
SRBP2_f1	SREBF2	bHLH-ZIP factors{1.2.6}	1273	3086	25138	62120	23327	60303	1.01937	1.06638	0.763472	0.0198542	0	0
SRF_do	SRF	Responders to external signals (SRF/RLM1){5.1.2}	864	2292	16461	45508	17587	45663	1.04215	0.97875	0.463334	0.616476	0	0
SRY_f1	SRY	SOX-related factors{4.1.1}	1416	6463	28569	129242	28741	127962	0.991146	0.975457	0.925002	0.468764	0	0
STA5A_do	STAT5A	STAT factors{6.2.1}	934	2928	19126	59188	19951	58443	0.987155	0.934423	0.923336	0.0445009	0	0
STA5B_f1	STAT5B	STAT factors{6.2.1}	1181	3427	23475	69119	24207	68442	1.01468	0.974356	0.864529	0.438547	0	0
STAT1_f2	STAT1	STAT factors{6.2.1}	1415	3732	28700	74833	29212	73503	0.988612	0.954022	0.912371	0.0813515	0	0
STAT2_f1	STAT2	STAT factors{6.2.1}	3074	8152	58019	165233	58463	161051	1.07391	1.03878	0.000176868	0.0384732	0	0
STAT3_si	STAT3	STAT factors{6.2.1}	910	3042	18482	61381	20364	60933	0.993498	0.8951	0.95094	0.000568691	0	0
STAT4_si	STAT4	STAT factors{6.2.1}	1418	4229	28552	84585	29730	82597	0.993334	0.931554	0.925588	0.0061838	0	0
STAT6_do	STAT6	STAT factors{6.2.1}	1189	3737	24659	75313	25161	74436	0.971747	0.941269	0.62641	0.0445009	0	0
STF1_f1	NR5A1	FTZ-F1-related receptors (NR5){2.1.5}	527	2086	11457	40862	11392	39685	0.901042	0.880081	0.0819913	0.00402955	0	0
SUH_f1	RBPJ	CSL-related factors{6.1.4}	658	2415	14696	48992	14865	47821	0.908311	0.876521	0.0664098	0.000612221	0	0
TAL1_f1	TAL1	Tal-related factors{1.2.3}	818	2269	14784	44707	15821	44087	1.09019	1.00461	0.0664098	0.916956	0	0
TAL1_f2	TAL1	Tal-related factors{1.2.3}	1921	3735	37426	73307	37997	73416	1.00742	0.993752	0.923336	0.838216	0	0
TBP_f1	TBP	TBP-related factors{8.1.1}	1766	5871	33530	116809	33370	115703	1.0479	1.04296	0.194616	0.108376	0	0
TCF7_f1	TCF7	TCF-7-related factors{4.1.3}	893	2566	16549	50001	17252	49952	1.05148	1.00765	0.344935	0.87387	0	0
TF65_f2	RELA	NF-kappaB-related factors{6.1.1}	675	1996	13593	40612	14095	39610	1.01037	0.950349	0.925588	0.224505	0	0
TF7L2_f1	TCF7L2	TCF-7-related factors{4.1.3}	1246	3964	24959	79058	25409	78939	0.995642	0.976536	0.956556	0.492955	0	0
TFAP4_si	TFAP4	bHLH-ZIP factors{1.2.6}	563	1717	11631	34424	12277	33991	0.970471	0.907841	0.772216	0.0212157	0	0
TFE2_f2	TCF3	E2A-related factors{1.2.1}	699	2135	13768	42706	14705	42252	1.01554	0.940723	0.923336	0.12511	0	0
TFE3_f1	TFE3	bHLH-ZIP factors{1.2.6}	684	2238	13980	44803	13647	42221	0.979481	0.945556	0.864529	0.192615	0	0
TFEB_f1	TFEB	bHLH-ZIP factors{1.2.6}	491	1493	10106	29376	9885	27788	0.95595	0.92449	0.62641	0.096775	0	0
THA_f1	THRA	Thyroid hormone receptor-related factors (NR1){2.1.2}	600	2296	13156	46379	13867	43382	0.921249	0.817535	0.179256	1.25572e-07	0	0
THA_f2	THRA	Thyroid hormone receptor-related factors (NR1){2.1.2}	1293	3148	26015	62755	25433	58834	0.990805	0.950155	0.925002	0.0604963	0	0
THB_do	THRB	Thyroid hormone receptor-related factors (NR1){2.1.2}	1279	3168	26266	63344	25855	58783	0.973637	0.917894	0.619873	0.000612221	0	0
THB_f1	THRB	Thyroid hormone receptor-related factors (NR1){2.1.2}	599	2274	12542	45586	13653	42433	0.957417	0.818676	0.619873	1.29391e-07	0	0
TYY1_f2	YY1	More than 3 adjacent zinc finger factors{2.3.3}	1092	2999	20404	59915	20880	57703	1.06922	1.00627	0.108587	0.879104	0	0
USF1_f1	USF1	bHLH-ZIP factors{1.2.6}	598	1731	12176	34796	11685	33145	0.987254	0.979926	0.925002	0.725038	0	0
USF2_f1	USF2	bHLH-ZIP factors{1.2.6}	622	1786	12757	35458	12825	34145	0.967998	0.927211	0.720347	0.0679179	0	0
VDR_f1	VDR	Thyroid hormone receptor-related factors (NR1){2.1.2}	444	2394	9790	48114	10104	44129	0.911481	0.810008	0.226991	8.56084e-06	0	0
VDR_f2	VDR	Thyroid hormone receptor-related factors (NR1){2.1.2}	940	2368	19498	48072	19466	46881	0.978697	0.956019	0.774785	0.181393	0	0
XBP1_f1	XBP1	XBP-1-related factors{1.1.5}	517	1019	10395	20230	9519	20693	0.987388	1.10293	0.925002	0.0159684	0	0
ZFX_f1	ZFX	More than 3 adjacent zinc finger factors{2.3.3}	1713	3302	34209	65581	32394	64054	0.99453	1.0258	0.925588	0.278528	0	0
ZIC1_f1	ZIC1	More than 3 adjacent zinc finger factors{2.3.3}	671	2314	13511	45796	13968	44949	0.982877	0.933136	0.92221	0.098863	0	0
ZIC2_f1	ZIC2	More than 3 adjacent zinc finger factors{2.3.3}	718	2423	14693	48204	13741	47149	0.972173	1.01678	0.763472	0.772588	0	0
ZIC3_f1	ZIC3	More than 3 adjacent zinc finger factors{2.3.3}	554	1973	11882	39071	12052	38063	0.92331	0.886802	0.217282	0.00466496	0	0
ZN350_f1	ZNF350	More than 3 adjacent zinc finger factors{2.3.3}	1310	2345	25801	47845	26172	47418	1.03593	1.01213	0.330144	0.714727	0	0
ZN384_f1	ZNF384	More than 3 adjacent zinc finger factors{2.3.3}	2021	5455	33859	110301	36504	110194	1.20692	1.11838	5.29664e-20	1.25572e-07	0	0

## Sheet: ST5. Lymphoma B-cell
Motif name (HOCOMOCO v9)	TF gene (Gene symbol)	TF family (TFClass)	Mutations within TFBS, germline alleles	Predicted TFBS, total for germline alleles	Control (genomic), substitutions within TFBS, germline alleles	Control (genomic) predicted TFBS, total for germline alleles	Control (shuffle), substitutions within TFBS, germline alleles	Control (shuffle) predicted TFBS, total for germline alleles	Mutations within motif, relative frequency (cancer/genomic control)	Mutations within motif, relative frequency (cancer/shuffle control)	Significance (FDR-corrected two-tail Fisher's exact test P-value), versus genomic control	Significance (FDR-corrected two-tail Fisher's exact test P-value), versus shuffle control	TFBS missing from genomic control	TFBS missing from shuffle control
AHR_si	AHR	PAS domain factors{1.2.5}	186	445	3905	8666	3548	9093	0.927578	1.07121	0.549577	0.413184	0	0
AIRE_f2	AIRE	AIRE{5.3.1}	1887	4332	37759	86594	37838	87908	0.998966	1.01201	0.998352	0.680616	0	0
ALX1_si	ALX1	Paired-related HD factors{3.1.3}	1810	5225	34253	102720	34839	106017	1.03884	1.05415	0.311297	0.0381829	0	0
ANDR_do	AR	Steroid hormone receptors (NR3){2.1.1}	817	1928	16131	38500	16369	38194	1.01138	0.988753	0.882537	0.817455	0	0
AP2A_f2	TFAP2A	AP-2{1.3.1}	494	1718	9816	34648	10797	33830	1.01496	0.900954	0.890007	0.0359387	0	0
AP2B_f1	TFAP2B	AP-2{1.3.1}	429	1253	8481	25314	8770	25312	1.02193	0.988173	0.840434	0.879202	0	0
AP2C_f1	TFAP2C	AP-2{1.3.1}	364	1314	7766	26765	8258	26500	0.95472	0.888949	0.642353	0.0381829	0	0
ARI5B_f1	ARID5B	ARID-related factors{3.7.1}	1125	3305	23106	66745	22849	66473	0.983275	0.990283	0.763949	0.821995	0	0
ARNT_f1	ARNT	PAS domain factors{1.2.5}	119	359	2707	7176	2566	7722	0.878712	0.997529	0.414696	1	0	0
ATF1_si	ATF1	CREB-related factors{1.1.7}	266	799	5471	16267	5568	16478	0.989864	0.985236	0.954106	0.880563	0	0
ATF2+ATF4_f1	ATF2,ATF4	Jun-related factors{1.1.1}; ATF-4-related factors{1.1.6}	337	1131	6969	23290	7004	23235	0.995787	0.988471	0.998352	0.893533	0	0
ATF3_f1	ATF3	Fos-related factors{1.1.2}	395	1363	8211	27127	8412	27556	0.95743	0.949332	0.642353	0.401368	0	0
ATF5_si	ATF5	ATF-4-related factors{1.1.6}	1746	5068	35987	101073	36189	100499	0.967603	0.956737	0.438158	0.080812	0	0
ATF6A_si	ATF6	CREB-related factors{1.1.7}	399	1046	7755	20582	7529	20766	1.01239	1.0521	0.917003	0.380171	0	0
BACH1_si	BACH1	Jun-related factors{1.1.1}	764	1929	14762	38062	15319	38098	1.02119	0.984992	0.747298	0.765996	0	0
BATF_si	BATF	B-ATF-related factors{1.1.4}	884	2958	17293	58712	17586	57519	1.01464	0.977459	0.844798	0.62263	0	0
BCL6_f1	BCL6	More than 3 adjacent zinc finger factors{2.3.3}	2204	5360	43749	106444	44776	105453	1.00046	0.968413	0.998704	0.143007	0	0
BHE40_f2	BHLHE40	Hairy-related factors{1.2.4}	207	717	4644	13919	4481	14347	0.865301	0.924352	0.152768	0.34286	0	0
BMAL1_f1	ARNTL	PAS domain factors{1.2.5}	381	1040	8643	21643	8598	21290	0.91737	0.907131	0.27033	0.0586701	0	0
CDX1_f1	CDX1	HOX-related factors{3.1.1}	1073	4552	23055	89226	23401	90452	0.912271	0.911132	0.0171126	0.0062731	0	0
CDX2_f1	CDX2	HOX-related factors{3.1.1}	1496	6689	32418	132582	32276	133279	0.914679	0.923533	0.00418806	0.0062731	0	0
CEBPA_do	CEBPA	C/EBP-related{1.1.8}	998	3479	20499	68754	20408	68175	0.962147	0.958299	0.534644	0.241369	0	0
CEBPB_f1	CEBPB	C/EBP-related{1.1.8}	809	2732	16390	54177	15993	53149	0.978822	0.984086	0.751518	0.760998	0	0
CEBPD_f1	CEBPD	C/EBP-related{1.1.8}	967	3038	19180	59553	18967	59822	0.988311	1.00392	0.874021	0.950293	0	0
CEBPE_f1	CEBPE	C/EBP-related{1.1.8}	1016	2859	19587	56278	19340	57083	1.02106	1.04889	0.718103	0.170588	0	0
CEBPG_si	CEBPG	C/EBP-related{1.1.8}	1319	3577	25453	70775	24954	70474	1.02534	1.04139	0.598357	0.185773	0	0
COE1_f2	EBF1	Early B-Cell Factor-related factors{6.1.5}	651	1950	13759	39537	14782	38174	0.959319	0.862146	0.549577	0.00013997	0	0
COT1_f1	NR2F1	RXR-related receptors (NR2){2.1.3}	736	2163	14649	42087	15780	42106	0.9776	0.907942	0.747298	0.0111675	0	0
COT1_si	NR2F1	RXR-related receptors (NR2){2.1.3}	681	2325	13096	46786	14103	45273	1.04641	0.940269	0.549577	0.156166	0	0
COT2_f1	NR2F2	RXR-related receptors (NR2){2.1.3}	807	2579	16077	51838	16716	49717	1.00894	0.930668	0.917131	0.0568128	0	0
COT2_f2	NR2F2	RXR-related receptors (NR2){2.1.3}	1324	3305	25944	65893	26473	63997	1.01746	0.968441	0.724958	0.271091	0	0
CREB1_f1	CREB1	CREB-related factors{1.1.7}	209	650	4161	13092	4319	14024	1.01168	1.04405	0.954106	0.646723	0	0
CREM_f1	CREM	CREB-related factors{1.1.7}	428	1276	8519	26340	8661	25850	1.0371	1.00112	0.679704	0.99075	0	0
CRX_si	CRX	Paired-related HD factors{3.1.3}	584	2005	10677	39035	11140	40153	1.06489	1.04986	0.417219	0.34286	0	0
CTCF_f2	CTCF	More than 3 adjacent zinc finger factors{2.3.3}	790	1757	16122	35629	16462	35051	0.993665	0.957355	0.940132	0.218989	0	0
CUX1_f1	CUX1	HD-CUT factors{3.1.9}	421	1108	8353	21543	8502	22411	0.979955	1.00157	0.840434	0.99075	0	0
DBP_si	DBP	C/EBP-related{1.1.8}	911	2919	18376	56765	18310	57787	0.964082	0.984977	0.549577	0.749772	0	0
DDIT3_f1	DDIT3	C/EBP-related{1.1.8}	688	1966	14172	39935	14327	38688	0.986115	0.944987	0.870605	0.170588	0	0
DLX3_do	DLX3	NK-related factors{3.1.2}	992	3109	18691	62734	18590	63309	1.07093	1.08662	0.152768	0.0219196	0	0
E2F1_f2	E2F1	E2F-related factors{3.3.2}	662	1685	13499	33869	13456	33782	0.985732	0.986342	0.859838	0.796554	0	0
E2F2_f1	E2F2	E2F-related factors{3.3.2}	184	460	3559	9471	3422	10030	1.06446	1.17241	0.627162	0.0459707	0	0
E2F3_si	E2F3	E2F-related factors{3.3.2}	107	257	1994	4801	2106	5354	1.00244	1.05845	1	0.653783	0	0
E2F4_do	E2F4	E2F-related factors{3.3.2}	471	1191	9649	23560	9638	24192	0.965611	0.992645	0.662647	0.918466	0	0
E2F5_do	E2F5	E2F-related factors{3.3.2}	127	349	2640	6894	2535	7561	0.950267	1.08537	0.763949	0.431061	0	0
E2F6_f1	E2F6	E2F-related factors{3.3.2}	809	2298	16511	46422	16554	45356	0.989803	0.964562	0.907502	0.373275	0	0
EGR1_f2	EGR1	Three-zinc finger Krüppel-related factors{2.3.1}	438	1068	8210	21325	7878	21869	1.06524	1.13845	0.438158	0.0106126	0	0
EGR2_si	EGR2	Three-zinc finger Krüppel-related factors{2.3.1}	601	1586	11273	31696	10576	31878	1.06546	1.1422	0.321449	0.00220724	0	0
EHF_si	EHF	Ets-related factors{3.5.2}	1213	3276	24998	65753	24828	65260	0.973929	0.973245	0.598357	0.408295	0	0
ELF1_f1	ELF1	Ets-related factors{3.5.2}	728	2142	13611	42954	13829	42231	1.07257	1.03789	0.232031	0.401368	0	0
ELF2_f1	ELF2	Ets-related factors{3.5.2}	1190	3016	24401	60045	24415	58739	0.970923	0.949261	0.549577	0.0743114	0	0
ELK1_f1	ELK1	Ets-related factors{3.5.2}	412	1250	7810	24816	7913	25302	1.04729	1.0539	0.601928	0.372479	0	0
ELK4_f1	ELK4	Ets-related factors{3.5.2}	359	957	6836	19129	6760	19748	1.04972	1.09587	0.598357	0.116329	0	0
ENOA_si	ENO1		526	1457	11191	30086	11328	28970	0.970559	0.923255	0.699477	0.0747142	0	0
ERG_f1	ERG	Ets-related factors{3.5.2}	424	1218	8180	24102	8135	24361	1.0257	1.04245	0.783201	0.47989	0	0
ERR1_f1	ESRRA	Steroid hormone receptors (NR3){2.1.1}	589	2066	11896	41221	12301	39998	0.987876	0.927007	0.91004	0.0952176	0	0
ERR2_f1	ESRRB	Steroid hormone receptors (NR3){2.1.1}	567	1985	11626	40235	12228	39047	0.988545	0.912126	0.915695	0.0438971	0	0
ERR3_f1	ESRRG	Steroid hormone receptors (NR3){2.1.1}	511	1856	10688	36807	11043	36360	0.94815	0.906525	0.538564	0.0435558	0	0
ESR1_do	ESR1	Steroid hormone receptors (NR3){2.1.1}	939	2075	18495	41220	18727	39744	1.00856	0.960397	0.907502	0.218989	0	0
ESR2_do	ESR2	Steroid hormone receptors (NR3){2.1.1}	917	2275	17752	45674	18653	43182	1.03707	0.93313	0.549577	0.0367003	0	0
ESR2_si	ESR2	Steroid hormone receptors (NR3){2.1.1}	383	1572	7593	31440	8379	30296	1.00882	0.880926	0.954106	0.0273149	0	0
ETS1_si	ETS1	Ets-related factors{3.5.2}	703	2329	13610	46484	14036	45592	1.03093	0.980463	0.662647	0.710637	0	0
ETS2_f1	ETS2	Ets-related factors{3.5.2}	884	2463	17519	49917	16775	48939	1.02265	1.04708	0.718396	0.221843	0	0
ETV4_f1	ETV4	Ets-related factors{3.5.2}	682	2607	13884	51905	14568	50581	0.977998	0.908303	0.779608	0.0257947	0	0
EVI1_f1	MECOM	Factors with multiple dispersed zinc fingers{2.3.4}	2855	6769	56140	135335	55912	138453	1.01676	1.04443	0.598357	0.0257947	0	0
FEV_f1	FEV	Ets-related factors{3.5.2}	1038	3243	20175	65444	20340	64375	1.03826	1.01302	0.526526	0.773141	0	0
FLI1_f1	FLI1	Ets-related factors{3.5.2}	878	2017	17779	40059	17581	39698	0.980802	0.98291	0.747298	0.688375	0	0
FOSB_f1	FOSB	Fos-related factors{1.1.2}	657	2143	12832	42092	13182	42432	1.00565	0.98686	0.954106	0.819858	0	0
FOSL1_f2	FOSL1	Fos-related factors{1.1.2}	996	2642	19977	53195	19902	51064	1.00385	0.967263	0.954106	0.348286	0	0
FOSL2_f1	FOSL2	Fos-related factors{1.1.2}	734	2359	14720	46990	14852	45293	0.993266	0.948886	0.944802	0.206658	0	0
FOS_si	FOS	Fos-related factors{1.1.2}	625	1740	12098	34897	12310	35234	1.03611	1.0281	0.615883	0.606911	0	0
FOXA1_f1	FOXA1	Forkhead box (FOX) factors{3.3.1}	2024	6670	42029	133281	41984	133843	0.962285	0.967379	0.290847	0.187258	0	0
FOXA2_f1	FOXA2	Forkhead box (FOX) factors{3.3.1}	2140	6554	43779	130111	43608	131239	0.970411	0.982662	0.438158	0.522255	0	0
FOXA3_f1	FOXA3	Forkhead box (FOX) factors{3.3.1}	2680	7828	54806	156360	54973	157208	0.976746	0.97906	0.507339	0.34286	0	0
FOXC1_f1	FOXC1	Forkhead box (FOX) factors{3.3.1}	2556	6654	52233	132605	52006	132187	0.975198	0.976368	0.451711	0.262827	0	0
FOXI1_f1	FOXI1	Forkhead box (FOX) factors{3.3.1}	772	2190	14782	43633	15423	44323	1.04053	1.01306	0.549577	0.796554	0	0
FOXJ2_f1	FOXJ2	Forkhead box (FOX) factors{3.3.1}	2330	8325	47352	165662	46946	165717	0.979166	0.987962	0.598357	0.680616	0	0
FOXJ3_f2	FOXJ3	Forkhead box (FOX) factors{3.3.1}	4039	11878	80344	239196	78807	235256	1.01235	1.01509	0.662647	0.415319	0	0
FOXJ3_si	FOXJ3	Forkhead box (FOX) factors{3.3.1}	3817	11106	74609	224001	73177	220022	1.03187	1.03337	0.207772	0.0584592	0	0
FOXO1_si	FOXO1	Forkhead box (FOX) factors{3.3.1}	4505	11371	87994	227916	86728	223046	1.02617	1.0189	0.250091	0.240912	0	0
FOXO3_si	FOXO3	Forkhead box (FOX) factors{3.3.1}	2684	8040	56396	160328	55863	158583	0.949047	0.947674	0.0250625	0.008497	0	0
FOXO4_f1	FOXO4	Forkhead box (FOX) factors{3.3.1}	1384	5448	28680	107490	29143	109054	0.952112	0.950619	0.278622	0.0952176	0	0
FOXP2_si	FOXP2	Forkhead box (FOX) factors{3.3.1}	1030	3951	21594	78819	21440	78452	0.951542	0.953914	0.36119	0.199054	0	0
FOXQ1_f1	FOXQ1	Forkhead box (FOX) factors{3.3.1}	2689	8223	54688	163137	55304	164913	0.975486	0.975122	0.482127	0.241369	0	0
GABP1+GABP2_f1	GABPB1,GABPB2		576	1748	11473	34715	11551	34748	0.99706	0.991268	0.998352	0.893533	0	0
GABPA_f1	GABPA	Ets-related factors{3.5.2}	686	1771	13629	35434	13726	35483	1.00707	1.00134	0.940132	0.99075	0	0
GATA1_si	GATA1	GATA-type zinc fingers{2.2.1}	967	3009	18806	59381	19561	61334	1.01474	1.00766	0.834942	0.879202	0	0
GATA2_si	GATA2	GATA-type zinc fingers{2.2.1}	685	2370	12999	46979	13442	48463	1.04457	1.04205	0.549577	0.380171	0	0
GATA3_si	GATA3	GATA-type zinc fingers{2.2.1}	735	2587	13995	51056	14715	53254	1.03649	1.02821	0.598357	0.589821	0	0
GATA4_f1	GATA4	GATA-type zinc fingers{2.2.1}	868	2886	16724	57054	17731	59136	1.02605	1.0031	0.679704	0.955221	0	0
GATA6_f2	GATA6	GATA-type zinc fingers{2.2.1}	749	3007	14350	59807	15033	61957	1.03812	1.02658	0.598357	0.61532	0	0
GCR_do	NR3C1	Steroid hormone receptors (NR3){2.1.1}	1922	4267	38364	85256	38548	83599	1.00099	0.976855	0.998352	0.330135	0	0
GCR_si	NR3C1	Steroid hormone receptors (NR3){2.1.1}	663	2894	14341	57902	14920	57497	0.924973	0.882859	0.224506	0.0034134	0	0
GFI1B_f1	GFI1B	More than 3 adjacent zinc finger factors{2.3.3}	1064	3372	21998	68011	21541	66124	0.975551	0.968606	0.662647	0.380171	0	0
GFI1_f1	GFI1	More than 3 adjacent zinc finger factors{2.3.3}	976	3352	20566	68280	20262	65931	0.966695	0.947443	0.57375	0.129464	0	0
GLI1_f1	GLI1	More than 3 adjacent zinc finger factors{2.3.3}	645	2061	13348	41413	13797	40228	0.970962	0.912485	0.685352	0.0311177	0	0
GLI2_f1	GLI2	More than 3 adjacent zinc finger factors{2.3.3}	608	1817	11633	36014	12284	34699	1.03592	0.945205	0.627162	0.216416	0	0
GLI3_si	GLI3	More than 3 adjacent zinc finger factors{2.3.3}	582	1775	11346	34965	11511	34741	1.01045	0.989587	0.917131	0.879202	0	0
HEN1_si	NHLH1	Tal-related factors{1.2.3}	822	1742	16557	34944	17199	34162	0.995897	0.937268	0.954106	0.0461153	0	0
HIC1_si	HIC1	Factors with multiple dispersed zinc fingers{2.3.4}	334	1220	6746	25118	7093	24398	1.01935	0.941696	0.882537	0.369719	0	0
HIF1A_si	HIF1A	PAS domain factors{1.2.5}	198	459	4119	9635	4025	10288	1.00905	1.1026	0.954106	0.200956	0	0
HINFP_f1	HINFP	Factors with multiple dispersed zinc fingers{2.3.4}	203	410	4298	8641	4067	9022	0.995428	1.09835	0.998352	0.199054	0	0
HLF_si	HLF	C/EBP-related{1.1.8}	582	1657	11897	32335	11604	33255	0.954632	1.00658	0.549577	0.918466	0	0
HNF1A_f1	HNF1A	POU domain factors{3.1.10}	2512	6102	48211	121872	48096	122355	1.04065	1.04727	0.152768	0.0268581	0	0
HNF1B_f1	HNF1B	POU domain factors{3.1.10}	1912	5088	37657	99529	38779	102317	0.993218	0.991498	0.90505	0.788042	0	0
HNF4A_f1	HNF4A	RXR-related receptors (NR2){2.1.3}	930	2530	18119	49683	19601	49398	1.00794	0.926389	0.917003	0.0257947	0	0
HNF4G_f1	HNF4G	RXR-related receptors (NR2){2.1.3}	721	2058	13550	40335	14570	39413	1.04288	0.947698	0.549577	0.187258	0	0
HNF6_f1	ONECUT1	HD-CUT factors{3.1.9}	2748	7173	52898	141720	53788	144906	1.02638	1.03209	0.438158	0.119637	0	0
HSF1_f2	HSF1	HSF factors{3.4.1}	1400	3712	28449	73622	28408	73375	0.976024	0.974154	0.598357	0.384165	0	0
HSF2_si	HSF2	HSF factors{3.4.1}	865	2415	18854	48514	18745	48211	0.921643	0.921212	0.0541762	0.0214162	0	0
HTF4_f1	TCF12	E2A-related factors{1.2.1}	575	2072	10552	41525	12016	39653	1.09208	0.915786	0.193405	0.0558731	0	0
HXA10_f1	HOXA10	HOX-related factors{3.1.1}	1743	5268	35200	104989	34954	105443	0.986854	0.998096	0.777422	0.962957	0	0
HXA13_f1	HOXA13	HOX-related factors{3.1.1}	1222	3896	24353	76972	24259	77497	0.991363	1.00199	0.907502	0.968156	0	0
HXA1_f1	HOXA1	HOX-related factors{3.1.1}	667	2167	12878	43406	13821	43734	1.03745	0.973972	0.598357	0.62263	0	0
HXB7_si	HOXB7	HOX-related factors{3.1.1}	1285	4224	25452	84321	25735	86037	1.00784	1.01705	0.91004	0.658112	0	0
HXB8_do	HOXB8	HOX-related factors{3.1.1}	1347	4260	27381	84705	27927	87043	0.978178	0.985525	0.662647	0.693651	0	0
IKZF1_f1	IKZF1	Factors with multiple dispersed zinc fingers{2.3.4}	802	3369	16135	68596	16918	65123	1.01205	0.916344	0.894811	0.0311177	0	0
INSM1_f1	INSM1	Factors with multiple dispersed zinc fingers{2.3.4}	591	1640	11355	32880	11718	33036	1.04349	1.01596	0.554589	0.792909	0	0
IRF1_si	IRF1	Interferon-regulatory factors{3.5.3}	3010	8603	59088	174062	58531	170110	1.03067	1.01686	0.298359	0.430276	0	0
IRF2_f1	IRF2	Interferon-regulatory factors{3.5.3}	2539	6461	49854	130422	48821	128638	1.02805	1.03544	0.414696	0.0934287	0	0
IRF3_f1	IRF3	Interferon-regulatory factors{3.5.3}	3421	7866	66158	158061	64423	156147	1.03906	1.05412	0.0744535	0.00217574	0	0
IRF4_si	IRF4	Interferon-regulatory factors{3.5.3}	5087	12702	99580	254529	96555	250403	1.02366	1.03861	0.278622	0.00854326	0	0
IRF7_f1	IRF7	Interferon-regulatory factors{3.5.3}	1956	6641	40040	132179	38901	132160	0.972308	1.00063	0.523427	0.99075	0	0
IRF9_f1	IRF9	Interferon-regulatory factors{3.5.3}	1849	5229	37123	105044	37088	105171	1.00057	1.00272	0.998704	0.951872	0	0
ITF2_f1	TCF4	E2A-related factors{1.2.1}	538	1914	10316	38416	11107	36434	1.04675	0.922041	0.593266	0.0885695	0	0
JUNB_f1	JUNB	Jun-related factors{1.1.1}	809	2668	15605	53709	15531	51907	1.04363	1.01342	0.537319	0.796554	0	0
JUND_f1	JUND	Jun-related factors{1.1.1}	805	2445	15396	47827	15134	46397	1.02278	1.00938	0.745897	0.869317	0	0
JUN_f1	JUN	Jun-related factors{1.1.1}	552	1950	10884	38543	11299	38732	1.00245	0.970363	0.998352	0.617242	0	0
KAISO_f1	ZBTB33	Other factors with up to three adjacent zinc fingers{2.3.2}	372	1095	7808	21941	8107	22430	0.954653	0.939935	0.611002	0.285843	0	0
KLF1_f1	KLF1	Three-zinc finger Krüppel-related factors{2.3.1}	802	2438	15531	48702	15217	47421	1.03154	1.02514	0.627162	0.606911	0	0
KLF4_f2	KLF4	Three-zinc finger Krüppel-related factors{2.3.1}	716	2209	13817	44122	13597	43619	1.03504	1.0398	0.605388	0.380171	0	0
KLF8_f1	KLF8	Three-zinc finger Krüppel-related factors{2.3.1}	482	1652	9682	33766	9774	33029	1.01754	0.985962	0.86422	0.853965	0	0
LEF1_f1	LEF1	TCF-7-related factors{4.1.3}	712	3056	14668	60272	15552	60217	0.957351	0.90211	0.549577	0.0151366	0	0
LHX3_f1	LHX3	HD-LIM factors{3.1.5}	2298	6325	43901	126450	44759	128672	1.04649	1.04446	0.142165	0.0503364	0	0
MAF_f1	MAF	Maf-related factors{1.1.3}	441	1828	9108	35792	9836	35502	0.948037	0.870756	0.558728	0.00854326	0	0
MAX_f1	MAX	bHLH-ZIP factors{1.2.6}	337	1013	6835	19928	6926	19768	0.969942	0.949513	0.777422	0.425722	0	0
MBD2_si	MBD2		167	390	3370	8080	3460	8433	1.02668	1.04366	0.874021	0.669933	0	0
MECP2_f1	MECP2		185	497	3801	10120	3682	10282	0.991056	1.03946	0.980872	0.693651	0	0
MEF2A_f1	MEF2A	Regulators of differentiation{5.1.1}	2643	7272	54639	146498	54416	145019	0.974478	0.968594	0.438158	0.119637	0	0
MEF2C_f1	MEF2C	Regulators of differentiation{5.1.1}	2144	6272	44647	126859	44621	125078	0.971287	0.958209	0.438158	0.0584592	0	0
MEF2D_f1	MEF2D	Regulators of differentiation{5.1.1}	1837	5692	39433	115444	39525	113674	0.944835	0.928183	0.0643683	0.00217574	0	0
MEIS1_f2	MEIS1	TALE-type homeo domain factors{3.1.4}	1124	3133	23016	63710	23238	62819	0.993079	0.969836	0.922443	0.372479	0	0
MEIS2_do	MEIS2	TALE-type homeo domain factors{3.1.4}	920	2689	19061	53781	19518	52715	0.96534	0.924051	0.549577	0.0251949	0	0
MITF_f1	MITF	bHLH-ZIP factors{1.2.6}	576	2030	12065	40787	12555	38654	0.959226	0.873583	0.598357	0.00217574	0	0
MTF1_f1	MTF1	More than 3 adjacent zinc finger factors{2.3.3}	537	1340	11437	27543	11859	26357	0.965092	0.890671	0.627162	0.00595138	0	0
MYB_f1	MYB	Myb/SANT domain factors{3.5.1}	271	1108	5289	21600	5560	22126	0.998872	0.973324	1	0.788042	0	0
MYCN_si	MYCN	bHLH-ZIP factors{1.2.6}	164	504	3430	10125	3176	10374	0.960537	1.06287	0.819145	0.564274	0	0
MYC_f1	MYC	bHLH-ZIP factors{1.2.6}	282	839	6036	17234	5902	16986	0.959675	0.96734	0.711923	0.693651	0	0
MYF6_f1	MYF6	MyoD / ASC-related factors{1.2.2}	367	1618	6998	32515	8124	31721	1.0539	0.885655	0.598357	0.0396471	0	0
MYOD1_f1	MYOD1	MyoD / ASC-related factors{1.2.2}	567	1995	10944	39520	11753	38220	1.02632	0.924234	0.747298	0.0885695	0	0
NANOG_f1	NANOG	NK-related factors{3.1.2}	624	2923	14446	58370	15023	58413	0.862577	0.830058	0.00144529	7.13977e-06	0	0
NDF1_f1	NEUROD1	Tal-related factors{1.2.3}	635	1801	12299	35736	12957	34869	1.02446	0.948845	0.747298	0.221921	0	0
NF2L1_f1	NFE2L1	Jun-related factors{1.1.1}	450	1841	8648	36244	8874	36435	1.02442	1.00359	0.828634	0.964711	0	0
NFAC1_do	NFATC1	NFAT-related factors{6.1.3}	1145	3016	21896	60440	22238	59403	1.04793	1.01411	0.311297	0.717931	0	0
NFAC1_si	NFATC1	NFAT-related factors{6.1.3}	1607	4633	31533	92388	32080	91179	1.01626	0.985857	0.72701	0.671633	0	0
NFAC2_f1	NFATC2	NFAT-related factors{6.1.3}	1598	5095	28485	101207	29304	98989	1.11436	1.05948	7.75574e-05	0.0380355	0	0
NFAC3_f1	NFATC3	NFAT-related factors{6.1.3}	1339	4476	24616	89375	24985	87265	1.08615	1.04484	0.0171126	0.163814	0	0
NFAC4_f1	NFATC4	NFAT-related factors{6.1.3}	1849	5334	32781	106589	33503	104509	1.12713	1.08132	3.34744e-07	0.00217574	0	0
NFE2_f2	NFE2	Jun-related factors{1.1.1}	811	2156	16729	43304	17196	42954	0.973711	0.939611	0.662647	0.0840114	0	0
NFIA+NFIB+NFIC+NFIX_f2	NFIA,NFIB,NFIC,NFIX	Nuclear factor 1{7.1.2}	905	2336	18494	46899	19092	45539	0.982446	0.924076	0.777422	0.02101	0	0
NFIA+NFIB+NFIC+NFIX_si	NFIA,NFIB,NFIC,NFIX	Nuclear factor 1{7.1.2}	470	1955	8869	38811	9498	38691	1.05204	0.97933	0.57375	0.773141	0	0
NFIL3_si	NFIL3	C/EBP-related{1.1.8}	965	2535	18578	49965	18458	51189	1.0238	1.0557	0.679704	0.119637	0	0
NFKB1_f1	NFKB1	NF-kappaB-related factors{6.1.1}	482	1418	9927	29733	9961	28396	1.0181	0.969003	0.859838	0.606911	0	0
NFYA_f1	NFYA	Heteromeric CCAAT-binding factors{4.2.1}	532	1472	10611	29211	10816	29795	0.994933	0.99559	0.972533	0.955221	0	0
NFYB_f1	NFYB	Heteromeric CCAAT-binding factors{4.2.1}	533	1477	10852	29766	10955	30202	0.989823	0.994878	0.917131	0.955221	0	0
NFYC_f1	NFYC	Heteromeric CCAAT-binding factors{4.2.1}	612	1552	11613	30169	12014	30972	1.02442	1.01658	0.747298	0.763194	0	0
NKX25_f1	NKX2-5	NK-related factors{3.1.2}	474	1958	9506	39295	9575	39123	1.0007	0.989143	0.998704	0.893533	0	0
NKX28_f1	NKX2-8	NK-related factors{3.1.2}	571	1999	11440	39301	12165	39347	0.981298	0.923895	0.840434	0.0875541	0	0
NKX31_si	NKX3-1	NK-related factors{3.1.2}	2795	8082	57114	161300	57328	162837	0.976686	0.982312	0.482127	0.415319	0	0
NKX32_f1	NKX3-2	NK-related factors{3.1.2}	721	2155	13858	42975	14618	43662	1.03754	0.999318	0.598357	1	0	0
NOBOX_si	NOBOX	Paired-related HD factors{3.1.3}	672	2450	13165	48653	13718	50663	1.01366	1.01299	0.882537	0.821995	0	0
NR1D1_f1	NR1D1	Thyroid hormone receptor-related factors (NR1){2.1.2}	1567	4230	31961	84014	31301	83217	0.973778	0.984878	0.549577	0.647959	0	0
NR1H4_f1	NR1H4	Thyroid hormone receptor-related factors (NR1){2.1.2}	650	1595	12148	31664	13068	31678	1.06222	0.987873	0.320188	0.817455	0	0
NR1I2_f2	NR1I2	Thyroid hormone receptor-related factors (NR1){2.1.2}	1695	3580	32344	71174	32608	69615	1.04187	1.0108	0.232031	0.716598	0	0
NR1I2_si	NR1I2	Thyroid hormone receptor-related factors (NR1){2.1.2}	671	2413	12853	49463	13370	47372	1.07014	0.985271	0.298359	0.807027	0	0
NR1I3_f2	NR1I3	Thyroid hormone receptor-related factors (NR1){2.1.2}	1417	3107	27679	62333	28192	61455	1.02706	0.994168	0.549577	0.879202	0	0
NR1I3_si	NR1I3	Thyroid hormone receptor-related factors (NR1){2.1.2}	573	2108	11091	43127	11554	41540	1.05697	0.977278	0.507339	0.693651	0	0
NR2C1_si	NR2C1	RXR-related receptors (NR2){2.1.3}	794	2230	16129	44689	17043	43352	0.986527	0.905688	0.862337	0.0062731	0	0
NR2C2_f1	NR2C2	RXR-related receptors (NR2){2.1.3}	1081	3005	21685	59524	22191	58722	0.987447	0.95193	0.84638	0.127689	0	0
NR2E3_f1	NR2E3	RXR-related receptors (NR2){2.1.3}	2760	7051	52481	140539	52474	139699	1.04822	1.0421	0.0541762	0.0381829	0	0
NR4A1_f1	NR4A1	NGFI-B-related receptors (NR4){2.1.4}	701	2346	13322	45865	14318	45481	1.02873	0.949156	0.688046	0.221921	0	0
NR4A2_si	NR4A2	NGFI-B-related receptors (NR4){2.1.4}	748	2624	15065	51924	15901	51317	0.98251	0.919972	0.833351	0.0371611	0	0
NR5A2_f1	NR5A2	FTZ-F1-related receptors (NR5){2.1.5}	619	2061	12811	41004	13851	40411	0.961293	0.876256	0.598357	0.00217574	0	0
NR6A1_do	NR6A1	GCNF-related receptors (NR6){2.1.6}	1161	3110	23329	62467	23460	60850	0.9996	0.968288	1	0.328698	0	0
NRF1_f1	NRF1	NRF{0.0.6}	284	698	5926	14512	5932	14972	0.996388	1.02693	0.998704	0.733717	0	0
OTX2_si	OTX2	Paired-related HD factors{3.1.3}	1470	3743	29594	74959	29255	73469	0.994758	0.986283	0.934876	0.685577	0	0
OVOL1_f1	OVOL1	More than 3 adjacent zinc finger factors{2.3.3}	523	1884	10451	37020	10512	37284	0.98333	0.984596	0.874021	0.817455	0	0
P53_f2	TP53	p53-related factors{6.3.1}	937	1992	18793	40184	19172	39396	1.00579	0.966574	0.939806	0.30672	0	0
PBX1_do	PBX1	TALE-type homeo domain factors{3.1.4}	1579	3978	31344	78729	32161	80528	0.997006	0.993882	0.959967	0.875593	0	0
PBX2_f1	PBX2	TALE-type homeo domain factors{3.1.4}	1999	4968	39015	99648	39617	100745	1.0277	1.02323	0.482127	0.360251	0	0
PBX3_f2	PBX3	TALE-type homeo domain factors{3.1.4}	775	1999	15313	40338	15877	41033	1.02128	1.00197	0.751518	0.968156	0	0
PDX1_do	PDX1	HOX-related factors{3.1.1}	620	2022	11374	39747	11324	40778	1.07152	1.10417	0.298359	0.0314002	0	0
PEBB_f1	CBFB		852	2637	16836	52618	17035	52358	1.00978	0.993048	0.907502	0.893533	0	0
PIT1_f1	POU1F1	POU domain factors{3.1.10}	2671	7721	54504	153378	55280	153078	0.973498	0.957955	0.438158	0.0367003	0	0
PO2F1_f1	POU2F1	POU domain factors{3.1.10}	1295	5045	26364	99116	26772	98274	0.965031	0.942251	0.51334	0.0558731	0	0
PO2F2_si	POU2F2	POU domain factors{3.1.10}	1178	4858	25656	96726	25781	96198	0.914202	0.904803	0.0150411	0.00217574	0	0
PO3F1_f1	POU3F1	POU domain factors{3.1.10}	1715	4832	35625	95593	35193	95248	0.952376	0.960587	0.152768	0.117549	0	0
PO5F1_do	POU5F1	POU domain factors{3.1.10}	2968	7490	60646	147911	60017	146874	0.966452	0.969734	0.193405	0.100311	0	0
PPARA_f1	PPARA	Thyroid hormone receptor-related factors (NR1){2.1.2}	520	1969	9421	39462	10580	38116	1.10622	0.951435	0.152768	0.357367	0	0
PPARA_f2	PPARA	Thyroid hormone receptor-related factors (NR1){2.1.2}	902	2502	18209	49814	19165	49238	0.986244	0.926213	0.84638	0.0268581	0	0
PPARG_f1	PPARG	Thyroid hormone receptor-related factors (NR1){2.1.2}	1390	3215	29077	64564	29056	63861	0.960008	0.950241	0.298359	0.0507686	0	0
PPARG_si	PPARG	Thyroid hormone receptor-related factors (NR1){2.1.2}	598	2145	12371	43191	13014	42456	0.973335	0.909499	0.747298	0.0367003	0	0
PRDM1_f1	PRDM1	More than 3 adjacent zinc finger factors{2.3.3}	2216	5687	44224	114737	43798	113536	1.01096	1.0101	0.779608	0.716598	0	0
PRGR_do	PGR	Steroid hormone receptors (NR3){2.1.1}	1235	3220	23406	64678	24882	62766	1.05984	0.967498	0.152768	0.288744	0	0
PRGR_f1	PGR	Steroid hormone receptors (NR3){2.1.1}	635	2683	12790	53447	13517	52706	0.989022	0.922854	0.917131	0.0743114	0	0
PRRX2_f1	PRRX2	Paired-related HD factors{3.1.3}	480	2146	9270	42921	9574	44684	1.03562	1.04393	0.699477	0.47989	0	0
PTF1A_f1	PTF1A	Tal-related factors{1.2.3}	1539	3212	31252	64306	31681	63262	0.985909	0.956769	0.747298	0.0589338	0	0
RARA_f1	RARA	Thyroid hormone receptor-related factors (NR1){2.1.2}	264	1046	5028	21168	5535	19907	1.06257	0.907738	0.605388	0.173925	0	0
RARA_f2	RARA	Thyroid hormone receptor-related factors (NR1){2.1.2}	855	1986	16712	38993	17011	38531	1.00449	0.975141	0.954106	0.522586	0	0
RARG_do	RARG	Thyroid hormone receptor-related factors (NR1){2.1.2}	1330	2759	26206	55844	26033	53969	1.02725	0.999356	0.549577	0.991552	0	0
RARG_f1	RARG	Thyroid hormone receptor-related factors (NR1){2.1.2}	531	2084	9187	42132	10628	40491	1.16852	0.970742	0.00418806	0.629333	0	0
RELB_si	RELB	NF-kappaB-related factors{6.1.1}	639	1764	12582	35920	12807	35186	1.03416	0.995233	0.627162	0.951872	0	0
REL_do	REL	NF-kappaB-related factors{6.1.1}	679	1858	12597	36938	12971	36435	1.07159	1.02652	0.250091	0.606911	0	0
REST_f1	REST	Factors with multiple dispersed zinc fingers{2.3.4}	1237	2386	23678	47643	23668	46374	1.04317	1.01581	0.290847	0.634648	0	0
RFX1_f1	RFX1	RFX-related factors{3.3.3}	419	1264	8883	25152	8971	25255	0.938598	0.933197	0.456945	0.199054	0	0
RFX2_f1	RFX2	RFX-related factors{3.3.3}	570	1544	11168	30947	11859	31099	1.02299	0.968113	0.777422	0.527746	0	0
RFX3_f1	RFX3	RFX-related factors{3.3.3}	742	2029	15276	39908	15381	40255	0.955371	0.9571	0.482127	0.274247	0	0
RORA_f1	RORA	Thyroid hormone receptor-related factors (NR1){2.1.2}	956	2746	18938	54646	18839	53800	1.00457	0.994218	0.954106	0.913072	0	0
RORG_f1	RORC	Thyroid hormone receptor-related factors (NR1){2.1.2}	943	2619	18968	51913	19303	51308	0.985441	0.957054	0.834942	0.217866	0	0
RUNX1_f1	RUNX1	Runt-related factors{6.4.1}	697	2146	13231	43383	13292	43084	1.06495	1.05276	0.311297	0.237099	0	0
RUNX2_f1	RUNX2	Runt-related factors{6.4.1}	829	2362	15197	47313	15272	46784	1.09269	1.07517	0.0541762	0.0542534	0	0
RUNX3_si	RUNX3	Runt-related factors{6.4.1}	953	2392	18371	48137	18316	48719	1.04395	1.05974	0.438158	0.0879766	0	0
RXRA_f1	RXRA	RXR-related receptors (NR2){2.1.3}	1124	3073	22391	61553	22757	59727	1.00549	0.959974	0.944802	0.20505	0	0
RXRB_f1	RXRB	RXR-related receptors (NR2){2.1.3}	705	2217	13408	44428	13800	42005	1.0537	0.967933	0.444977	0.47989	0	0
RXRG_f1	RXRG	RXR-related receptors (NR2){2.1.3}	886	2497	18430	49333	18880	48689	0.94979	0.915048	0.321449	0.00930589	0	0
SMAD3_f1	SMAD3	SMAD factors{7.1.1}	657	2037	12804	41003	14014	40715	1.03287	0.937058	0.650438	0.122767	0	0
SMAD4_si	SMAD4	SMAD factors{7.1.1}	556	1809	10560	36204	11496	36463	1.05373	0.974859	0.524388	0.65956	0	0
SMRC1_f1	SMARCC1	Myb/SANT domain factors{3.5.1}	722	2742	14344	54773	14595	51289	1.00546	0.925316	0.954106	0.0584592	0	0
SNAI1_f1	SNAI1	More than 3 adjacent zinc finger factors{2.3.3}	575	2184	10457	43283	11925	41355	1.08975	0.91303	0.218341	0.0496178	0	0
SNAI2_f1	SNAI2	More than 3 adjacent zinc finger factors{2.3.3}	283	1235	5128	24732	6074	23329	1.10517	0.880118	0.352285	0.0568128	0	0
SOX2_f1	SOX2	SOX-related factors{4.1.1}	3063	7438	61329	148852	61423	148741	0.999493	0.997219	0.998704	0.918466	0	0
SOX4_f1	SOX4	SOX-related factors{4.1.1}	1170	3168	23198	64521	23501	64876	1.02719	1.01953	0.598357	0.617242	0	0
SOX5_f1	SOX5	SOX-related factors{4.1.1}	999	4175	20214	82196	20799	84526	0.972988	0.972427	0.662647	0.508328	0	0
SOX9_f1	SOX9	SOX-related factors{4.1.1}	1339	4181	26456	83213	27494	85059	1.00732	0.990793	0.915695	0.817455	0	0
SP1_f1	SP1	Three-zinc finger Krüppel-related factors{2.3.1}	919	2614	17952	52255	17315	51710	1.02335	1.04993	0.699477	0.187258	0	0
SP1_f2	SP1	Three-zinc finger Krüppel-related factors{2.3.1}	1610	3436	32364	69061	30838	68564	0.99987	1.0418	1	0.0958891	0	0
SP2_si	SP2	Three-zinc finger Krüppel-related factors{2.3.1}	950	2103	18831	42528	18243	42913	1.0202	1.06262	0.724958	0.0586701	0	0
SP3_f1	SP3	Three-zinc finger Krüppel-related factors{2.3.1}	1612	3251	31555	65147	29420	64766	1.0237	1.09157	0.549577	0.00019516	0	0
SPI1_si	SPI1	Ets-related factors{3.5.2}	3240	7536	64828	150360	63317	148887	0.997181	1.01098	0.944802	0.616735	0	0
SPIB_f1	SPIB	Ets-related factors{3.5.2}	1838	5244	37640	104831	37380	104636	0.976164	0.981126	0.554589	0.500793	0	0
SRBP1_f2	SREBF1	bHLH-ZIP factors{1.2.6}	691	2125	13744	42260	14098	40192	0.999851	0.927046	1	0.0584592	0	0
SRBP2_f1	SREBF2	bHLH-ZIP factors{1.2.6}	969	2617	19786	52485	19093	51406	0.982194	0.996919	0.763949	0.955221	0	0
SRF_do	SRF	Responders to external signals (SRF/RLM1){5.1.2}	904	2450	19014	48889	19868	48865	0.948724	0.907499	0.298359	0.00335505	0	0
SRY_f1	SRY	SOX-related factors{4.1.1}	1918	7421	39365	146341	39096	146339	0.96082	0.967417	0.298359	0.218989	0	0
STA5A_do	STAT5A	STAT factors{6.2.1}	1129	3291	22716	64594	23201	63674	0.975498	0.941503	0.642366	0.0542534	0	0
STA5B_f1	STAT5B	STAT factors{6.2.1}	1380	3778	27794	74944	28194	74090	0.984925	0.959887	0.760918	0.158653	0	0
STAT1_f2	STAT1	STAT factors{6.2.1}	1605	3964	32133	78544	32209	76697	0.989699	0.964145	0.840434	0.160015	0	0
STAT2_f1	STAT2	STAT factors{6.2.1}	3814	9190	72204	184013	71033	180036	1.05768	1.05188	0.00107582	0.00217574	0	0
STAT3_si	STAT3	STAT factors{6.2.1}	883	2892	18586	56724	19529	54997	0.931844	0.859847	0.152768	5.43243e-06	0	0
STAT4_si	STAT4	STAT factors{6.2.1}	1676	4639	34102	91421	35275	90038	0.968536	0.922165	0.445164	0.00142853	0	0
STAT6_do	STAT6	STAT factors{6.2.1}	1528	4273	30733	85067	31304	84089	0.989798	0.960572	0.854176	0.142978	0	0
STF1_f1	NR5A1	FTZ-F1-related receptors (NR5){2.1.5}	511	1920	10905	38467	11645	37652	0.93882	0.860534	0.438158	0.00217574	0	0
SUH_f1	RBPJ	CSL-related factors{6.1.4}	655	2418	13670	48835	14177	47900	0.967715	0.915242	0.662647	0.0396471	0	0
TAL1_f1	TAL1	Tal-related factors{1.2.3}	785	2226	15223	44325	15854	43455	1.02682	0.966597	0.679704	0.411198	0	0
TAL1_f2	TAL1	Tal-related factors{1.2.3}	1922	3670	37899	73426	38591	72815	1.01463	0.988148	0.679704	0.647959	0	0
TBP_f1	TBP	TBP-related factors{8.1.1}	1967	6283	40414	125820	40101	125283	0.974664	0.97808	0.549577	0.411198	0	0
TCF7_f1	TCF7	TCF-7-related factors{4.1.3}	960	2716	19186	53509	19762	53820	0.985789	0.962619	0.834942	0.293598	0	0
TF65_f2	RELA	NF-kappaB-related factors{6.1.1}	642	1849	12569	38011	12806	36696	1.05004	0.994955	0.507339	0.951872	0	0
TF7L2_f1	TCF7L2	TCF-7-related factors{4.1.3}	1431	4254	30025	85078	30646	85533	0.953183	0.938863	0.232031	0.0257947	0	0
TFAP4_si	TFAP4	bHLH-ZIP factors{1.2.6}	526	1601	10219	31221	10800	30741	1.00377	0.935166	0.972533	0.162578	0	0
TFE2_f2	TCF3	E2A-related factors{1.2.1}	662	1982	12588	39173	13472	38682	1.0394	0.959028	0.598357	0.360251	0	0
TFE3_f1	TFE3	bHLH-ZIP factors{1.2.6}	521	1819	10881	36104	11296	34895	0.950367	0.884797	0.549577	0.00920434	0	0
TFEB_f1	TFEB	bHLH-ZIP factors{1.2.6}	302	1071	6483	21757	6024	20742	0.946325	0.970919	0.601928	0.733717	0	0
THA_f1	THRA	Thyroid hormone receptor-related factors (NR1){2.1.2}	615	2068	12466	41093	13201	39239	0.980314	0.883966	0.828634	0.0034134	0	0
THA_f2	THRA	Thyroid hormone receptor-related factors (NR1){2.1.2}	1181	2751	23565	55120	23025	51797	1.00416	0.965749	0.954106	0.241369	0	0
THB_do	THRB	Thyroid hormone receptor-related factors (NR1){2.1.2}	1175	2800	23628	56726	23727	53057	1.00748	0.938382	0.914638	0.0284167	0	0
THB_f1	THRB	Thyroid hormone receptor-related factors (NR1){2.1.2}	563	1892	11306	38341	12357	36415	1.00912	0.876909	0.926253	0.0028674	0	0
TYY1_f2	YY1	More than 3 adjacent zinc finger factors{2.3.3}	916	2715	18965	54831	19118	52684	0.975436	0.929741	0.679704	0.0367003	0	0
USF1_f1	USF1	bHLH-ZIP factors{1.2.6}	399	1334	8067	26343	8109	25374	0.97672	0.93592	0.840434	0.248317	0	0
USF2_f1	USF2	bHLH-ZIP factors{1.2.6}	431	1388	8625	27142	9084	26261	0.977171	0.897681	0.834942	0.0367357	0	0
VDR_f1	VDR	Thyroid hormone receptor-related factors (NR1){2.1.2}	556	2266	10464	46794	11628	43925	1.09725	0.926876	0.183721	0.119637	0	0
VDR_f2	VDR	Thyroid hormone receptor-related factors (NR1){2.1.2}	920	2198	18283	44086	18164	43050	1.00928	0.992023	0.90505	0.879202	0	0
XBP1_f1	XBP1	XBP-1-related factors{1.1.5}	295	792	6347	16062	6264	16975	0.942601	1.00938	0.549577	0.918466	0	0
ZFX_f1	ZFX	More than 3 adjacent zinc finger factors{2.3.3}	1163	2411	23512	47867	22436	46775	0.98204	1.00566	0.699477	0.891796	0	0
ZIC1_f1	ZIC1	More than 3 adjacent zinc finger factors{2.3.3}	515	1908	10663	38521	10906	37972	0.975095	0.939781	0.779608	0.224945	0	0
ZIC2_f1	ZIC2	More than 3 adjacent zinc finger factors{2.3.3}	545	1922	10610	38705	10489	37977	1.03441	1.02667	0.679704	0.658112	0	0
ZIC3_f1	ZIC3	More than 3 adjacent zinc finger factors{2.3.3}	426	1625	9117	32499	9237	31430	0.934489	0.89201	0.451711	0.0359387	0	0
ZN350_f1	ZNF350	More than 3 adjacent zinc finger factors{2.3.3}	1109	2140	22192	42584	22660	42247	0.994415	0.96617	0.934876	0.221921	0	0
ZN384_f1	ZNF384	More than 3 adjacent zinc finger factors{2.3.3}	2398	5870	40357	117774	42428	118346	1.19218	1.13949	4.41168e-22	3.26458e-12	0	0

## Sheet: ST5. Pancreas
Motif name (HOCOMOCO v9)	TF gene (Gene symbol)	TF family (TFClass)	Mutations within TFBS, germline alleles	Predicted TFBS, total for germline alleles	Control (genomic), substitutions within TFBS, germline alleles	Control (genomic) predicted TFBS, total for germline alleles	Control (shuffle), substitutions within TFBS, germline alleles	Control (shuffle) predicted TFBS, total for germline alleles	Mutations within motif, relative frequency (cancer/genomic control)	Mutations within motif, relative frequency (cancer/shuffle control)	Significance (FDR-corrected two-tail Fisher's exact test P-value), versus genomic control	Significance (FDR-corrected two-tail Fisher's exact test P-value), versus shuffle control	TFBS missing from genomic control	TFBS missing from shuffle control
AHR_si	AHR	PAS domain factors{1.2.5}	346	630	6351	12217	5473	12356	1.05647	1.2399	0.553321	9.73671e-06	0	0
AIRE_f2	AIRE	AIRE{5.3.1}	1523	3685	31480	74890	31929	75959	0.983222	0.983233	0.760774	0.562196	0	0
ALX1_si	ALX1	Paired-related HD factors{3.1.3}	1243	3987	25718	78977	25712	81215	0.957389	0.984748	0.37848	0.685865	0	0
ANDR_do	AR	Steroid hormone receptors (NR3){2.1.1}	715	1683	13813	33574	14300	33434	1.03261	0.993286	0.702242	0.903379	0	0
AP2A_f2	TFAP2A	AP-2{1.3.1}	604	1901	11568	38223	12571	37632	1.04984	0.951135	0.581649	0.265598	0	0
AP2B_f1	TFAP2B	AP-2{1.3.1}	604	1486	10981	29859	10652	29864	1.10523	1.13955	0.0469527	0.00119833	0	0
AP2C_f1	TFAP2C	AP-2{1.3.1}	411	1355	8553	27204	9091	27311	0.964755	0.911231	0.760774	0.0684834	0	0
ARI5B_f1	ARID5B	ARID-related factors{3.7.1}	926	2900	18861	57462	19243	57444	0.972812	0.953202	0.753547	0.165499	0	0
ARNT_f1	ARNT	PAS domain factors{1.2.5}	208	426	4276	8584	3743	8769	0.98018	1.14389	0.895679	0.0452178	0	0
ATF1_si	ATF1	CREB-related factors{1.1.7}	312	891	6344	17804	6548	17670	0.982723	0.944941	0.896749	0.362049	0	0
ATF2+ATF4_f1	ATF2,ATF4	Jun-related factors{1.1.1}; ATF-4-related factors{1.1.6}	377	1163	7390	22928	7431	22770	1.00573	0.993293	0.978649	0.951807	0	0
ATF3_f1	ATF3	Fos-related factors{1.1.2}	384	1212	7616	24069	7634	24127	1.00129	1.00134	0.997955	0.985394	0	0
ATF5_si	ATF5	ATF-4-related factors{1.1.6}	1512	4607	32921	92031	32321	91754	0.917476	0.931695	0.00192231	0.0057266	0	0
ATF6A_si	ATF6	CREB-related factors{1.1.7}	497	1202	9636	23451	9285	23694	1.00627	1.05514	0.95906	0.252479	0	0
BACH1_si	BACH1	Jun-related factors{1.1.1}	646	1652	13136	33006	13187	33186	0.982545	0.984082	0.869592	0.758183	0	0
BATF_si	BATF	B-ATF-related factors{1.1.4}	785	2572	14909	51316	14811	49740	1.05052	1.02499	0.496675	0.583676	0	0
BCL6_f1	BCL6	More than 3 adjacent zinc finger factors{2.3.3}	1673	4081	32991	82769	33871	81782	1.02849	0.989826	0.553321	0.745545	0	0
BHE40_f2	BHLHE40	Hairy-related factors{1.2.4}	269	747	5463	14835	5173	14993	0.977886	1.0437	0.895679	0.564178	0	0
BMAL1_f1	ARNTL	PAS domain factors{1.2.5}	476	1215	10112	23963	9902	23458	0.928399	0.928108	0.291125	0.0894252	0	0
CDX1_f1	CDX1	HOX-related factors{3.1.1}	836	3681	17348	72213	17278	72889	0.94538	0.958096	0.37848	0.295801	0	0
CDX2_f1	CDX2	HOX-related factors{3.1.1}	1107	5431	25683	108930	24766	109909	0.864509	0.904576	5.7388e-06	0.00169599	0	0
CEBPA_do	CEBPA	C/EBP-related{1.1.8}	826	2874	16034	57872	16095	57118	1.03734	1.01994	0.659539	0.672353	0	0
CEBPB_f1	CEBPB	C/EBP-related{1.1.8}	736	2392	13800	48184	13586	47212	1.07434	1.06925	0.217945	0.0896333	0	0
CEBPD_f1	CEBPD	C/EBP-related{1.1.8}	848	2579	15718	51142	15691	51288	1.06986	1.07476	0.195279	0.0473473	0	0
CEBPE_f1	CEBPE	C/EBP-related{1.1.8}	837	2362	16334	47707	16148	48230	1.03499	1.05839	0.659539	0.118002	0	0
CEBPG_si	CEBPG	C/EBP-related{1.1.8}	1116	3104	21751	61930	21024	61367	1.02368	1.04945	0.753547	0.118249	0	0
COE1_f2	EBF1	Early B-Cell Factor-related factors{6.1.5}	646	1914	13293	38259	14491	37241	0.971407	0.867388	0.760774	9.90141e-05	0	0
COT1_f1	NR2F1	RXR-related receptors (NR2){2.1.3}	719	2049	13579	40088	14537	39965	1.03594	0.964699	0.676482	0.385932	0	0
COT1_si	NR2F1	RXR-related receptors (NR2){2.1.3}	628	2246	12017	44424	13021	42806	1.03365	0.9192	0.753547	0.0445767	0	0
COT2_f1	NR2F2	RXR-related receptors (NR2){2.1.3}	757	2601	15380	51279	15654	48676	0.970373	0.904993	0.753547	0.00742291	0	0
COT2_f2	NR2F2	RXR-related receptors (NR2){2.1.3}	1221	3136	24067	62056	24647	60281	1.00393	0.952261	0.962757	0.0796087	0	0
CREB1_f1	CREB1	CREB-related factors{1.1.7}	275	727	5370	14227	5286	14873	1.00216	1.06431	0.997955	0.351847	0	0
CREM_f1	CREM	CREB-related factors{1.1.7}	488	1333	9491	26771	9579	26021	1.03262	0.994474	0.760774	0.955406	0	0
CRX_si	CRX	Paired-related HD factors{3.1.3}	405	1557	8029	30446	8661	31530	0.986359	0.94694	0.916485	0.346866	0	0
CTCF_f2	CTCF	More than 3 adjacent zinc finger factors{2.3.3}	902	1977	18493	39405	19072	38963	0.972174	0.932086	0.676482	0.0179623	0	0
CUX1_f1	CUX1	HD-CUT factors{3.1.9}	400	970	7438	18823	7644	19565	1.04357	1.05547	0.72932	0.305257	0	0
DBP_si	DBP	C/EBP-related{1.1.8}	647	2216	13400	44397	13610	45062	0.967349	0.966689	0.753547	0.477501	0	0
DDIT3_f1	DDIT3	C/EBP-related{1.1.8}	696	2011	13982	39836	14327	38532	0.986061	0.930815	0.895679	0.0591664	0	0
DLX3_do	DLX3	NK-related factors{3.1.2}	693	2585	13840	50892	13763	51214	0.985794	0.997581	0.895679	0.984987	0	0
E2F1_f2	E2F1	E2F-related factors{3.3.2}	736	1721	14290	34721	14147	34604	1.0391	1.04607	0.606848	0.231189	0	0
E2F2_f1	E2F2	E2F-related factors{3.3.2}	278	553	5206	11323	4743	11584	1.09339	1.22779	0.301495	0.000253693	0	0
E2F3_si	E2F3	E2F-related factors{3.3.2}	157	312	2893	6187	2882	6709	1.07616	1.17141	0.656535	0.0407051	0	0
E2F4_do	E2F4	E2F-related factors{3.3.2}	477	1068	9341	21561	9289	22169	1.03091	1.06592	0.760774	0.156802	0	0
E2F5_do	E2F5	E2F-related factors{3.3.2}	167	351	2755	6741	2610	7208	1.16416	1.31396	0.153046	0.000352321	0	0
E2F6_f1	E2F6	E2F-related factors{3.3.2}	904	2413	18314	48522	18325	47647	0.992582	0.974098	0.930263	0.489229	0	0
EGR1_f2	EGR1	Three-zinc finger Krüppel-related factors{2.3.1}	656	1351	12235	27344	11620	27804	1.08519	1.16185	0.0884147	2.88925e-05	0	0
EGR2_si	EGR2	Three-zinc finger Krüppel-related factors{2.3.1}	808	1854	15200	37524	14150	37507	1.07589	1.1552	0.117789	1.96284e-05	0	0
EHF_si	EHF	Ets-related factors{3.5.2}	1036	2851	21560	58354	21422	58237	0.983523	0.987874	0.855782	0.765293	0	0
ELF1_f1	ELF1	Ets-related factors{3.5.2}	639	1860	12289	38221	12584	37842	1.0685	1.0331	0.300876	0.481864	0	0
ELF2_f1	ELF2	Ets-related factors{3.5.2}	1059	2646	21148	52927	21684	51795	1.00165	0.955993	0.997955	0.135803	0	0
ELK1_f1	ELK1	Ets-related factors{3.5.2}	403	1160	7644	23999	7636	24343	1.09074	1.10753	0.291125	0.0509413	0	0
ELK4_f1	ELK4	Ets-related factors{3.5.2}	313	838	6350	17172	6077	17766	1.01006	1.09194	0.952921	0.135803	0	0
ENOA_si	ENO1		597	1591	12800	32297	12757	31148	0.946796	0.91619	0.446835	0.0263132	0	0
ERG_f1	ERG	Ets-related factors{3.5.2}	409	1114	8070	22345	8006	22644	1.01659	1.03843	0.895679	0.507561	0	0
ERR1_f1	ESRRA	Steroid hormone receptors (NR3){2.1.1}	582	2116	11626	41331	11868	39729	0.977806	0.920741	0.864502	0.0591664	0	0
ERR2_f1	ESRRB	Steroid hormone receptors (NR3){2.1.1}	554	2039	11105	40026	11484	38812	0.979301	0.918259	0.869592	0.0579427	0	0
ERR3_f1	ESRRG	Steroid hormone receptors (NR3){2.1.1}	508	1763	10146	34995	10099	34238	0.993854	0.97688	0.977392	0.702204	0	0
ESR1_do	ESR1	Steroid hormone receptors (NR3){2.1.1}	989	2194	19956	43437	19551	41678	0.981174	0.960943	0.780206	0.184003	0	0
ESR2_do	ESR2	Steroid hormone receptors (NR3){2.1.1}	871	2391	18477	48062	19025	44897	0.947565	0.859669	0.301495	5.63392e-07	0	0
ESR2_si	ESR2	Steroid hormone receptors (NR3){2.1.1}	371	1717	7385	33866	8365	32351	0.990871	0.835652	0.95906	0.000846787	0	0
ETS1_si	ETS1	Ets-related factors{3.5.2}	590	1961	11977	40413	12197	39626	1.01519	0.977466	0.895679	0.685865	0	0
ETS2_f1	ETS2	Ets-related factors{3.5.2}	885	2433	17641	49741	16765	48917	1.02563	1.06135	0.760774	0.084923	0	0
ETV4_f1	ETV4	Ets-related factors{3.5.2}	616	2310	12570	47165	12792	45974	1.00058	0.958391	0.997955	0.367424	0	0
EVI1_f1	MECOM	Factors with multiple dispersed zinc fingers{2.3.4}	2293	5567	44662	110670	44433	113544	1.02064	1.05255	0.651913	0.0117501	0	0
FEV_f1	FEV	Ets-related factors{3.5.2}	799	2617	15962	53275	16412	52280	1.01901	0.972562	0.863884	0.522399	0	0
FLI1_f1	FLI1	Ets-related factors{3.5.2}	861	1948	17731	39445	17723	39168	0.98327	0.976806	0.855782	0.535336	0	0
FOSB_f1	FOSB	Fos-related factors{1.1.2}	609	1821	11353	36671	11448	36742	1.08024	1.07335	0.217945	0.0963823	0	0
FOSL1_f2	FOSL1	Fos-related factors{1.1.2}	900	2445	18494	49021	18150	46995	0.975697	0.9531	0.760774	0.154687	0	0
FOSL2_f1	FOSL2	Fos-related factors{1.1.2}	698	2246	14110	44776	14080	42935	0.986198	0.947664	0.895679	0.179234	0	0
FOS_si	FOS	Fos-related factors{1.1.2}	582	1600	11213	31112	11534	31374	1.00927	0.989448	0.930263	0.870175	0	0
FOXA1_f1	FOXA1	Forkhead box (FOX) factors{3.3.1}	1725	5602	34202	112955	34291	113708	1.01695	1.02107	0.767288	0.469587	0	0
FOXA2_f1	FOXA2	Forkhead box (FOX) factors{3.3.1}	1640	5378	34901	108228	35000	109449	0.945638	0.953601	0.0987671	0.0645781	0	0
FOXA3_f1	FOXA3	Forkhead box (FOX) factors{3.3.1}	2263	6590	44809	132050	44937	132838	1.01198	1.01512	0.831863	0.553512	0	0
FOXC1_f1	FOXC1	Forkhead box (FOX) factors{3.3.1}	2110	5774	43736	114890	44352	114782	0.959951	0.945728	0.194831	0.00865631	0	0
FOXI1_f1	FOXI1	Forkhead box (FOX) factors{3.3.1}	680	1960	13097	38160	13519	38721	1.01086	0.993699	0.901459	0.932068	0	0
FOXJ2_f1	FOXJ2	Forkhead box (FOX) factors{3.3.1}	1944	7199	40149	145144	39796	146156	0.976222	0.991748	0.656535	0.80586	0	0
FOXJ3_f2	FOXJ3	Forkhead box (FOX) factors{3.3.1}	3564	10587	68163	211302	67229	208640	1.04357	1.04473	0.0469527	0.0108989	0	0
FOXJ3_si	FOXJ3	Forkhead box (FOX) factors{3.3.1}	3498	10273	66143	204703	65657	201733	1.05381	1.04621	0.00740095	0.00930776	0	0
FOXO1_si	FOXO1	Forkhead box (FOX) factors{3.3.1}	3944	10104	75436	203118	75142	199824	1.05103	1.03803	0.00450092	0.0179623	0	0
FOXO3_si	FOXO3	Forkhead box (FOX) factors{3.3.1}	2292	6916	47263	139263	47093	137711	0.976504	0.969107	0.594342	0.151648	0	0
FOXO4_f1	FOXO4	Forkhead box (FOX) factors{3.3.1}	1144	4748	24261	94419	24473	96034	0.937705	0.945482	0.153046	0.0829407	0	0
FOXP2_si	FOXP2	Forkhead box (FOX) factors{3.3.1}	795	3210	16771	64565	16548	64073	0.953455	0.95894	0.531662	0.31487	0	0
FOXQ1_f1	FOXQ1	Forkhead box (FOX) factors{3.3.1}	2375	6992	44020	137012	44683	138660	1.05723	1.05407	0.0306279	0.0122461	0	0
GABP1+GABP2_f1	GABPB1,GABPB2		564	1645	11687	33585	11544	33538	0.985271	0.99608	0.895679	0.967783	0	0
GABPA_f1	GABPA	Ets-related factors{3.5.2}	672	1621	13207	33047	12927	32972	1.03732	1.05739	0.659539	0.153501	0	0
GATA1_si	GATA1	GATA-type zinc fingers{2.2.1}	735	2314	14456	46516	15262	47898	1.02206	0.99685	0.826905	0.961818	0	0
GATA2_si	GATA2	GATA-type zinc fingers{2.2.1}	531	1908	10735	37954	11011	39179	0.983947	0.990245	0.895679	0.902036	0	0
GATA3_si	GATA3	GATA-type zinc fingers{2.2.1}	568	2048	11593	41332	12004	42916	0.988801	0.991543	0.9286	0.916028	0	0
GATA4_f1	GATA4	GATA-type zinc fingers{2.2.1}	690	2318	13651	46730	14338	48325	1.01898	1.00327	0.865162	0.961818	0	0
GATA6_f2	GATA6	GATA-type zinc fingers{2.2.1}	540	2290	11087	45690	11293	47068	0.971774	0.982822	0.814351	0.796078	0	0
GCR_do	NR3C1	Steroid hormone receptors (NR3){2.1.1}	1721	3911	34779	78708	35017	77243	0.995852	0.970674	0.953719	0.201658	0	0
GCR_si	NR3C1	Steroid hormone receptors (NR3){2.1.1}	607	2540	11908	50672	12381	49960	1.01691	0.964321	0.895679	0.479053	0	0
GFI1B_f1	GFI1B	More than 3 adjacent zinc finger factors{2.3.3}	979	3094	19248	61923	19271	60008	1.01796	0.985297	0.846429	0.740454	0	0
GFI1_f1	GFI1	More than 3 adjacent zinc finger factors{2.3.3}	922	3184	18835	63991	18522	61082	0.98381	0.954956	0.865162	0.199345	0	0
GLI1_f1	GLI1	More than 3 adjacent zinc finger factors{2.3.3}	695	2181	14234	43604	14475	42576	0.976177	0.937293	0.798849	0.0963823	0	0
GLI2_f1	GLI2	More than 3 adjacent zinc finger factors{2.3.3}	629	1932	12573	38626	13289	37485	1.00019	0.918351	1	0.0362949	0	0
GLI3_si	GLI3	More than 3 adjacent zinc finger factors{2.3.3}	565	1723	11359	34751	11710	34849	1.00321	0.97588	0.986791	0.65784	0	0
HEN1_si	NHLH1	Tal-related factors{1.2.3}	876	1879	18080	37198	18403	36582	0.959176	0.926736	0.446835	0.0103545	0	0
HIC1_si	HIC1	Factors with multiple dispersed zinc fingers{2.3.4}	338	1238	6996	24893	7274	24554	0.971457	0.921605	0.864502	0.167984	0	0
HIF1A_si	HIF1A	PAS domain factors{1.2.5}	295	571	6161	11483	5893	12019	0.96292	1.0537	0.760774	0.365105	0	0
HINFP_f1	HINFP	Factors with multiple dispersed zinc fingers{2.3.4}	263	483	5006	9675	4677	9920	1.05237	1.15492	0.676482	0.00959598	0	0
HLF_si	HLF	C/EBP-related{1.1.8}	520	1352	9947	26945	9807	27652	1.04187	1.08447	0.676482	0.0691245	0	0
HNF1A_f1	HNF1A	POU domain factors{3.1.10}	1821	4834	35911	96032	35400	96022	1.00738	1.02181	0.895679	0.399096	0	0
HNF1B_f1	HNF1B	POU domain factors{3.1.10}	1324	3793	27125	75421	27599	77089	0.970572	0.974999	0.599152	0.408677	0	0
HNF4A_f1	HNF4A	RXR-related receptors (NR2){2.1.3}	833	2320	16392	45901	17380	45590	1.00542	0.941839	0.95906	0.0816019	0	0
HNF4G_f1	HNF4G	RXR-related receptors (NR2){2.1.3}	617	1891	12499	37397	13328	36554	0.976237	0.894877	0.826905	0.00516019	0	0
HNF6_f1	ONECUT1	HD-CUT factors{3.1.9}	2123	5898	42564	116933	43080	119950	0.988872	1.00224	0.855782	0.951807	0	0
HSF1_f2	HSF1	HSF factors{3.4.1}	1190	3141	24242	63393	24216	63140	0.990722	0.987828	0.895679	0.74795	0	0
HSF2_si	HSF2	HSF factors{3.4.1}	788	2089	16140	41855	16285	41558	0.978209	0.962619	0.797032	0.311724	0	0
HTF4_f1	TCF12	E2A-related factors{1.2.1}	524	2076	10697	41517	11933	40009	0.979643	0.846276	0.874415	0.000110168	0	0
HXA10_f1	HOXA10	HOX-related factors{3.1.1}	1379	4246	27698	85493	27325	85541	1.00246	1.01671	0.986791	0.623251	0	0
HXA13_f1	HOXA13	HOX-related factors{3.1.1}	922	3048	18215	60469	18492	60700	1.0042	0.992935	0.975077	0.902036	0	0
HXA1_f1	HOXA1	HOX-related factors{3.1.1}	621	1951	11361	38518	11796	38572	1.07915	1.04081	0.222506	0.385737	0	0
HXB7_si	HOXB7	HOX-related factors{3.1.1}	996	3527	19778	69721	19811	71326	0.995486	1.01671	0.968906	0.698999	0	0
HXB8_do	HOXB8	HOX-related factors{3.1.1}	1058	3575	21306	69966	21743	71928	0.97184	0.979012	0.707086	0.5871	0	0
IKZF1_f1	IKZF1	Factors with multiple dispersed zinc fingers{2.3.4}	829	3321	16112	67355	16950	63691	1.04353	0.937981	0.581649	0.0886564	0	0
INSM1_f1	INSM1	Factors with multiple dispersed zinc fingers{2.3.4}	636	1690	12035	33505	12349	33480	1.04769	1.02029	0.553321	0.685865	0	0
IRF1_si	IRF1	Interferon-regulatory factors{3.5.3}	2794	7878	53573	159204	52355	155913	1.05395	1.05617	0.0217605	0.00428193	0	0
IRF2_f1	IRF2	Interferon-regulatory factors{3.5.3}	2140	5703	44482	116763	42836	115192	0.984989	1.00908	0.760774	0.74795	0	0
IRF3_f1	IRF3	Interferon-regulatory factors{3.5.3}	3123	7105	60269	144324	57826	142989	1.05257	1.08689	0.00740095	4.40472e-07	0	0
IRF4_si	IRF4	Interferon-regulatory factors{3.5.3}	4589	11295	87356	227559	84004	224094	1.05836	1.08383	0.000183428	3.09858e-09	0	0
IRF7_f1	IRF7	Interferon-regulatory factors{3.5.3}	1542	5521	32927	112791	31681	112936	0.956729	0.995635	0.291125	0.923748	0	0
IRF9_f1	IRF9	Interferon-regulatory factors{3.5.3}	1440	4332	29741	87598	29075	86775	0.979068	0.992085	0.753547	0.841025	0	0
ITF2_f1	TCF4	E2A-related factors{1.2.1}	545	1958	10863	38929	11672	37368	0.997487	0.891125	0.997955	0.00883316	0	0
JUNB_f1	JUNB	Jun-related factors{1.1.1}	726	2398	14358	47701	13874	45944	1.00582	1.00257	0.95906	0.973453	0	0
JUND_f1	JUND	Jun-related factors{1.1.1}	763	2258	15257	45196	13982	42943	1.00099	1.03782	0.997955	0.365105	0	0
JUN_f1	JUN	Jun-related factors{1.1.1}	477	1602	9315	32037	9386	31986	1.02406	1.01469	0.864502	0.828021	0	0
KAISO_f1	ZBTB33	Other factors with up to three adjacent zinc fingers{2.3.2}	355	1019	7312	20131	7554	20754	0.959143	0.957148	0.753547	0.476562	0	0
KLF1_f1	KLF1	Three-zinc finger Krüppel-related factors{2.3.1}	916	2720	17940	54302	17728	52741	1.01934	1.00188	0.826905	0.974765	0	0
KLF4_f2	KLF4	Three-zinc finger Krüppel-related factors{2.3.1}	845	2423	16798	48244	15735	47468	1.00159	1.05205	0.997955	0.163783	0	0
KLF8_f1	KLF8	Three-zinc finger Krüppel-related factors{2.3.1}	647	1913	12242	38099	12025	37547	1.05257	1.05604	0.523894	0.197089	0	0
LEF1_f1	LEF1	TCF-7-related factors{4.1.3}	622	2635	11647	52034	12619	51603	1.05459	0.965294	0.549697	0.483838	0	0
LHX3_f1	LHX3	HD-LIM factors{3.1.5}	1581	4986	32608	98426	32867	100499	0.957118	0.969575	0.290629	0.2635	0	0
MAF_f1	MAF	Maf-related factors{1.1.3}	405	1590	8465	32265	9126	31897	0.970873	0.890281	0.855782	0.0266717	0	0
MAX_f1	MAX	bHLH-ZIP factors{1.2.6}	386	1058	7972	21209	7656	20928	0.970632	0.997304	0.819217	0.985394	0	0
MBD2_si	MBD2		267	535	4901	10641	4852	11006	1.08357	1.13205	0.413112	0.0329956	0	0
MECP2_f1	MECP2		266	613	4945	12262	4622	12367	1.07601	1.16106	0.549697	0.0152648	0	0
MEF2A_f1	MEF2A	Regulators of differentiation{5.1.1}	2370	6685	48171	132146	47423	130686	0.972558	0.976983	0.446835	0.291693	0	0
MEF2C_f1	MEF2C	Regulators of differentiation{5.1.1}	1845	5790	39957	115035	39565	113389	0.917392	0.913225	0.000497186	4.93155e-05	0	0
MEF2D_f1	MEF2D	Regulators of differentiation{5.1.1}	1606	5243	34651	104142	34560	101982	0.92061	0.90389	0.0026858	2.88925e-05	0	0
MEIS1_f2	MEIS1	TALE-type homeo domain factors{3.1.4}	938	2680	19037	53683	19286	52814	0.986975	0.958462	0.895679	0.212305	0	0
MEIS2_do	MEIS2	TALE-type homeo domain factors{3.1.4}	836	2404	17024	47489	17251	46583	0.97007	0.939042	0.72932	0.0691245	0	0
MITF_f1	MITF	bHLH-ZIP factors{1.2.6}	614	2112	12478	42180	13306	39760	0.982734	0.868707	0.895679	0.000356887	0	0
MTF1_f1	MTF1	More than 3 adjacent zinc finger factors{2.3.3}	662	1567	13475	31490	13806	29902	0.987263	0.915001	0.895679	0.0118711	0	0
MYB_f1	MYB	Myb/SANT domain factors{3.5.1}	230	923	4514	18559	4822	18964	1.02452	0.980006	0.895679	0.859417	0	0
MYCN_si	MYCN	bHLH-ZIP factors{1.2.6}	243	655	5199	12978	4717	12900	0.926089	1.01459	0.549697	0.900194	0	0
MYC_f1	MYC	bHLH-ZIP factors{1.2.6}	375	1008	7872	20034	7376	19811	0.946789	0.999209	0.599152	1	0	0
MYF6_f1	MYF6	MyoD / ASC-related factors{1.2.2}	360	1615	6955	32457	8152	31872	1.04026	0.871516	0.767288	0.0150105	0	0
MYOD1_f1	MYOD1	MyoD / ASC-related factors{1.2.2}	513	1896	10573	38182	11475	36859	0.977101	0.8691	0.864539	0.00150147	0	0
NANOG_f1	NANOG	NK-related factors{3.1.2}	478	2226	10400	44230	10776	44054	0.913243	0.877871	0.217945	0.00837432	0	0
NDF1_f1	NEUROD1	Tal-related factors{1.2.3}	600	1834	12884	37144	13642	36584	0.94317	0.877334	0.425669	0.000846787	0	0
NF2L1_f1	NFE2L1	Jun-related factors{1.1.1}	373	1423	7176	28437	7172	28356	1.03874	1.03636	0.767288	0.5871	0	0
NFAC1_do	NFATC1	NFAT-related factors{6.1.3}	830	2405	17490	48824	17796	47935	0.9634	0.929594	0.613366	0.035833	0	0
NFAC1_si	NFATC1	NFAT-related factors{6.1.3}	1223	3656	24588	74169	24819	73097	1.00907	0.985225	0.895679	0.692288	0	0
NFAC2_f1	NFATC2	NFAT-related factors{6.1.3}	1119	4067	22217	82800	22342	81233	1.02542	1.00038	0.753547	0.992789	0	0
NFAC3_f1	NFATC3	NFAT-related factors{6.1.3}	1024	3695	19663	75680	20167	73451	1.06664	1.00935	0.194831	0.841333	0	0
NFAC4_f1	NFATC4	NFAT-related factors{6.1.3}	1324	4286	25960	87704	25722	86070	1.04364	1.03367	0.37848	0.283613	0	0
NFE2_f2	NFE2	Jun-related factors{1.1.1}	719	1918	15017	38570	15191	37992	0.962824	0.937532	0.64161	0.0777339	0	0
NFIA+NFIB+NFIC+NFIX_f2	NFIA,NFIB,NFIC,NFIX	Nuclear factor 1{7.1.2}	836	2240	17472	44834	18208	43892	0.957686	0.899666	0.513741	0.000997719	0	0
NFIA+NFIB+NFIC+NFIX_si	NFIA,NFIB,NFIC,NFIX	Nuclear factor 1{7.1.2}	370	1754	7188	34932	8231	35019	1.02515	0.897477	0.874415	0.0594187	0	0
NFIL3_si	NFIL3	C/EBP-related{1.1.8}	721	2108	15756	41571	15487	42356	0.902421	0.935432	0.015131	0.0775524	0	0
NFKB1_f1	NFKB1	NF-kappaB-related factors{6.1.1}	517	1504	9931	30026	10221	29123	1.03932	0.979457	0.72932	0.726248	0	0
NFYA_f1	NFYA	Heteromeric CCAAT-binding factors{4.2.1}	515	1371	9540	26775	10181	27541	1.05427	1.01615	0.553321	0.796078	0	0
NFYB_f1	NFYB	Heteromeric CCAAT-binding factors{4.2.1}	531	1426	10180	27765	10490	28390	1.01561	1.00778	0.895679	0.903379	0	0
NFYC_f1	NFYC	Heteromeric CCAAT-binding factors{4.2.1}	551	1439	11073	28535	11393	29191	0.986741	0.981074	0.896749	0.726248	0	0
NKX25_f1	NKX2-5	NK-related factors{3.1.2}	376	1705	7497	33682	7612	33490	0.990772	0.970241	0.95906	0.685865	0	0
NKX28_f1	NKX2-8	NK-related factors{3.1.2}	481	1751	9707	34799	10160	34814	0.984783	0.941281	0.896749	0.230655	0	0
NKX31_si	NKX3-1	NK-related factors{3.1.2}	2222	6839	45985	134761	44937	136349	0.952137	0.985824	0.0824518	0.58455	0	0
NKX32_f1	NKX3-2	NK-related factors{3.1.2}	613	1903	11594	37200	12103	37420	1.03355	0.995938	0.753547	0.96148	0	0
NOBOX_si	NOBOX	Paired-related HD factors{3.1.3}	484	1909	9413	37168	9708	38523	1.00111	1.00607	0.997955	0.935268	0	0
NR1D1_f1	NR1D1	Thyroid hormone receptor-related factors (NR1){2.1.2}	1264	3460	25135	68949	24719	68269	1.00212	1.00894	0.986791	0.825148	0	0
NR1H4_f1	NR1H4	Thyroid hormone receptor-related factors (NR1){2.1.2}	530	1390	10556	27360	11207	27390	0.988275	0.931888	0.912622	0.0963823	0	0
NR1I2_f2	NR1I2	Thyroid hormone receptor-related factors (NR1){2.1.2}	1404	3242	28578	64266	28438	62359	0.973876	0.949629	0.613366	0.0393371	0	0
NR1I2_si	NR1I2	Thyroid hormone receptor-related factors (NR1){2.1.2}	645	2511	12507	49955	12749	47173	1.02598	0.950452	0.812225	0.2635	0	0
NR1I3_f2	NR1I3	Thyroid hormone receptor-related factors (NR1){2.1.2}	1226	2883	25257	57024	25270	56037	0.960112	0.943008	0.368899	0.0266717	0	0
NR1I3_si	NR1I3	Thyroid hormone receptor-related factors (NR1){2.1.2}	536	2151	10582	42986	10892	40541	1.01224	0.927494	0.912622	0.111092	0	0
NR2C1_si	NR2C1	RXR-related receptors (NR2){2.1.3}	845	2310	16611	46133	17294	44454	1.01592	0.940286	0.865162	0.0691245	0	0
NR2C2_f1	NR2C2	RXR-related receptors (NR2){2.1.3}	1022	2868	20332	56422	20596	55732	0.988872	0.964259	0.895679	0.281361	0	0
NR2E3_f1	NR2E3	RXR-related receptors (NR2){2.1.3}	2185	6071	43922	122705	44372	122157	1.00548	0.990833	0.914173	0.745545	0	0
NR4A1_f1	NR4A1	NGFI-B-related receptors (NR4){2.1.4}	592	2149	11858	42314	12779	42040	0.98301	0.906256	0.895679	0.0214162	0	0
NR4A2_si	NR4A2	NGFI-B-related receptors (NR4){2.1.4}	632	2375	12882	46970	13799	46514	0.970266	0.896994	0.760774	0.00883316	0	0
NR5A2_f1	NR5A2	FTZ-F1-related receptors (NR5){2.1.5}	622	2025	12242	39682	13325	39331	0.99565	0.906636	0.986791	0.0154243	0	0
NR6A1_do	NR6A1	GCNF-related receptors (NR6){2.1.6}	968	2701	19396	54169	19255	52376	1.0009	0.974854	0.997955	0.489229	0	0
NRF1_f1	NRF1	NRF{0.0.6}	374	799	6994	15626	6822	16171	1.0458	1.10956	0.676482	0.0380236	0	0
OTX2_si	OTX2	Paired-related HD factors{3.1.3}	1207	3321	23783	65610	24268	63882	1.00263	0.956716	0.986791	0.129818	0	0
OVOL1_f1	OVOL1	More than 3 adjacent zinc finger factors{2.3.3}	376	1430	7498	28515	7661	28850	0.999953	0.990175	1	0.923748	0	0
P53_f2	TP53	p53-related factors{6.3.1}	933	1972	18525	39152	18291	38313	0.999932	0.991022	1	0.828021	0	0
PBX1_do	PBX1	TALE-type homeo domain factors{3.1.4}	1287	3311	25045	65067	25540	66395	1.00986	1.01049	0.895679	0.779058	0	0
PBX2_f1	PBX2	TALE-type homeo domain factors{3.1.4}	1605	4192	31905	83176	32467	84261	0.998144	0.993661	0.986791	0.859417	0	0
PBX3_f2	PBX3	TALE-type homeo domain factors{3.1.4}	708	1812	13411	35142	14004	35848	1.02386	1.0002	0.793174	1	0	0
PDX1_do	PDX1	HOX-related factors{3.1.1}	409	1573	8221	30775	8313	31604	0.973348	0.988505	0.864502	0.902036	0	0
PEBB_f1	CBFB		708	2337	15333	47579	15624	47328	0.940075	0.917699	0.302168	0.0259412	0	0
PIT1_f1	POU1F1	POU domain factors{3.1.10}	2013	6089	42878	123163	42703	121937	0.949606	0.944006	0.0803799	0.00938884	0	0
PO2F1_f1	POU2F1	POU domain factors{3.1.10}	909	3808	18972	77190	19350	76011	0.971214	0.937697	0.753547	0.0754436	0	0
PO2F2_si	POU2F2	POU domain factors{3.1.10}	916	3765	19536	76218	19619	74999	0.949188	0.930056	0.386871	0.0430535	0	0
PO3F1_f1	POU3F1	POU domain factors{3.1.10}	1214	3590	25404	71975	25815	71401	0.958084	0.935312	0.37848	0.0195882	0	0
PO5F1_do	POU5F1	POU domain factors{3.1.10}	2224	5715	44841	114286	44850	113110	0.991828	0.981425	0.895679	0.408677	0	0
PPARA_f1	PPARA	Thyroid hormone receptor-related factors (NR1){2.1.2}	441	1989	8775	39200	9726	37395	0.990473	0.852478	0.95906	0.00121631	0	0
PPARA_f2	PPARA	Thyroid hormone receptor-related factors (NR1){2.1.2}	899	2396	17292	47987	18041	47580	1.04124	0.989548	0.549697	0.828021	0	0
PPARG_f1	PPARG	Thyroid hormone receptor-related factors (NR1){2.1.2}	1260	2901	25614	57684	25483	57115	0.978139	0.97347	0.749757	0.346866	0	0
PPARG_si	PPARG	Thyroid hormone receptor-related factors (NR1){2.1.2}	577	2074	11234	40746	11271	39532	1.00906	0.975783	0.931948	0.677171	0	0
PRDM1_f1	PRDM1	More than 3 adjacent zinc finger factors{2.3.3}	1955	5150	40327	104651	38413	103633	0.985115	1.02414	0.767288	0.33173	0	0
PRGR_do	PGR	Steroid hormone receptors (NR3){2.1.1}	1017	2810	19471	55980	20587	54014	1.04054	0.949572	0.523894	0.097423	0	0
PRGR_f1	PGR	Steroid hormone receptors (NR3){2.1.1}	524	2317	10627	45865	11324	45562	0.976059	0.90993	0.864502	0.0460182	0	0
PRRX2_f1	PRRX2	Paired-related HD factors{3.1.3}	317	1668	6592	32331	6685	33572	0.932106	0.954419	0.594654	0.537268	0	0
PTF1A_f1	PTF1A	Tal-related factors{1.2.3}	1461	2960	28650	58968	29125	58069	1.0159	0.984095	0.767288	0.564178	0	0
RARA_f1	RARA	Thyroid hormone receptor-related factors (NR1){2.1.2}	255	1172	5059	23201	5380	21439	0.997825	0.867031	1	0.0445977	0	105
RARA_f2	RARA	Thyroid hormone receptor-related factors (NR1){2.1.2}	879	2081	17747	41103	18023	40581	0.978285	0.95107	0.760774	0.117877	0	0
RARG_do	RARG	Thyroid hormone receptor-related factors (NR1){2.1.2}	1372	2866	26823	56825	25984	54569	1.01417	1.00535	0.826905	0.900194	0	0
RARG_f1	RARG	Thyroid hormone receptor-related factors (NR1){2.1.2}	464	2167	9645	42918	10556	40782	0.952788	0.827234	0.676482	5.59701e-05	0	0
RELB_si	RELB	NF-kappaB-related factors{6.1.1}	607	1704	12566	34813	12527	34069	0.986878	0.968794	0.895679	0.493546	0	0
REL_do	REL	NF-kappaB-related factors{6.1.1}	608	1705	12076	34453	12327	33824	1.01738	0.978468	0.874415	0.677553	0	0
REST_f1	REST	Factors with multiple dispersed zinc fingers{2.3.4}	1216	2403	23763	47928	24184	47051	1.02063	0.984511	0.753547	0.605898	0	0
RFX1_f1	RFX1	RFX-related factors{3.3.3}	405	1133	7846	22570	8041	22970	1.02827	1.02112	0.836078	0.74795	0	0
RFX2_f1	RFX2	RFX-related factors{3.3.3}	557	1467	10820	29497	11392	29835	1.03508	0.994377	0.753547	0.950116	0	0
RFX3_f1	RFX3	RFX-related factors{3.3.3}	593	1725	12463	33656	12994	34069	0.928337	0.901326	0.217945	0.00934343	0	0
RORA_f1	RORA	Thyroid hormone receptor-related factors (NR1){2.1.2}	806	2471	15983	48166	16256	47119	0.98298	0.945463	0.865162	0.124411	0	0
RORG_f1	RORC	Thyroid hormone receptor-related factors (NR1){2.1.2}	810	2325	16281	46001	16429	45491	0.984347	0.964665	0.869592	0.347572	0	0
RUNX1_f1	RUNX1	Runt-related factors{6.4.1}	544	1926	11464	38910	11577	38648	0.958667	0.942917	0.676482	0.212305	0	0
RUNX2_f1	RUNX2	Runt-related factors{6.4.1}	668	2183	14099	44224	14157	44391	0.959826	0.959503	0.64161	0.346866	0	0
RUNX3_si	RUNX3	Runt-related factors{6.4.1}	974	2406	18500	48192	18118	49374	1.05455	1.10319	0.291125	0.00170904	0	0
RXRA_f1	RXRA	RXR-related receptors (NR2){2.1.3}	1063	2992	21191	59332	21511	57902	0.994739	0.956323	0.95906	0.155042	0	0
RXRB_f1	RXRB	RXR-related receptors (NR2){2.1.3}	670	2377	14115	46982	14536	44177	0.938202	0.856637	0.312267	3.85785e-05	0	0
RXRG_f1	RXRG	RXR-related receptors (NR2){2.1.3}	802	2183	15799	43608	15996	43017	1.01404	0.987983	0.895679	0.80586	0	0
SMAD3_f1	SMAD3	SMAD factors{7.1.1}	650	2039	12964	40742	14141	40528	1.00184	0.913632	0.997955	0.0222765	0	0
SMAD4_si	SMAD4	SMAD factors{7.1.1}	524	1796	10684	36067	11411	36153	0.98492	0.924369	0.896749	0.0867166	0	0
SMRC1_f1	SMARCC1	Myb/SANT domain factors{3.5.1}	778	2920	15412	58320	14851	52779	1.00822	0.946896	0.930263	0.165499	0	0
SNAI1_f1	SNAI1	More than 3 adjacent zinc finger factors{2.3.3}	593	2350	11466	46906	12896	44972	1.03229	0.879982	0.760774	0.00230931	0	0
SNAI2_f1	SNAI2	More than 3 adjacent zinc finger factors{2.3.3}	275	1274	5302	25338	6186	23873	1.03156	0.833029	0.865162	0.00420147	0	0
SOX2_f1	SOX2	SOX-related factors{4.1.1}	2363	5918	47044	118967	47048	118266	1.00974	1.00371	0.864502	0.905858	0	0
SOX4_f1	SOX4	SOX-related factors{4.1.1}	1059	2950	21270	59500	21167	60095	1.00421	1.01918	0.968906	0.605898	0	0
SOX5_f1	SOX5	SOX-related factors{4.1.1}	755	3404	15218	67749	16163	69500	0.987422	0.953719	0.896749	0.269743	0	0
SOX9_f1	SOX9	SOX-related factors{4.1.1}	1037	3419	20903	68290	21710	69040	0.990896	0.964541	0.908354	0.300654	0	0
SP1_f1	SP1	Three-zinc finger Krüppel-related factors{2.3.1}	1161	2990	22541	59681	21126	59057	1.02807	1.08546	0.676482	0.00516019	0	0
SP1_f2	SP1	Three-zinc finger Krüppel-related factors{2.3.1}	1974	3891	38253	77940	35698	77266	1.03367	1.09807	0.291125	1.87617e-06	0	0
SP2_si	SP2	Three-zinc finger Krüppel-related factors{2.3.1}	1150	2349	21992	46975	20853	47104	1.04572	1.10587	0.291125	0.000142028	0	0
SP3_f1	SP3	Three-zinc finger Krüppel-related factors{2.3.1}	2057	3827	39206	76489	35894	75786	1.04863	1.13486	0.0469527	3.64832e-12	0	0
SPI1_si	SPI1	Ets-related factors{3.5.2}	2908	6749	58634	136267	56581	135852	1.00137	1.03455	0.986791	0.0590507	0	0
SPIB_f1	SPIB	Ets-related factors{3.5.2}	1703	4705	33653	95126	32809	95414	1.02313	1.05263	0.676482	0.0401728	0	0
SRBP1_f2	SREBF1	bHLH-ZIP factors{1.2.6}	775	2369	15778	46910	15609	44243	0.972636	0.92727	0.760774	0.0395523	0	0
SRBP2_f1	SREBF2	bHLH-ZIP factors{1.2.6}	1090	2709	21099	53958	20213	52883	1.02899	1.0527	0.676482	0.0894252	0	0
SRF_do	SRF	Responders to external signals (SRF/RLM1){5.1.2}	725	1922	14474	38498	15320	38421	1.00331	0.946007	0.986791	0.135803	0	0
SRY_f1	SRY	SOX-related factors{4.1.1}	1484	6272	31484	125592	31397	125180	0.943843	0.943354	0.145894	0.0395523	0	0
STA5A_do	STAT5A	STAT factors{6.2.1}	869	2530	17752	51198	18253	50583	0.990615	0.951852	0.908354	0.15978	0	0
STA5B_f1	STAT5B	STAT factors{6.2.1}	1106	2992	21705	60029	21991	59274	1.02234	0.996352	0.760774	0.950116	0	0
STAT1_f2	STAT1	STAT factors{6.2.1}	1355	3250	26255	65424	26771	64156	1.03892	0.999145	0.396801	0.985394	0	0
STAT2_f1	STAT2	STAT factors{6.2.1}	3394	8251	64149	165780	62647	162460	1.06303	1.06672	0.000544777	6.3304e-05	0	0
STAT3_si	STAT3	STAT factors{6.2.1}	819	2575	16708	53081	17764	51974	1.01047	0.930576	0.899725	0.0445767	0	0
STAT4_si	STAT4	STAT factors{6.2.1}	1309	3704	27096	75177	27853	73479	0.980502	0.932309	0.760774	0.00938884	0	0
STAT6_do	STAT6	STAT factors{6.2.1}	1196	3274	23304	65965	24367	65366	1.03404	0.979946	0.57132	0.553512	0	0
STF1_f1	NR5A1	FTZ-F1-related receptors (NR5){2.1.5}	529	1950	10682	38004	10890	37043	0.965157	0.922782	0.753547	0.08161	0	0
SUH_f1	RBPJ	CSL-related factors{6.1.4}	553	2025	12097	41697	12301	40731	0.941298	0.904242	0.453945	0.0224939	0	0
TAL1_f1	TAL1	Tal-related factors{1.2.3}	738	2102	14587	41968	15261	41274	1.01013	0.949549	0.908354	0.170329	0	0
TAL1_f2	TAL1	Tal-related factors{1.2.3}	1640	3236	33062	64136	33069	63784	0.983124	0.977521	0.753547	0.33173	0	0
TBP_f1	TBP	TBP-related factors{8.1.1}	1742	5634	36395	111755	35024	110935	0.949416	0.979341	0.124746	0.469587	0	0
TCF7_f1	TCF7	TCF-7-related factors{4.1.3}	800	2284	15272	44618	15442	44519	1.02331	1.0098	0.793174	0.841333	0	0
TF65_f2	RELA	NF-kappaB-related factors{6.1.1}	616	1828	12345	37152	12705	36110	1.01413	0.957761	0.895679	0.33173	0	0
TF7L2_f1	TCF7L2	TCF-7-related factors{4.1.3}	1313	3831	26145	76102	26382	76148	0.997608	0.989244	0.986791	0.780045	0	0
TFAP4_si	TFAP4	bHLH-ZIP factors{1.2.6}	464	1496	9942	30356	10710	30080	0.947016	0.871114	0.581649	0.00230931	0	0
TFE2_f2	TCF3	E2A-related factors{1.2.1}	604	1922	12701	38610	13440	38209	0.955312	0.893408	0.599152	0.00543949	0	0
TFE3_f1	TFE3	bHLH-ZIP factors{1.2.6}	560	1962	11919	38418	11769	36373	0.919992	0.882122	0.195279	0.00307573	0	0
TFEB_f1	TFEB	bHLH-ZIP factors{1.2.6}	383	1303	8203	25094	7729	23605	0.89919	0.897708	0.153046	0.0407051	0	0
THA_f1	THRA	Thyroid hormone receptor-related factors (NR1){2.1.2}	620	2150	12853	42525	13303	40270	0.954098	0.872942	0.594342	0.000629756	0	0
THA_f2	THRA	Thyroid hormone receptor-related factors (NR1){2.1.2}	1235	2902	24631	57283	23796	53865	0.989722	0.963324	0.895679	0.171607	0	0
THB_do	THRB	Thyroid hormone receptor-related factors (NR1){2.1.2}	1265	3039	25391	59750	25097	55611	0.97953	0.922356	0.753547	0.00148347	0	0
THB_f1	THRB	Thyroid hormone receptor-related factors (NR1){2.1.2}	630	2165	12642	42479	13617	39850	0.97778	0.851588	0.855782	2.88925e-05	0	0
TYY1_f2	YY1	More than 3 adjacent zinc finger factors{2.3.3}	955	2668	18272	53199	18279	50898	1.04216	0.996703	0.523894	0.96148	0	0
USF1_f1	USF1	bHLH-ZIP factors{1.2.6}	453	1498	9587	29688	9490	28119	0.93645	0.896025	0.449457	0.0216467	0	0
USF2_f1	USF2	bHLH-ZIP factors{1.2.6}	492	1527	10257	30905	10530	29873	0.97081	0.914064	0.798849	0.0480912	0	0
VDR_f1	VDR	Thyroid hormone receptor-related factors (NR1){2.1.2}	518	2440	10684	48619	11375	45236	0.966078	0.844253	0.760774	0.000168539	0	0
VDR_f2	VDR	Thyroid hormone receptor-related factors (NR1){2.1.2}	882	2242	18334	44546	18203	43584	0.955838	0.941927	0.432744	0.0664468	0	0
XBP1_f1	XBP1	XBP-1-related factors{1.1.5}	337	745	6629	14816	6186	15436	1.01101	1.12875	0.930263	0.0222765	0	0
ZFX_f1	ZFX	More than 3 adjacent zinc finger factors{2.3.3}	1542	3011	30489	60135	28814	58902	1.01008	1.04689	0.869592	0.045875	0	0
ZIC1_f1	ZIC1	More than 3 adjacent zinc finger factors{2.3.3}	565	2067	11723	41213	11823	40569	0.960956	0.937939	0.707513	0.15978	0	0
ZIC2_f1	ZIC2	More than 3 adjacent zinc finger factors{2.3.3}	572	2145	12459	42873	11747	42019	0.917634	0.953866	0.173216	0.33173	0	0
ZIC3_f1	ZIC3	More than 3 adjacent zinc finger factors{2.3.3}	507	1880	10355	37113	10689	36234	0.966554	0.914175	0.760774	0.0580314	0	0
ZN350_f1	ZNF350	More than 3 adjacent zinc finger factors{2.3.3}	1152	2155	22780	42830	23243	42754	1.00508	0.983308	0.935689	0.567437	0	0
ZN384_f1	ZNF384	More than 3 adjacent zinc finger factors{2.3.3}	1829	4991	33549	102264	34982	103000	1.11704	1.07899	5.7388e-06	0.00109853	0	0

## Sheet: ST5. CLL
Motif name (HOCOMOCO v9)	TF gene (Gene symbol)	TF family (TFClass)	Mutations within TFBS, germline alleles	Predicted TFBS, total for germline alleles	Control (genomic), substitutions within TFBS, germline alleles	Control (genomic) predicted TFBS, total for germline alleles	Control (shuffle), substitutions within TFBS, germline alleles	Control (shuffle) predicted TFBS, total for germline alleles	Mutations within motif, relative frequency (cancer/genomic control)	Mutations within motif, relative frequency (cancer/shuffle control)	Significance (FDR-corrected two-tail Fisher's exact test P-value), versus genomic control	Significance (FDR-corrected two-tail Fisher's exact test P-value), versus shuffle control	TFBS missing from genomic control	TFBS missing from shuffle control
AHR_si	AHR	PAS domain factors{1.2.5}	95	215	4163	8501	3747	8992	0.902295	1.06037	0.853837	0.773691	0	0
AIRE_f2	AIRE	AIRE{5.3.1}	705	1705	29934	68390	29990	69401	0.944697	0.956872	0.580254	0.425828	0	0
ALX1_si	ALX1	Paired-related HD factors{3.1.3}	662	1936	26001	76856	26247	79296	1.01074	1.03306	0.945613	0.638252	0	0
ANDR_do	AR	Steroid hormone receptors (NR3){2.1.1}	285	717	12049	28886	12082	28884	0.952932	0.950264	0.853837	0.58144	0	0
AP2A_f2	TFAP2A	AP-2{1.3.1}	239	787	9390	31436	9961	30703	1.01668	0.936054	0.955434	0.570921	0	0
AP2B_f1	TFAP2B	AP-2{1.3.1}	226	609	8476	24039	8555	23935	1.05249	1.03826	0.868628	0.782107	0	0
AP2C_f1	TFAP2C	AP-2{1.3.1}	192	628	7382	24734	8046	24591	1.02438	0.934411	0.945613	0.58144	0	0
ARI5B_f1	ARID5B	ARID-related factors{3.7.1}	459	1388	19607	55241	19562	55197	0.931695	0.933094	0.620942	0.309228	0	0
ARNT_f1	ARNT	PAS domain factors{1.2.5}	66	169	2948	6698	2778	7141	0.887309	1.00389	0.853837	1	0	0
ATF1_si	ATF1	CREB-related factors{1.1.7}	124	347	4514	13844	4816	14063	1.09595	1.04348	0.853837	0.804417	0	0
ATF2+ATF4_f1	ATF2,ATF4	Jun-related factors{1.1.1}; ATF-4-related factors{1.1.6}	165	484	5973	19185	5995	19245	1.09498	1.09438	0.853837	0.510305	0	0
ATF3_f1	ATF3	Fos-related factors{1.1.2}	185	571	6859	22616	6738	22605	1.06829	1.08695	0.853837	0.510305	0	0
ATF5_si	ATF5	ATF-4-related factors{1.1.6}	671	2020	27762	80770	27520	80505	0.96643	0.97173	0.853837	0.694136	0	0
ATF6A_si	ATF6	CREB-related factors{1.1.7}	180	463	7647	18409	7130	18450	0.935903	1.006	0.853837	0.979823	0	0
BACH1_si	BACH1	Jun-related factors{1.1.1}	286	741	11532	29894	11839	30005	1.00052	0.978197	1	0.826539	0	0
BATF_si	BATF	B-ATF-related factors{1.1.4}	311	1143	12940	45330	12724	43798	0.95316	0.93658	0.868628	0.513616	0	0
BCL6_f1	BCL6	More than 3 adjacent zinc finger factors{2.3.3}	833	2049	31682	80241	32361	79202	1.02964	0.994987	0.853837	0.931025	0	0
BHE40_f2	BHLHE40	Hairy-related factors{1.2.4}	118	334	4875	13388	4686	13616	0.970234	1.02656	0.945613	0.859102	0	0
BMAL1_f1	ARNTL	PAS domain factors{1.2.5}	195	460	7813	18426	7774	18257	0.999747	0.995547	1	0.995351	0	0
CDX1_f1	CDX1	HOX-related factors{3.1.1}	447	1789	18876	70678	19049	71548	0.93556	0.938475	0.741038	0.425828	0	0
CDX2_f1	CDX2	HOX-related factors{3.1.1}	643	2678	27988	106831	27810	107682	0.916486	0.929699	0.281428	0.190925	0	0
CEBPA_do	CEBPA	C/EBP-related{1.1.8}	426	1369	16738	55817	16861	55400	1.03769	1.02243	0.868628	0.809789	0	0
CEBPB_f1	CEBPB	C/EBP-related{1.1.8}	342	1090	13621	44475	13538	43897	1.02449	1.01737	0.945613	0.859102	0	0
CEBPD_f1	CEBPD	C/EBP-related{1.1.8}	447	1208	15971	48907	15774	49258	1.13313	1.15551	0.154962	0.015003	0	0
CEBPE_f1	CEBPE	C/EBP-related{1.1.8}	414	1107	15948	44647	15427	45022	1.04698	1.09143	0.853837	0.185038	0	0
CEBPG_si	CEBPG	C/EBP-related{1.1.8}	533	1325	19970	54499	19256	53877	1.0978	1.12551	0.23869	0.0281604	0	0
COE1_f2	EBF1	Early B-Cell Factor-related factors{6.1.5}	268	808	11039	32592	11958	31682	0.979275	0.878775	0.945613	0.0966316	0	0
COT1_f1	NR2F1	RXR-related receptors (NR2){2.1.3}	307	898	11697	35223	12406	34888	1.02947	0.961405	0.945613	0.728633	0	0
COT1_si	NR2F1	RXR-related receptors (NR2){2.1.3}	257	927	9679	37338	10395	36115	1.06948	0.9632	0.853837	0.785124	0	0
COT2_f1	NR2F2	RXR-related receptors (NR2){2.1.3}	309	1030	11628	41660	12248	39732	1.07482	0.973187	0.853837	0.809789	0	0
COT2_f2	NR2F2	RXR-related receptors (NR2){2.1.3}	525	1293	20055	51622	20032	49768	1.04514	1.00876	0.853837	0.896042	0	0
CREB1_f1	CREB1	CREB-related factors{1.1.7}	115	286	3797	11202	3967	11855	1.18628	1.20163	0.443192	0.146783	0	0
CREM_f1	CREM	CREB-related factors{1.1.7}	162	474	6454	19429	6663	19282	1.02886	0.989052	0.945613	0.948312	0	0
CRX_si	CRX	Paired-related HD factors{3.1.3}	188	723	7474	27727	7432	28616	0.964649	1.0012	0.945613	1	0	0
CTCF_f2	CTCF	More than 3 adjacent zinc finger factors{2.3.3}	337	735	13550	29054	13677	28376	0.983126	0.951268	0.945613	0.559386	0	0
CUX1_f1	CUX1	HD-CUT factors{3.1.9}	165	441	6680	17197	6907	18041	0.963211	0.977274	0.945613	0.859102	0	0
DBP_si	DBP	C/EBP-related{1.1.8}	390	1110	14902	44354	15108	45172	1.04575	1.05052	0.853837	0.574889	0	0
DDIT3_f1	DDIT3	C/EBP-related{1.1.8}	316	848	12219	33739	12555	32792	1.02893	0.97329	0.945613	0.804417	0	0
DLX3_do	DLX3	NK-related factors{3.1.2}	390	1237	14703	48985	14566	49320	1.05039	1.06752	0.853837	0.425828	0	0
E2F1_f2	E2F1	E2F-related factors{3.3.2}	324	725	11866	29075	11980	29076	1.09502	1.08464	0.537498	0.284304	0	0
E2F2_f1	E2F2	E2F-related factors{3.3.2}	85	197	3210	7753	3143	8057	1.04212	1.10607	0.945613	0.570921	0	0
E2F3_si	E2F3	E2F-related factors{3.3.2}	59	124	2101	4925	2159	5471	1.11535	1.20571	0.853837	0.326235	0	0
E2F4_do	E2F4	E2F-related factors{3.3.2}	224	489	8003	19475	8029	19997	1.11471	1.14089	0.537498	0.125845	0	0
E2F5_do	E2F5	E2F-related factors{3.3.2}	67	165	2733	6846	2677	7397	1.01716	1.12201	1	0.579418	0	0
E2F6_f1	E2F6	E2F-related factors{3.3.2}	379	1044	15051	41717	14982	41143	1.0062	0.99693	1	0.98716	0	0
EGR1_f2	EGR1	Three-zinc finger Krüppel-related factors{2.3.1}	233	543	9096	21743	8584	22199	1.02571	1.10969	0.945613	0.254147	0	0
EGR2_si	EGR2	Three-zinc finger Krüppel-related factors{2.3.1}	272	740	11228	30013	10980	30172	0.982526	1.01004	0.945613	0.928753	0	0
EHF_si	EHF	Ets-related factors{3.5.2}	492	1321	19920	53041	19548	52522	0.99171	1.00069	0.993415	1	0	0
ELF1_f1	ELF1	Ets-related factors{3.5.2}	246	833	10635	34168	10893	33684	0.948795	0.913201	0.868628	0.365021	0	0
ELF2_f1	ELF2	Ets-related factors{3.5.2}	460	1248	20074	49499	20081	48635	0.908878	0.892703	0.23869	0.040893	0	0
ELK1_f1	ELK1	Ets-related factors{3.5.2}	157	527	6429	21048	6366	21197	0.975341	0.991966	0.945613	0.979823	0	0
ELK4_f1	ELK4	Ets-related factors{3.5.2}	142	403	5714	16360	5772	16937	1.00885	1.03394	1	0.818308	0	0
ENOA_si	ENO1		268	677	11571	27761	11651	27048	0.949752	0.919005	0.853837	0.31056	0	0
ERG_f1	ERG	Ets-related factors{3.5.2}	165	495	6854	20101	6897	20239	0.97758	0.978155	0.945613	0.88477	0	0
ERR1_f1	ESRRA	Steroid hormone receptors (NR3){2.1.1}	252	872	9639	34822	9973	33772	1.04401	0.978622	0.91494	0.859102	0	0
ERR2_f1	ESRRB	Steroid hormone receptors (NR3){2.1.1}	230	796	9093	32328	9419	31168	1.02727	0.956134	0.945613	0.73198	0	0
ERR3_f1	ESRRG	Steroid hormone receptors (NR3){2.1.1}	213	725	7907	28247	8057	27802	1.04955	1.01378	0.91494	0.900936	0	0
ESR1_do	ESR1	Steroid hormone receptors (NR3){2.1.1}	375	876	15442	34557	15438	33263	0.957987	0.922354	0.853837	0.201587	0	0
ESR2_do	ESR2	Steroid hormone receptors (NR3){2.1.1}	361	967	14974	38599	15633	36527	0.962319	0.872273	0.868628	0.0272637	0	0
ESR2_si	ESR2	Steroid hormone receptors (NR3){2.1.1}	158	697	6142	27803	6646	26709	1.02614	0.911007	0.945613	0.528457	0	0
ETS1_si	ETS1	Ets-related factors{3.5.2}	232	896	10361	36239	10662	35492	0.905638	0.86193	0.66083	0.089638	0	0
ETS2_f1	ETS2	Ets-related factors{3.5.2}	344	1042	14765	42101	14215	41622	0.941347	0.966645	0.853837	0.773256	0	0
ETV4_f1	ETV4	Ets-related factors{3.5.2}	241	1051	11127	41859	11329	40590	0.862631	0.821565	0.23869	0.015003	0	0
EVI1_f1	MECOM	Factors with multiple dispersed zinc fingers{2.3.4}	1072	2645	42936	104918	43095	107187	0.99037	1.00806	0.945613	0.866568	0	0
FEV_f1	FEV	Ets-related factors{3.5.2}	369	1233	15046	50384	15105	49548	1.00215	0.981677	1	0.84516	0	0
FLI1_f1	FLI1	Ets-related factors{3.5.2}	375	867	15190	34252	15243	33988	0.975305	0.964422	0.945613	0.683196	0	0
FOSB_f1	FOSB	Fos-related factors{1.1.2}	218	746	8770	30046	8806	30118	1.00116	0.999459	1	1	0	0
FOSL1_f2	FOSL1	Fos-related factors{1.1.2}	361	1024	15062	40930	14845	39238	0.958002	0.931824	0.853837	0.375523	0	0
FOSL2_f1	FOSL2	Fos-related factors{1.1.2}	288	894	10955	35961	10848	34507	1.05749	1.02474	0.853837	0.818308	0	0
FOS_si	FOS	Fos-related factors{1.1.2}	250	704	9321	27211	9509	27604	1.03669	1.03087	0.934854	0.805994	0	0
FOXA1_f1	FOXA1	Forkhead box (FOX) factors{3.3.1}	821	2635	34047	105945	34238	106834	0.969536	0.972218	0.853837	0.650523	0	0
FOXA2_f1	FOXA2	Forkhead box (FOX) factors{3.3.1}	827	2522	34906	101604	34921	102746	0.954489	0.964803	0.741038	0.559386	0	0
FOXA3_f1	FOXA3	Forkhead box (FOX) factors{3.3.1}	1111	3058	44073	122799	44133	123580	1.01228	1.01733	0.945613	0.773691	0	0
FOXC1_f1	FOXC1	Forkhead box (FOX) factors{3.3.1}	991	2633	41776	105908	41911	105991	0.954168	0.95184	0.620942	0.254147	0	0
FOXI1_f1	FOXI1	Forkhead box (FOX) factors{3.3.1}	291	844	11534	33543	11988	34014	1.0027	0.978276	1	0.837212	0	0
FOXJ2_f1	FOXJ2	Forkhead box (FOX) factors{3.3.1}	978	3294	40370	134243	39949	134665	0.987298	1.00084	0.945613	1	0	0
FOXJ3_f2	FOXJ3	Forkhead box (FOX) factors{3.3.1}	1731	4911	68366	196980	66976	194382	1.01557	1.02297	0.91494	0.579418	0	0
FOXJ3_si	FOXJ3	Forkhead box (FOX) factors{3.3.1}	1708	4638	65402	186591	64526	183916	1.05065	1.04964	0.294404	0.125845	0	0
FOXO1_si	FOXO1	Forkhead box (FOX) factors{3.3.1}	1908	4546	72472	184004	71766	181072	1.06563	1.05896	0.0640275	0.040893	0	0
FOXO3_si	FOXO3	Forkhead box (FOX) factors{3.3.1}	1125	3188	46349	128379	46058	127449	0.977435	0.976485	0.868628	0.640491	0	0
FOXO4_f1	FOXO4	Forkhead box (FOX) factors{3.3.1}	566	2153	23237	86328	23821	87733	0.976661	0.968223	0.945613	0.708019	0	0
FOXP2_si	FOXP2	Forkhead box (FOX) factors{3.3.1}	411	1543	16922	61113	17073	61060	0.961962	0.952627	0.868628	0.58144	0	0
FOXQ1_f1	FOXQ1	Forkhead box (FOX) factors{3.3.1}	1111	3176	44006	128705	44528	130469	1.0231	1.02496	0.868628	0.638252	0	0
GABP1+GABP2_f1	GABPB1,GABPB2		237	751	9701	29848	9638	29707	0.970973	0.972703	0.945613	0.818308	0	0
GABPA_f1	GABPA	Ets-related factors{3.5.2}	276	730	11317	28926	11248	29009	0.96637	0.975088	0.934854	0.818308	0	0
GATA1_si	GATA1	GATA-type zinc fingers{2.2.1}	337	1143	14227	45437	14428	46739	0.941629	0.955118	0.853837	0.640491	0	0
GATA2_si	GATA2	GATA-type zinc fingers{2.2.1}	246	905	9801	35585	9799	36372	0.986923	1.00896	0.997327	0.948312	0	0
GATA3_si	GATA3	GATA-type zinc fingers{2.2.1}	249	955	10127	37811	10483	39239	0.973494	0.975952	0.945613	0.84516	0	0
GATA4_f1	GATA4	GATA-type zinc fingers{2.2.1}	293	1095	12685	43149	12766	44301	0.910194	0.928565	0.620942	0.465346	0	0
GATA6_f2	GATA6	GATA-type zinc fingers{2.2.1}	269	1142	10595	44951	10507	46057	0.999366	1.03253	1	0.804417	0	0
GCR_do	NR3C1	Steroid hormone receptors (NR3){2.1.1}	730	1678	29683	67433	29965	66020	0.988315	0.9585	0.945613	0.425828	0	0
GCR_si	NR3C1	Steroid hormone receptors (NR3){2.1.1}	270	1143	10166	44940	10567	44462	1.04424	0.993928	0.91494	0.986473	0	0
GFI1B_f1	GFI1B	More than 3 adjacent zinc finger factors{2.3.3}	417	1352	17252	54197	16664	52451	0.968936	0.970809	0.923106	0.773691	0	0
GFI1_f1	GFI1	More than 3 adjacent zinc finger factors{2.3.3}	394	1332	16062	54000	15484	51759	0.994457	0.988769	1	0.902639	0	0
GLI1_f1	GLI1	More than 3 adjacent zinc finger factors{2.3.3}	298	873	11833	35430	12131	34574	1.02206	0.972871	0.945613	0.809789	0	0
GLI2_f1	GLI2	More than 3 adjacent zinc finger factors{2.3.3}	255	736	9759	29755	10248	28855	1.05637	0.975538	0.853837	0.819795	0	0
GLI3_si	GLI3	More than 3 adjacent zinc finger factors{2.3.3}	260	727	9887	28976	10192	29233	1.04812	1.02578	0.868628	0.81815	0	0
HEN1_si	NHLH1	Tal-related factors{1.2.3}	359	769	15005	31618	15425	30851	0.983709	0.93371	0.945613	0.314709	0	0
HIC1_si	HIC1	Factors with multiple dispersed zinc fingers{2.3.4}	173	573	7106	23079	7440	22778	0.980581	0.924345	0.977443	0.569334	0	0
HIF1A_si	HIF1A	PAS domain factors{1.2.5}	121	249	4687	9475	4684	10107	0.982359	1.04856	0.977443	0.791703	0	0
HINFP_f1	HINFP	Factors with multiple dispersed zinc fingers{2.3.4}	95	185	3756	7426	3460	7679	1.01527	1.13967	1	0.385704	0	0
HLF_si	HLF	C/EBP-related{1.1.8}	249	654	10263	26434	10040	26922	0.980641	1.02093	0.945613	0.84516	0	0
HNF1A_f1	HNF1A	POU domain factors{3.1.10}	947	2307	36934	92395	36348	92527	1.02689	1.04494	0.853837	0.360981	0	0
HNF1B_f1	HNF1B	POU domain factors{3.1.10}	729	1913	28448	74913	28764	76465	1.0035	1.01304	1	0.839285	0	0
HNF4A_f1	HNF4A	RXR-related receptors (NR2){2.1.3}	381	1040	14591	40720	15492	40234	1.02238	0.951431	0.945613	0.570921	0	0
HNF4G_f1	HNF4G	RXR-related receptors (NR2){2.1.3}	304	877	11888	35188	12547	34268	1.02603	0.946723	0.945613	0.57385	0	0
HNF6_f1	ONECUT1	HD-CUT factors{3.1.9}	1085	2857	43126	114250	43493	117032	1.00609	1.02189	0.977443	0.694136	0	0
HSF1_f2	HSF1	HSF factors{3.4.1}	532	1412	21652	57621	21424	57328	1.00267	1.00819	1	0.916032	0	0
HSF2_si	HSF2	HSF factors{3.4.1}	337	904	13826	36870	13870	36605	0.994118	0.983842	1	0.859102	0	0
HTF4_f1	TCF12	E2A-related factors{1.2.1}	213	861	9774	35547	10936	34244	0.899719	0.774644	0.654944	0.000817105	0	0
HXA10_f1	HOXA10	HOX-related factors{3.1.1}	714	2099	28642	84460	28217	84881	1.00308	1.02326	1	0.773256	0	0
HXA13_f1	HOXA13	HOX-related factors{3.1.1}	472	1487	19162	58643	18928	58856	0.971419	0.987	0.923106	0.869802	0	0
HXA1_f1	HOXA1	HOX-related factors{3.1.1}	236	804	9415	32485	9695	32467	1.01279	0.982993	0.97773	0.890543	0	0
HXB7_si	HOXB7	HOX-related factors{3.1.1}	503	1693	19705	65342	19813	66865	0.985206	1.00267	0.945613	0.985209	0	0
HXB8_do	HOXB8	HOX-related factors{3.1.1}	518	1673	20679	64518	20931	66383	0.966018	0.981976	0.868628	0.818308	0	0
IKZF1_f1	IKZF1	Factors with multiple dispersed zinc fingers{2.3.4}	311	1428	14060	57932	14400	54975	0.897357	0.831448	0.477529	0.015003	0	72
INSM1_f1	INSM1	Factors with multiple dispersed zinc fingers{2.3.4}	284	726	10904	29966	11215	30065	1.07504	1.04868	0.853837	0.640491	0	0
IRF1_si	IRF1	Interferon-regulatory factors{3.5.3}	1191	3381	45375	135993	44960	132998	1.05576	1.04204	0.422818	0.360902	0	0
IRF2_f1	IRF2	Interferon-regulatory factors{3.5.3}	955	2487	37907	101702	37293	100478	1.03024	1.0346	0.853837	0.524116	0	0
IRF3_f1	IRF3	Interferon-regulatory factors{3.5.3}	1335	3127	52290	127448	51098	126664	1.04056	1.05829	0.620942	0.0966316	0	0
IRF4_si	IRF4	Interferon-regulatory factors{3.5.3}	1984	5097	77357	203232	74982	200355	1.02263	1.04009	0.853837	0.180496	0	0
IRF7_f1	IRF7	Interferon-regulatory factors{3.5.3}	708	2472	29716	101331	29326	101703	0.976645	0.993266	0.923106	0.931025	0	0
IRF9_f1	IRF9	Interferon-regulatory factors{3.5.3}	670	1952	27424	80194	27082	80144	1.0037	1.01575	1	0.818308	0	0
ITF2_f1	TCF4	E2A-related factors{1.2.1}	253	833	9736	33860	10790	32646	1.05629	0.918933	0.853837	0.402502	0	0
JUNB_f1	JUNB	Jun-related factors{1.1.1}	285	975	11567	39619	11372	38135	1.00121	0.980228	1	0.859102	0	0
JUND_f1	JUND	Jun-related factors{1.1.1}	312	958	12003	37721	10967	35957	1.02349	1.06779	0.945613	0.510305	0	0
JUN_f1	JUN	Jun-related factors{1.1.1}	215	740	7795	28881	7864	28868	1.07647	1.06655	0.853837	0.59762	0	0
KAISO_f1	ZBTB33	Other factors with up to three adjacent zinc fingers{2.3.2}	165	454	6511	18224	6737	18698	1.01724	1.00869	0.977443	0.948312	0	0
KLF1_f1	KLF1	Three-zinc finger Krüppel-related factors{2.3.1}	383	1056	14778	42940	14752	41895	1.05386	1.03002	0.853837	0.773691	0	0
KLF4_f2	KLF4	Three-zinc finger Krüppel-related factors{2.3.1}	351	1037	14061	41600	13345	41203	1.0014	1.04505	1	0.640491	0	0
KLF8_f1	KLF8	Three-zinc finger Krüppel-related factors{2.3.1}	260	778	9483	31081	9556	30667	1.09532	1.07248	0.666781	0.512613	0	0
LEF1_f1	LEF1	TCF-7-related factors{4.1.3}	293	1251	11068	48806	11736	48572	1.0328	0.96934	0.945613	0.804417	0	0
LHX3_f1	LHX3	HD-LIM factors{3.1.5}	891	2455	34602	97444	34720	99263	1.02207	1.03761	0.91494	0.510305	0	0
MAF_f1	MAF	Maf-related factors{1.1.3}	155	682	6992	28011	7497	27540	0.910489	0.834879	0.853837	0.0984972	0	0
MAX_f1	MAX	bHLH-ZIP factors{1.2.6}	157	450	6815	17852	6508	17667	0.91392	0.947114	0.853837	0.73198	0	0
MBD2_si	MBD2		75	167	2976	6660	3044	7035	1.00505	1.03792	1	0.848914	0	0
MECP2_f1	MECP2		80	190	3033	7504	2913	7633	1.04173	1.10329	0.945613	0.615357	0	0
MEF2A_f1	MEF2A	Regulators of differentiation{5.1.1}	1165	3095	47266	122230	46493	121102	0.973406	0.980458	0.853837	0.708019	0	0
MEF2C_f1	MEF2C	Regulators of differentiation{5.1.1}	939	2689	39378	106896	39013	105599	0.947944	0.945203	0.542154	0.185038	0	0
MEF2D_f1	MEF2D	Regulators of differentiation{5.1.1}	808	2430	34868	97276	34448	95846	0.927649	0.925156	0.23869	0.089638	0	0
MEIS1_f2	MEIS1	TALE-type homeo domain factors{3.1.4}	429	1272	17802	50682	18122	50081	0.960185	0.932045	0.853837	0.31056	0	0
MEIS2_do	MEIS2	TALE-type homeo domain factors{3.1.4}	335	1045	14926	42119	15008	41462	0.904614	0.885637	0.422818	0.089638	0	0
MITF_f1	MITF	bHLH-ZIP factors{1.2.6}	232	823	10152	33982	10677	32357	0.943595	0.854294	0.853837	0.0646252	0	0
MTF1_f1	MTF1	More than 3 adjacent zinc finger factors{2.3.3}	240	589	10533	24347	10559	23171	0.941866	0.894166	0.853837	0.15282	0	0
MYB_f1	MYB	Myb/SANT domain factors{3.5.1}	114	423	4155	17000	4350	17271	1.10266	1.07002	0.853837	0.73198	0	0
MYCN_si	MYCN	bHLH-ZIP factors{1.2.6}	80	214	3662	8983	3374	8997	0.917021	0.996848	0.853837	1	0	0
MYC_f1	MYC	bHLH-ZIP factors{1.2.6}	139	379	5978	15151	5745	14962	0.929525	0.955158	0.853837	0.791703	0	0
MYF6_f1	MYF6	MyoD / ASC-related factors{1.2.2}	138	676	5906	28081	6938	27502	0.970625	0.809212	0.945613	0.0646252	0	0
MYOD1_f1	MYOD1	MyoD / ASC-related factors{1.2.2}	216	813	9015	32674	9821	31708	0.962941	0.857781	0.945613	0.089638	0	0
NANOG_f1	NANOG	NK-related factors{3.1.2}	271	1113	11147	43997	11620	43954	0.961035	0.921014	0.923106	0.425828	0	0
NDF1_f1	NEUROD1	Tal-related factors{1.2.3}	282	755	11081	30838	11538	30052	1.03946	0.972848	0.91494	0.804417	0	0
NF2L1_f1	NFE2L1	Jun-related factors{1.1.1}	161	668	6359	26931	6310	26679	1.02074	1.01904	0.977443	0.890543	0	0
NFAC1_do	NFATC1	NFAT-related factors{6.1.3}	410	1122	16376	46324	16450	45645	1.03369	1.01395	0.91494	0.859102	0	0
NFAC1_si	NFATC1	NFAT-related factors{6.1.3}	601	1724	23710	70166	23725	69085	1.03165	1.01511	0.868628	0.837212	0	0
NFAC2_f1	NFATC2	NFAT-related factors{6.1.3}	535	1880	20361	76347	20762	74797	1.06706	1.02521	0.666781	0.782107	0	0
NFAC3_f1	NFATC3	NFAT-related factors{6.1.3}	489	1719	19147	70950	19589	69105	1.05411	1.00353	0.853837	0.985209	0	0
NFAC4_f1	NFATC4	NFAT-related factors{6.1.3}	634	1988	24095	81087	24089	79762	1.07324	1.05597	0.537498	0.402502	0	0
NFE2_f2	NFE2	Jun-related factors{1.1.1}	334	860	13130	34319	13447	34083	1.01512	0.984375	0.955434	0.859102	0	0
NFIA+NFIB+NFIC+NFIX_f2	NFIA,NFIB,NFIC,NFIX	Nuclear factor 1{7.1.2}	355	896	14236	35938	14799	35103	1.0002	0.939793	1	0.425828	0	0
NFIA+NFIB+NFIC+NFIX_si	NFIA,NFIB,NFIC,NFIX	Nuclear factor 1{7.1.2}	170	807	7026	31495	7715	31439	0.944298	0.858437	0.91494	0.153015	0	0
NFIL3_si	NFIL3	C/EBP-related{1.1.8}	409	1028	16149	40835	16120	41631	1.00604	1.0275	1	0.782107	0	0
NFKB1_f1	NFKB1	NF-kappaB-related factors{6.1.1}	211	628	8334	25533	8697	24546	1.02937	0.948274	0.945613	0.658204	0	0
NFYA_f1	NFYA	Heteromeric CCAAT-binding factors{4.2.1}	225	614	8774	23560	9217	24238	0.983993	0.963654	0.977443	0.782107	0	0
NFYB_f1	NFYB	Heteromeric CCAAT-binding factors{4.2.1}	212	610	9182	24380	9265	24734	0.922789	0.927801	0.853837	0.510305	0	0
NFYC_f1	NFYC	Heteromeric CCAAT-binding factors{4.2.1}	228	625	9620	24656	9842	25156	0.93498	0.932423	0.853837	0.512613	0	0
NKX25_f1	NKX2-5	NK-related factors{3.1.2}	183	778	6746	30689	6951	30517	1.07006	1.03268	0.853837	0.818308	0	0
NKX28_f1	NKX2-8	NK-related factors{3.1.2}	211	769	8012	29644	8573	29701	1.0152	0.950592	0.977443	0.708019	0	0
NKX31_si	NKX3-1	NK-related factors{3.1.2}	1200	3297	48077	130889	47818	132549	0.990896	1.0089	0.945613	0.859102	0	0
NKX32_f1	NKX3-2	NK-related factors{3.1.2}	251	829	10431	33020	10894	33394	0.958452	0.928112	0.923106	0.504283	0	0
NOBOX_si	NOBOX	Paired-related HD factors{3.1.3}	275	968	10817	38251	10916	39592	1.0046	1.03039	1	0.804417	0	0
NR1D1_f1	NR1D1	Thyroid hormone receptor-related factors (NR1){2.1.2}	640	1665	25415	66454	24938	66132	1.00507	1.01933	1	0.804417	0	0
NR1H4_f1	NR1H4	Thyroid hormone receptor-related factors (NR1){2.1.2}	254	667	9966	26174	10456	26128	1.00013	0.951587	1	0.638252	0	0
NR1I2_f2	NR1I2	Thyroid hormone receptor-related factors (NR1){2.1.2}	625	1495	26924	60071	26891	58642	0.932748	0.911676	0.407484	0.040893	0	0
NR1I2_si	NR1I2	Thyroid hormone receptor-related factors (NR1){2.1.2}	221	897	9171	37139	9252	35434	0.997731	0.943592	1	0.643825	0	0
NR1I3_f2	NR1I3	Thyroid hormone receptor-related factors (NR1){2.1.2}	575	1318	22769	52259	22973	51496	1.00131	0.977931	1	0.773691	0	0
NR1I3_si	NR1I3	Thyroid hormone receptor-related factors (NR1){2.1.2}	189	827	8220	34210	8670	32544	0.951125	0.857844	0.923106	0.12602	0	0
NR2C1_si	NR2C1	RXR-related receptors (NR2){2.1.3}	338	922	13224	36815	13666	35413	1.02058	0.949964	0.945613	0.574732	0	0
NR2C2_f1	NR2C2	RXR-related receptors (NR2){2.1.3}	418	1230	17638	49148	17627	48783	0.946951	0.940505	0.853837	0.425828	0	0
NR2E3_f1	NR2E3	RXR-related receptors (NR2){2.1.3}	968	2722	40517	110308	40205	109570	0.968182	0.969167	0.853837	0.570921	0	0
NR4A1_f1	NR4A1	NGFI-B-related receptors (NR4){2.1.4}	269	882	9942	35854	10472	35414	1.09989	1.0314	0.654944	0.804417	0	0
NR4A2_si	NR4A2	NGFI-B-related receptors (NR4){2.1.4}	308	1045	11483	41844	11878	41312	1.07402	1.0251	0.853837	0.81815	0	0
NR5A2_f1	NR5A2	FTZ-F1-related receptors (NR5){2.1.5}	229	802	9392	31535	10157	30981	0.958729	0.870946	0.929491	0.117332	0	0
NR6A1_do	NR6A1	GCNF-related receptors (NR6){2.1.6}	409	1208	16976	47780	17105	46571	0.952944	0.921826	0.853837	0.228389	0	0
NRF1_f1	NRF1	NRF{0.0.6}	119	307	5313	12741	5302	13251	0.929549	0.968763	0.853837	0.84516	0	0
OTX2_si	OTX2	Paired-related HD factors{3.1.3}	502	1455	22547	58635	22014	57201	0.897241	0.89649	0.154962	0.040893	0	0
OVOL1_f1	OVOL1	More than 3 adjacent zinc finger factors{2.3.3}	198	699	8148	28429	8200	28643	0.988322	0.989447	1	0.961145	0	0
P53_f2	TP53	p53-related factors{6.3.1}	370	822	16035	33237	15786	32546	0.933002	0.928016	0.654944	0.257675	0	0
PBX1_do	PBX1	TALE-type homeo domain factors{3.1.4}	584	1475	22598	57405	22793	58768	1.00577	1.02085	1	0.797991	0	0
PBX2_f1	PBX2	TALE-type homeo domain factors{3.1.4}	754	1998	30408	77941	30434	78661	0.967284	0.975385	0.853837	0.708019	0	0
PBX3_f2	PBX3	TALE-type homeo domain factors{3.1.4}	318	814	12148	31812	12436	32592	1.02303	1.02384	0.945613	0.81815	0	0
PDX1_do	PDX1	HOX-related factors{3.1.1}	243	783	8712	30289	8601	31140	1.07898	1.12361	0.853837	0.213342	0	0
PEBB_f1	CBFB		358	1058	14650	43673	14538	43583	1.00872	1.0144	0.993415	0.862542	0	0
PIT1_f1	POU1F1	POU domain factors{3.1.10}	1057	3012	43117	120907	43243	120336	0.984063	0.976562	0.945613	0.654693	0	0
PO2F1_f1	POU2F1	POU domain factors{3.1.10}	515	1839	20095	74212	20243	73646	1.03422	1.01883	0.875059	0.818308	0	0
PO2F2_si	POU2F2	POU domain factors{3.1.10}	502	1808	20729	74120	20958	73680	0.992801	0.976124	1	0.804328	0	0
PO3F1_f1	POU3F1	POU domain factors{3.1.10}	685	1857	27669	74202	27746	73861	0.989238	0.981959	0.945613	0.804417	0	0
PO5F1_do	POU5F1	POU domain factors{3.1.10}	1114	2794	44672	110996	44766	109803	0.990674	0.977968	0.945613	0.656332	0	0
PPARA_f1	PPARA	Thyroid hormone receptor-related factors (NR1){2.1.2}	175	791	6884	32199	7736	30891	1.03482	0.88344	0.945613	0.284304	0	0
PPARA_f2	PPARA	Thyroid hormone receptor-related factors (NR1){2.1.2}	356	1030	14455	40276	14614	39871	0.963033	0.942976	0.894222	0.510305	0	0
PPARG_f1	PPARG	Thyroid hormone receptor-related factors (NR1){2.1.2}	602	1294	22965	51589	23056	51151	1.04509	1.03213	0.853837	0.638252	0	0
PPARG_si	PPARG	Thyroid hormone receptor-related factors (NR1){2.1.2}	261	896	9928	35953	10196	35143	1.05489	1.00402	0.853837	0.986473	0	0
PRDM1_f1	PRDM1	More than 3 adjacent zinc finger factors{2.3.3}	840	2360	34909	93667	34512	93248	0.955029	0.961694	0.709344	0.49602	0	0
PRGR_do	PGR	Steroid hormone receptors (NR3){2.1.1}	428	1200	17282	48506	17746	46922	1.00107	0.943058	1	0.425828	0	0
PRGR_f1	PGR	Steroid hormone receptors (NR3){2.1.1}	247	1047	9498	41392	9861	40815	1.0281	0.976448	0.945613	0.84586	0	0
PRRX2_f1	PRRX2	Paired-related HD factors{3.1.3}	204	853	7727	33154	7872	34590	1.02614	1.05086	0.945613	0.73198	0	0
PTF1A_f1	PTF1A	Tal-related factors{1.2.3}	638	1345	26121	54100	26378	53153	0.98244	0.955838	0.945613	0.417114	0	0
RARA_f1	RARA	Thyroid hormone receptor-related factors (NR1){2.1.2}	103	458	3769	18414	4129	17266	1.09874	0.940413	0.853837	0.785063	0	0
RARA_f2	RARA	Thyroid hormone receptor-related factors (NR1){2.1.2}	376	838	13888	32921	14062	32616	1.0636	1.0407	0.853837	0.640491	0	0
RARG_do	RARG	Thyroid hormone receptor-related factors (NR1){2.1.2}	528	1145	21303	45480	20509	43442	0.984483	0.976773	0.945613	0.773691	0	0
RARG_f1	RARG	Thyroid hormone receptor-related factors (NR1){2.1.2}	166	843	7100	34146	7937	32761	0.947026	0.812795	0.923106	0.040893	0	0
RELB_si	RELB	NF-kappaB-related factors{6.1.1}	300	765	10981	30698	11105	29950	1.0963	1.05764	0.597872	0.570184	0	0
REL_do	REL	NF-kappaB-related factors{6.1.1}	254	759	10525	31021	10832	30336	0.986338	0.93722	0.97773	0.544791	0	0
REST_f1	REST	Factors with multiple dispersed zinc fingers{2.3.4}	523	1058	20718	41954	20868	40921	1.00102	0.969352	1	0.638252	0	0
RFX1_f1	RFX1	RFX-related factors{3.3.3}	171	530	7283	20770	7310	21010	0.920124	0.927318	0.853837	0.574889	0	0
RFX2_f1	RFX2	RFX-related factors{3.3.3}	228	630	9123	25200	9698	25380	0.999671	0.947117	1	0.638252	0	0
RFX3_f1	RFX3	RFX-related factors{3.3.3}	282	761	11740	30440	11998	30785	0.960818	0.950812	0.91494	0.615357	0	0
RORA_f1	RORA	Thyroid hormone receptor-related factors (NR1){2.1.2}	366	1051	14233	42051	14288	41363	1.02886	1.00814	0.945613	0.928753	0	0
RORG_f1	RORC	Thyroid hormone receptor-related factors (NR1){2.1.2}	372	1017	14889	40523	14861	40144	0.995538	0.988086	1	0.895643	0	0
RUNX1_f1	RUNX1	Runt-related factors{6.4.1}	273	871	11182	35317	11392	35189	0.98994	0.96817	0.997327	0.797991	0	0
RUNX2_f1	RUNX2	Runt-related factors{6.4.1}	344	989	13342	39606	13331	39421	1.03253	1.02855	0.923106	0.803232	0	0
RUNX3_si	RUNX3	Runt-related factors{6.4.1}	443	1044	16727	41989	16540	42977	1.06517	1.10256	0.709344	0.107422	0	0
RXRA_f1	RXRA	RXR-related receptors (NR2){2.1.3}	445	1255	18038	50392	18346	49422	0.99058	0.955202	0.991688	0.570921	0	0
RXRB_f1	RXRB	RXR-related receptors (NR2){2.1.3}	273	986	10945	38770	11573	36735	0.980767	0.87886	0.945613	0.114435	0	0
RXRG_f1	RXRG	RXR-related receptors (NR2){2.1.3}	347	982	13657	38429	13701	37814	0.99431	0.975255	1	0.809789	0	0
SMAD3_f1	SMAD3	SMAD factors{7.1.1}	264	844	10566	34253	11247	33840	1.01403	0.941142	0.977443	0.570921	0	0
SMAD4_si	SMAD4	SMAD factors{7.1.1}	217	785	9001	31689	9779	31713	0.973213	0.896464	0.945613	0.284304	0	0
SMRC1_f1	SMARCC1	Myb/SANT domain factors{3.5.1}	296	1186	12103	47420	11498	43132	0.977857	0.936234	0.945613	0.524116	0	0
SNAI1_f1	SNAI1	More than 3 adjacent zinc finger factors{2.3.3}	242	941	9626	38303	10736	36783	1.02332	0.881111	0.945613	0.15282	0	0
SNAI2_f1	SNAI2	More than 3 adjacent zinc finger factors{2.3.3}	114	533	4688	21704	5721	20615	0.990216	0.770707	1	0.040893	0	343
SOX2_f1	SOX2	SOX-related factors{4.1.1}	1130	2720	44219	109174	44659	108846	1.0257	1.01254	0.853837	0.809789	0	0
SOX4_f1	SOX4	SOX-related factors{4.1.1}	459	1272	17952	51102	17769	51443	1.02719	1.04469	0.934854	0.580621	0	0
SOX5_f1	SOX5	SOX-related factors{4.1.1}	425	1596	16124	63354	16754	65076	1.0463	1.03433	0.853837	0.73198	0	0
SOX9_f1	SOX9	SOX-related factors{4.1.1}	522	1594	20512	63871	20936	65203	1.01971	1.0199	0.945613	0.809789	0	0
SP1_f1	SP1	Three-zinc finger Krüppel-related factors{2.3.1}	469	1224	17690	49259	16742	48761	1.06696	1.11598	0.666781	0.0646252	0	0
SP1_f2	SP1	Three-zinc finger Krüppel-related factors{2.3.1}	765	1580	30355	63732	28671	63315	1.01656	1.06922	0.945613	0.125845	0	0
SP2_si	SP2	Three-zinc finger Krüppel-related factors{2.3.1}	467	996	17715	39449	17190	39889	1.04412	1.08801	0.853837	0.143389	0	0
SP3_f1	SP3	Three-zinc finger Krüppel-related factors{2.3.1}	755	1519	30172	61253	28278	60797	1.00905	1.06862	0.945613	0.125845	0	0
SPI1_si	SPI1	Ets-related factors{3.5.2}	1258	3010	50273	119981	49113	119580	0.997452	1.0176	1	0.73198	0	0
SPIB_f1	SPIB	Ets-related factors{3.5.2}	712	2021	28175	81235	27825	81743	1.01576	1.03497	0.945613	0.58144	0	0
SRBP1_f2	SREBF1	bHLH-ZIP factors{1.2.6}	307	938	12285	37340	12410	35537	0.994798	0.937226	1	0.510305	0	0
SRBP2_f1	SREBF2	bHLH-ZIP factors{1.2.6}	441	1172	17523	46683	16981	45753	1.00245	1.01384	1	0.862542	0	0
SRF_do	SRF	Responders to external signals (SRF/RLM1){5.1.2}	348	921	14081	36663	14926	36567	0.983817	0.92569	0.945613	0.304117	0	0
SRY_f1	SRY	SOX-related factors{4.1.1}	780	2855	31532	115194	31667	115162	0.998083	0.993552	1	0.928753	0	0
STA5A_do	STAT5A	STAT factors{6.2.1}	401	1274	16993	50785	17303	50284	0.940677	0.91471	0.853837	0.180496	0	0
STA5B_f1	STAT5B	STAT factors{6.2.1}	498	1429	20426	57996	20728	57322	0.989491	0.963743	0.977443	0.638252	0	0
STAT1_f2	STAT1	STAT factors{6.2.1}	578	1518	24091	60915	24527	59772	0.962777	0.927918	0.853837	0.15282	0	0
STAT2_f1	STAT2	STAT factors{6.2.1}	1469	3631	56206	145973	55458	142799	1.05072	1.04173	0.368454	0.254147	0	0
STAT3_si	STAT3	STAT factors{6.2.1}	321	1152	14930	47032	15708	45531	0.877781	0.807679	0.23869	0.000567547	0	0
STAT4_si	STAT4	STAT factors{6.2.1}	605	1748	25153	70505	25931	69324	0.970162	0.925291	0.868628	0.142087	0	0
STAT6_do	STAT6	STAT factors{6.2.1}	526	1573	21612	62490	22091	61776	0.96688	0.935107	0.868628	0.284304	0	0
STF1_f1	NR5A1	FTZ-F1-related receptors (NR5){2.1.5}	214	728	8212	28902	8608	28395	1.03457	0.969666	0.945613	0.818308	0	0
SUH_f1	RBPJ	CSL-related factors{6.1.4}	238	979	11321	40060	11614	39091	0.860242	0.818256	0.23869	0.015003	0	0
TAL1_f1	TAL1	Tal-related factors{1.2.3}	310	878	12297	35868	12864	35026	1.02985	0.96135	0.945613	0.708019	0	0
TAL1_f2	TAL1	Tal-related factors{1.2.3}	795	1452	30392	58209	30761	57975	1.04865	1.03191	0.620942	0.552989	0	0
TBP_f1	TBP	TBP-related factors{8.1.1}	881	2657	35689	105707	34850	105247	0.982096	1.00136	0.945613	0.995351	0	0
TCF7_f1	TCF7	TCF-7-related factors{4.1.3}	382	1072	14732	42586	15091	42432	1.03009	1.00195	0.923106	0.999399	0	0
TF65_f2	RELA	NF-kappaB-related factors{6.1.1}	252	780	9875	30971	10221	29847	1.01327	0.943438	0.97773	0.58144	0	0
TF7L2_f1	TCF7L2	TCF-7-related factors{4.1.3}	604	1711	22935	67718	23449	67886	1.0423	1.02198	0.853837	0.791703	0	0
TFAP4_si	TFAP4	bHLH-ZIP factors{1.2.6}	219	677	9039	26914	9638	26476	0.963193	0.88863	0.945613	0.185038	0	0
TFE2_f2	TCF3	E2A-related factors{1.2.1}	273	840	11097	33285	11921	32884	0.974824	0.89651	0.945613	0.175385	0	0
TFE3_f1	TFE3	bHLH-ZIP factors{1.2.6}	246	771	9659	30937	9638	29675	1.02194	0.982391	0.945613	0.869802	0	0
TFEB_f1	TFEB	bHLH-ZIP factors{1.2.6}	128	462	5575	18132	5417	17348	0.901091	0.887276	0.853837	0.417114	0	0
THA_f1	THRA	Thyroid hormone receptor-related factors (NR1){2.1.2}	254	892	9718	35589	10564	33939	1.04282	0.914828	0.923106	0.365021	0	0
THA_f2	THRA	Thyroid hormone receptor-related factors (NR1){2.1.2}	498	1164	20019	47245	19724	44415	1.00969	0.96341	0.977443	0.603119	0	0
THB_do	THRB	Thyroid hormone receptor-related factors (NR1){2.1.2}	497	1150	19417	46321	19061	43123	1.03099	0.977737	0.875059	0.797074	0	0
THB_f1	THRB	Thyroid hormone receptor-related factors (NR1){2.1.2}	243	801	9277	32501	10050	30611	1.06283	0.924028	0.853837	0.465346	0	0
TYY1_f2	YY1	More than 3 adjacent zinc finger factors{2.3.3}	381	1132	15717	45250	16024	43470	0.969008	0.913056	0.923106	0.180496	0	0
USF1_f1	USF1	bHLH-ZIP factors{1.2.6}	191	584	7634	23862	7543	22936	1.02229	0.994476	0.945613	0.995351	0	0
USF2_f1	USF2	bHLH-ZIP factors{1.2.6}	207	615	8333	24393	8719	23749	0.985279	0.916798	0.989819	0.425828	0	0
VDR_f1	VDR	Thyroid hormone receptor-related factors (NR1){2.1.2}	186	886	7625	36443	8277	33960	1.00335	0.861339	1	0.15282	0	0
VDR_f2	VDR	Thyroid hormone receptor-related factors (NR1){2.1.2}	398	929	15337	36631	15350	35824	1.02324	0.999846	0.945613	1	0	0
XBP1_f1	XBP1	XBP-1-related factors{1.1.5}	147	341	5690	13652	5475	14173	1.0343	1.11594	0.945613	0.391147	0	0
ZFX_f1	ZFX	More than 3 adjacent zinc finger factors{2.3.3}	505	1060	21221	42635	20407	41684	0.957163	0.973141	0.853837	0.708019	0	0
ZIC1_f1	ZIC1	More than 3 adjacent zinc finger factors{2.3.3}	254	832	10136	33838	10051	33247	1.01917	1.00984	0.945613	0.928753	0	0
ZIC2_f1	ZIC2	More than 3 adjacent zinc finger factors{2.3.3}	272	858	10758	35020	10156	34554	1.03197	1.07859	0.945613	0.467343	0	0
ZIC3_f1	ZIC3	More than 3 adjacent zinc finger factors{2.3.3}	228	714	8583	28687	8508	27791	1.06729	1.04307	0.853837	0.769339	0	0
ZN350_f1	ZNF350	More than 3 adjacent zinc finger factors{2.3.3}	498	931	19345	37047	19889	36782	1.02439	0.989241	0.923106	0.862542	0	0
ZN384_f1	ZNF384	More than 3 adjacent zinc finger factors{2.3.3}	859	2244	31159	92535	32455	93062	1.13682	1.09764	0.00172229	0.0281604	0	0

[truncated: 3 more sheets: ST5. Pylocytic Astrocistroma, ST5. ALL, ST5. AML]
